# Supplementary material for: Crystal structures of three 3,4,5-tri­meth­oxy­benzamide-based derivatives
Source: Acta Crystallogr E Crystallogr Commun. 2016 Apr 15;72(Pt 5):675–82. doi: 10.1107/S2056989016005958 (PMC4908538; doi:10.1107/S2056989016005958)
Supplement: Supplementary file 1 [file e-72-00675-sup1.cif]

##############################################################################
#                                                                            #
# This CIF contains the data in a paper accepted for publication in          #
# Acta Crystallographica Section E. It conforms to the requirements of       #
# Notes for Authors for Acta Crystallographica Section E, and has been       #
# peer reviewed under the auspices of the IUCr Commission on Journals.       #
#                                                                            #
# Full details of the Crystallographic Information File format               #
# are given in the paper "The Crystallographic Information File (CIF):       #
# a New Standard Archive File for Crystallography" by S. R. Hall, F. H.      #
# Allen and I. D. Brown [Acta Cryst. (1991), A47, 655-685].                  #
#                                                                            #
# The current version of the core CIF dictionary is obtainable from          #
# ftp://ftp.iucr.org/pub/cif_core.dic.                                       #
#                                                                            #
# Software is freely available for graphical display of the structure(s)     #
# in this CIF. For information consult the CIF software page                 #
# http://www.iucr.org/resources/cif/software.                                #
#                                                                            #
# This file may be used for bona fide research purposes within the           #
# scientific community so long as proper attribution is given to the journal # 
# article from which it was obtained.                                        #
#                                                                            #
##############################################################################
data_1
_database_code_depnum_ccdc_archive 'CCDC 1473259'
_audit_creation_method     'SHELXL-2014/7'
_chemical_name_systematic
;
<i>N</i>-(6-Hydroxyhexyl)-3,4,5-trimethoxybenzamide
;
_chemical_name_common     ?
_chemical_formula_moiety     'C16 H25 N O5'
_chemical_formula_sum     'C16 H25 N O5'
_chemical_formula_iupac     'C16 H25 N O5'
_chemical_formula_weight     311.37
_chemical_melting_point     ?
_shelx_space_group_comment
;
The symmetry employed for this shelxl refinement is uniquely defined
by the following loop, which should always be used as a source of
symmetry information in preference to the above space-group names.
They are only intended as comments.
;
_space_group_crystal_system     monoclinic
_space_group_name_H-M_alt     'P 21/c'
_space_group_name_Hall     '-P 2ybc'
loop_
    _space_group_symop_operation_xyz
    'x, y, z'
    '-x, y+1/2, -z+1/2'
    '-x, -y, -z'
    'x, -y-1/2, z-1/2'
_cell_length_a     22.3351(18)
_cell_length_b     5.0467(4)
_cell_length_c     14.2265(10)
_cell_angle_alpha     90
_cell_angle_beta     99.956(7)
_cell_angle_gamma     90
_cell_volume     1579.4(2)
_cell_formula_units_Z     4
_cell_measurement_reflns_used     4347
_cell_measurement_theta_min     2.7540
_cell_measurement_theta_max     27.4620
_cell_measurement_temperature     100(2)
_exptl_crystal_description     needle
_exptl_crystal_colour     colourless
_exptl_crystal_size_max     0.150
_exptl_crystal_size_mid     0.020
_exptl_crystal_size_min     0.010
_exptl_crystal_density_diffrn     1.309
_exptl_crystal_density_meas     ?
_exptl_crystal_density_method     ?
_exptl_crystal_F_000     672
_exptl_absorpt_coefficient_mu     0.097
_exptl_absorpt_correction_type     multi-scan
_exptl_absorpt_process_details
;
(CrysAlis PRO; Agilent, 2014)
;
_shelx_estimated_absorpt_T_min     0.986
_shelx_estimated_absorpt_T_max     0.999
_exptl_absorpt_correction_T_min     0.80273
_exptl_absorpt_correction_T_max     1.00000
_diffrn_ambient_temperature     100(2)
_diffrn_radiation_type     MoK\a
_diffrn_radiation_wavelength     0.71073
_diffrn_measurement_device_type     'Rigaku AFC12'
_diffrn_measurement_device     'four-circle \k diffractometer'
_diffrn_measurement_method     'profile data from \w-scans'
_diffrn_detector_area_resol_mean     28.5714
_diffrn_reflns_number     19396
_diffrn_reflns_av_R_equivalents     0.1231
_diffrn_reflns_theta_min     1.851
_diffrn_reflns_theta_max     27.485
_diffrn_reflns_theta_full     25.000
_diffrn_measured_fraction_theta_max     0.999
_diffrn_measured_fraction_theta_full     1.000
_diffrn_reflns_limit_h_min     -29
_diffrn_reflns_limit_h_max     28
_diffrn_reflns_limit_k_min     -6
_diffrn_reflns_limit_k_max     6
_diffrn_reflns_limit_l_min     -18
_diffrn_reflns_limit_l_max     18
_refine_special_details     ?
_reflns_number_total     3627
_reflns_number_gt     2039
_reflns_threshold_expression     'I > 2\s(I)'
_refine_ls_structure_factor_coef     Fsqd
_refine_ls_matrix_type     full
_refine_ls_R_factor_all     0.1405
_refine_ls_R_factor_gt     0.0622
_refine_ls_wR_factor_gt     0.1065
_refine_ls_wR_factor_ref     0.1328
_refine_ls_goodness_of_fit_ref     0.966
_refine_ls_restrained_S_all     0.966
_refine_ls_number_reflns     3626
_refine_ls_number_parameters     210
_refine_ls_number_restraints     0
_refine_ls_hydrogen_treatment     mixed
_refine_ls_weighting_scheme     calc
_refine_ls_weighting_details
              'w=1/[\s^2^(Fo^2^)+(0.0434P)^2^+1.2336P] where P=(Fo^2^+2Fc^2^)/3'
_atom_sites_solution_hydrogens     mixed
_atom_sites_solution_primary     ?
_atom_sites_solution_secondary     ?
_refine_ls_shift/su_max     0.003
_refine_ls_shift/su_mean     0.000
_refine_diff_density_max     0.251
_refine_diff_density_min     -0.333
_refine_ls_extinction_method     none
_refine_ls_extinction_coef     .
loop_
    _atom_type_symbol
    _atom_type_description
    _atom_type_scat_dispersion_real
    _atom_type_scat_dispersion_imag
    _atom_type_scat_source
    'C' 'C' 0.0033 0.0016
                         'International Tables Vol C Tables 4.2.6.8 and 6.1.1.4'
    'H' 'H' 0.0000 0.0000
                         'International Tables Vol C Tables 4.2.6.8 and 6.1.1.4'
    'N' 'N' 0.0061 0.0033
                         'International Tables Vol C Tables 4.2.6.8 and 6.1.1.4'
    'O' 'O' 0.0106 0.0060
                         'International Tables Vol C Tables 4.2.6.8 and 6.1.1.4'
_computing_data_collection
;
<i>CrystalClear-SM Expert</i> (Rigaku, 2012)
;
_computing_cell_refinement
;
CrysAlis PRO (Agilent, 2014)
;
_computing_data_reduction
;
CrysAlis PRO (Agilent, 2014)
;
_computing_structure_solution
;
SHELXT (Sheldrick, 2015a),
PLATON (Spek, 2009),
<i>Flipper 25</i> (Oszl\'anyi & S\"ut\>o, 2004) and
<i>OLEX2</i> (Dolomanov <i>et al.</i>, 2009).
;
_computing_structure_refinement
;
OSCAIL (McArdle <i>et al.</i>,  2004),
<i>ShelXle</i> (H\"ubschle <i>et al.</i>,  2011) and
SHELXL2014 (Sheldrick, 2015b)
;
_computing_molecular_graphics
;
Mercury (Macrae <i>et al.</i>,  2006)
;
_computing_publication_material
;
OSCAIL (McArdle <i>et al.</i>,  2004),
SHELXL2014 (Sheldrick, 2015b) and
PLATON (Spek, 2009)
;
loop_
    _atom_site_type_symbol
    _atom_site_label
    _atom_site_fract_x
    _atom_site_fract_y
    _atom_site_fract_z
    _atom_site_U_iso_or_equiv
    _atom_site_adp_type
    _atom_site_calc_flag
    _atom_site_occupancy
    _atom_site_disorder_assembly
    _atom_site_disorder_group
    O O3 0.14707(8) 0.7309(4) -0.17742(12) 0.0226(5) Uani d 1 . .
    O O4 0.06131(7) 0.3824(4) -0.14864(12) 0.0192(4) Uani d 1 . .
    O O5 0.07387(7) 0.0830(4) 0.00766(11) 0.0182(4) Uani d 1 . .
    O O11 0.29716(8) 0.7024(4) 0.14247(12) 0.0199(4) Uani d 1 . .
    O O19 0.49154(9) 0.5665(4) 0.70885(12) 0.0239(5) Uani d 1 . .
    H H19 0.4980(17) 0.729(8) 0.738(3) 0.071(13) Uiso d 1 . .
    N N12 0.29857(10) 0.2623(5) 0.17360(15) 0.0178(5) Uani d 1 . .
    H H12 0.2877(13) 0.124(6) 0.154(2) 0.026(9) Uiso d 1 . .
    C C1 0.22016(11) 0.4387(5) 0.05130(16) 0.0139(6) Uani d 1 . .
    C C2 0.21185(11) 0.6062(5) -0.02766(16) 0.0156(6) Uani d 1 . .
    H H2 0.2420 0.7331 -0.0355 0.019 Uiso calc 1 . .
    C C3 0.15876(11) 0.5858(5) -0.09520(16) 0.0160(6) Uani d 1 . .
    C C4 0.11325(11) 0.4077(5) -0.08137(16) 0.0157(6) Uani d 1 . .
    C C5 0.12136(11) 0.2437(5) -0.00138(17) 0.0144(6) Uani d 1 . .
    C C6 0.17580(11) 0.2542(5) 0.06407(17) 0.0152(6) Uani d 1 . .
    H H6 0.1825 0.1363 0.1169 0.018 Uiso calc 1 . .
    C C11 0.27558(11) 0.4775(5) 0.12591(17) 0.0143(6) Uani d 1 . .
    C C13 0.34700(11) 0.2710(6) 0.25675(17) 0.0186(6) Uani d 1 . .
    H H13A 0.3551 0.4575 0.2766 0.022 Uiso calc 1 . .
    H H13B 0.3847 0.1966 0.2397 0.022 Uiso calc 1 . .
    C C14 0.32987(11) 0.1155(6) 0.33872(17) 0.0188(6) Uani d 1 . .
    H H14A 0.3197 -0.0682 0.3172 0.023 Uiso calc 1 . .
    H H14B 0.2930 0.1951 0.3568 0.023 Uiso calc 1 . .
    C C15 0.38004(12) 0.1073(5) 0.42678(17) 0.0187(6) Uani d 1 . .
    H H15A 0.3676 -0.0165 0.4739 0.022 Uiso calc 1 . .
    H H15B 0.4175 0.0357 0.4078 0.022 Uiso calc 1 . .
    C C16 0.39460(12) 0.3745(5) 0.47458(18) 0.0183(6) Uani d 1 . .
    H H16A 0.3566 0.4557 0.4879 0.022 Uiso calc 1 . .
    H H16B 0.4116 0.4932 0.4304 0.022 Uiso calc 1 . .
    C C17 0.43995(11) 0.3505(5) 0.56771(17) 0.0178(6) Uani d 1 . .
    H H17A 0.4248 0.2175 0.6090 0.021 Uiso calc 1 . .
    H H17B 0.4792 0.2856 0.5533 0.021 Uiso calc 1 . .
    C C18 0.45040(12) 0.6094(6) 0.62129(17) 0.0200(6) Uani d 1 . .
    H H18A 0.4676 0.7416 0.5820 0.024 Uiso calc 1 . .
    H H18B 0.4113 0.6787 0.6348 0.024 Uiso calc 1 . .
    C C31 0.19093(12) 0.9255(6) -0.19180(19) 0.0230(7) Uani d 1 . .
    H H31A 0.1762 1.0234 -0.2508 0.034 Uiso calc 1 . .
    H H31B 0.2294 0.8380 -0.1968 0.034 Uiso calc 1 . .
    H H31C 0.1972 1.0487 -0.1377 0.034 Uiso calc 1 . .
    C C41 0.01986(12) 0.6026(6) -0.14884(19) 0.0222(6) Uani d 1 . .
    H H41A -0.0146 0.5805 -0.2011 0.033 Uiso calc 1 . .
    H H41B 0.0410 0.7684 -0.1577 0.033 Uiso calc 1 . .
    H H41C 0.0051 0.6081 -0.0879 0.033 Uiso calc 1 . .
    C C51 0.07898(12) -0.0741(6) 0.09227(18) 0.0216(6) Uani d 1 . .
    H H51A 0.0404 -0.1652 0.0935 0.032 Uiso calc 1 . .
    H H51B 0.0887 0.0406 0.1484 0.032 Uiso calc 1 . .
    H H51C 0.1114 -0.2053 0.0929 0.032 Uiso calc 1 . .
loop_
    _atom_site_aniso_label
    _atom_site_aniso_U_11
    _atom_site_aniso_U_22
    _atom_site_aniso_U_33
    _atom_site_aniso_U_12
    _atom_site_aniso_U_13
    _atom_site_aniso_U_23
    O3 0.0264(10) 0.0215(12) 0.0182(9) -0.0036(9) -0.0009(8) 0.0066(8)
    O4 0.0197(10) 0.0133(11) 0.0209(9) 0.0013(8) -0.0071(8) -0.0020(8)
    O5 0.0166(9) 0.0164(11) 0.0200(9) -0.0060(8) -0.0013(7) 0.0035(8)
    O11 0.0216(10) 0.0107(10) 0.0249(10) -0.0038(8) -0.0031(8) 0.0000(8)
    O19 0.0322(11) 0.0154(12) 0.0186(10) 0.0008(9) -0.0110(8) -0.0003(9)
    N12 0.0202(12) 0.0120(14) 0.0181(12) -0.0017(11) -0.0055(9) -0.0032(10)
    C1 0.0166(13) 0.0096(15) 0.0150(12) 0.0015(11) 0.0018(10) -0.0025(10)
    C2 0.0198(14) 0.0115(14) 0.0161(12) -0.0012(12) 0.0052(11) 0.0001(11)
    C3 0.0215(14) 0.0137(15) 0.0122(12) 0.0035(12) 0.0017(10) 0.0014(11)
    C4 0.0175(14) 0.0141(14) 0.0136(12) 0.0019(12) -0.0020(10) -0.0027(11)
    C5 0.0161(13) 0.0105(14) 0.0166(13) -0.0005(11) 0.0028(10) -0.0014(11)
    C6 0.0192(13) 0.0100(14) 0.0164(13) 0.0010(11) 0.0031(11) 0.0003(11)
    C11 0.0154(13) 0.0102(14) 0.0168(13) -0.0002(11) 0.0015(10) -0.0022(11)
    C13 0.0187(14) 0.0178(16) 0.0166(13) -0.0016(12) -0.0045(11) 0.0020(11)
    C14 0.0209(14) 0.0163(15) 0.0178(13) -0.0032(12) -0.0001(11) -0.0010(12)
    C15 0.0261(15) 0.0130(15) 0.0155(13) -0.0023(12) -0.0004(11) -0.0004(11)
    C16 0.0217(14) 0.0140(15) 0.0183(13) 0.0001(12) 0.0005(11) 0.0004(11)
    C17 0.0205(14) 0.0146(16) 0.0175(13) -0.0004(12) 0.0006(11) -0.0011(11)
    C18 0.0217(14) 0.0203(16) 0.0161(13) 0.0000(13) -0.0018(11) -0.0006(12)
    C31 0.0238(15) 0.0230(17) 0.0229(14) 0.0000(13) 0.0064(12) 0.0075(13)
    C41 0.0232(15) 0.0157(16) 0.0251(14) 0.0015(13) -0.0031(12) 0.0028(12)
    C51 0.0226(14) 0.0184(16) 0.0229(14) -0.0044(13) 0.0017(11) 0.0055(12)
_geom_special_details
;
 All esds (except the esd in the dihedral angle between two l.s. planes)
 are estimated using the full covariance matrix.  The cell esds are taken
 into account individually in the estimation of esds in distances, angles
 and torsion angles; correlations between esds in cell parameters are only
 used when they are defined by crystal symmetry.  An approximate (isotropic)
 treatment of cell esds is used for estimating esds involving l.s. planes.
;
loop_
    _geom_bond_atom_site_label_1
    _geom_bond_atom_site_label_2
    _geom_bond_site_symmetry_2
    _geom_bond_distance
    _geom_bond_publ_flag
    O3 C3 . 1.366(3) ?
    O3 C31 . 1.427(3) ?
    O4 C4 . 1.376(3) ?
    O4 C41 . 1.446(3) ?
    O5 C5 . 1.359(3) ?
    O5 C51 . 1.429(3) ?
    O11 C11 . 1.240(3) ?
    O19 C18 . 1.431(3) ?
    O19 H19 . 0.92(4) ?
    N12 C11 . 1.335(3) ?
    N12 C13 . 1.459(3) ?
    N12 H12 . 0.77(3) ?
    C1 C2 . 1.393(3) ?
    C1 C6 . 1.394(3) ?
    C1 C11 . 1.498(3) ?
    C2 C3 . 1.395(3) ?
    C2 H2 . 0.9500 ?
    C3 C4 . 1.396(4) ?
    C4 C5 . 1.393(3) ?
    C5 C6 . 1.399(3) ?
    C6 H6 . 0.9500 ?
    C13 C14 . 1.509(4) ?
    C13 H13A . 0.9900 ?
    C13 H13B . 0.9900 ?
    C14 C15 . 1.530(3) ?
    C14 H14A . 0.9900 ?
    C14 H14B . 0.9900 ?
    C15 C16 . 1.520(4) ?
    C15 H15A . 0.9900 ?
    C15 H15B . 0.9900 ?
    C16 C17 . 1.527(3) ?
    C16 H16A . 0.9900 ?
    C16 H16B . 0.9900 ?
    C17 C18 . 1.510(4) ?
    C17 H17A . 0.9900 ?
    C17 H17B . 0.9900 ?
    C18 H18A . 0.9900 ?
    C18 H18B . 0.9900 ?
    C31 H31A . 0.9800 ?
    C31 H31B . 0.9800 ?
    C31 H31C . 0.9800 ?
    C41 H41A . 0.9800 ?
    C41 H41B . 0.9800 ?
    C41 H41C . 0.9800 ?
    C51 H51A . 0.9800 ?
    C51 H51B . 0.9800 ?
    C51 H51C . 0.9800 ?
loop_
    _geom_angle_atom_site_label_1
    _geom_angle_atom_site_label_2
    _geom_angle_atom_site_label_3
    _geom_angle_site_symmetry_1
    _geom_angle_site_symmetry_3
    _geom_angle
    _geom_angle_publ_flag
    C3 O3 C31 . . 117.22(19) ?
    C4 O4 C41 . . 113.10(19) ?
    C5 O5 C51 . . 117.44(18) ?
    C18 O19 H19 . . 107(2) ?
    C11 N12 C13 . . 123.6(2) ?
    C11 N12 H12 . . 119(2) ?
    C13 N12 H12 . . 117(2) ?
    C2 C1 C6 . . 120.8(2) ?
    C2 C1 C11 . . 118.1(2) ?
    C6 C1 C11 . . 120.9(2) ?
    C1 C2 C3 . . 119.3(2) ?
    C1 C2 H2 . . 120.3 ?
    C3 C2 H2 . . 120.3 ?
    O3 C3 C4 . . 115.4(2) ?
    O3 C3 C2 . . 124.3(2) ?
    C4 C3 C2 . . 120.2(2) ?
    O4 C4 C5 . . 119.2(2) ?
    O4 C4 C3 . . 120.6(2) ?
    C5 C4 C3 . . 120.2(2) ?
    O5 C5 C4 . . 116.0(2) ?
    O5 C5 C6 . . 124.2(2) ?
    C4 C5 C6 . . 119.8(2) ?
    C1 C6 C5 . . 119.6(2) ?
    C1 C6 H6 . . 120.2 ?
    C5 C6 H6 . . 120.2 ?
    O11 C11 N12 . . 123.1(2) ?
    O11 C11 C1 . . 120.1(2) ?
    N12 C11 C1 . . 116.9(2) ?
    N12 C13 C14 . . 111.1(2) ?
    N12 C13 H13A . . 109.4 ?
    C14 C13 H13A . . 109.4 ?
    N12 C13 H13B . . 109.4 ?
    C14 C13 H13B . . 109.4 ?
    H13A C13 H13B . . 108.0 ?
    C13 C14 C15 . . 113.5(2) ?
    C13 C14 H14A . . 108.9 ?
    C15 C14 H14A . . 108.9 ?
    C13 C14 H14B . . 108.9 ?
    C15 C14 H14B . . 108.9 ?
    H14A C14 H14B . . 107.7 ?
    C16 C15 C14 . . 114.3(2) ?
    C16 C15 H15A . . 108.7 ?
    C14 C15 H15A . . 108.7 ?
    C16 C15 H15B . . 108.7 ?
    C14 C15 H15B . . 108.7 ?
    H15A C15 H15B . . 107.6 ?
    C15 C16 C17 . . 112.1(2) ?
    C15 C16 H16A . . 109.2 ?
    C17 C16 H16A . . 109.2 ?
    C15 C16 H16B . . 109.2 ?
    C17 C16 H16B . . 109.2 ?
    H16A C16 H16B . . 107.9 ?
    C18 C17 C16 . . 113.0(2) ?
    C18 C17 H17A . . 109.0 ?
    C16 C17 H17A . . 109.0 ?
    C18 C17 H17B . . 109.0 ?
    C16 C17 H17B . . 109.0 ?
    H17A C17 H17B . . 107.8 ?
    O19 C18 C17 . . 109.2(2) ?
    O19 C18 H18A . . 109.8 ?
    C17 C18 H18A . . 109.8 ?
    O19 C18 H18B . . 109.8 ?
    C17 C18 H18B . . 109.8 ?
    H18A C18 H18B . . 108.3 ?
    O3 C31 H31A . . 109.5 ?
    O3 C31 H31B . . 109.5 ?
    H31A C31 H31B . . 109.5 ?
    O3 C31 H31C . . 109.5 ?
    H31A C31 H31C . . 109.5 ?
    H31B C31 H31C . . 109.5 ?
    O4 C41 H41A . . 109.5 ?
    O4 C41 H41B . . 109.5 ?
    H41A C41 H41B . . 109.5 ?
    O4 C41 H41C . . 109.5 ?
    H41A C41 H41C . . 109.5 ?
    H41B C41 H41C . . 109.5 ?
    O5 C51 H51A . . 109.5 ?
    O5 C51 H51B . . 109.5 ?
    H51A C51 H51B . . 109.5 ?
    O5 C51 H51C . . 109.5 ?
    H51A C51 H51C . . 109.5 ?
    H51B C51 H51C . . 109.5 ?
loop_
    _geom_torsion_atom_site_label_1
    _geom_torsion_atom_site_label_2
    _geom_torsion_atom_site_label_3
    _geom_torsion_atom_site_label_4
    _geom_torsion_site_symmetry_1
    _geom_torsion_site_symmetry_2
    _geom_torsion_site_symmetry_3
    _geom_torsion_site_symmetry_4
    _geom_torsion
    _geom_torsion_publ_flag
    C6 C1 C2 C3 . . . . -0.9(4) ?
    C11 C1 C2 C3 . . . . -175.9(2) ?
    C31 O3 C3 C4 . . . . 176.7(2) y
    C31 O3 C3 C2 . . . . -3.5(4) y
    C1 C2 C3 O3 . . . . -176.8(2) ?
    C1 C2 C3 C4 . . . . 3.0(4) ?
    C41 O4 C4 C5 . . . . 108.9(3) y
    C41 O4 C4 C3 . . . . -74.4(3) y
    O3 C3 C4 O4 . . . . 1.2(4) ?
    C2 C3 C4 O4 . . . . -178.6(2) ?
    O3 C3 C4 C5 . . . . 177.9(2) ?
    C2 C3 C4 C5 . . . . -1.9(4) ?
    C51 O5 C5 C4 . . . . -175.7(2) y
    C51 O5 C5 C6 . . . . 3.6(4) y
    O4 C4 C5 O5 . . . . -5.3(4) ?
    C3 C4 C5 O5 . . . . 178.0(2) ?
    O4 C4 C5 C6 . . . . 175.5(2) ?
    C3 C4 C5 C6 . . . . -1.3(4) ?
    C2 C1 C6 C5 . . . . -2.3(4) ?
    C11 C1 C6 C5 . . . . 172.6(2) ?
    O5 C5 C6 C1 . . . . -175.8(2) ?
    C4 C5 C6 C1 . . . . 3.4(4) ?
    C13 N12 C11 O11 . . . . 7.0(4) ?
    C13 N12 C11 C1 . . . . -171.3(2) y
    C2 C1 C11 O11 . . . . 32.3(4) ?
    C6 C1 C11 O11 . . . . -142.8(3) ?
    C2 C1 C11 N12 . . . . -149.3(2) y
    C6 C1 C11 N12 . . . . 35.6(3) y
    C11 N12 C13 C14 . . . . 129.1(3) y
    N12 C13 C14 C15 . . . . 177.5(2) y
    C13 C14 C15 C16 . . . . 65.7(3) y
    C14 C15 C16 C17 . . . . 173.9(2) y
    C15 C16 C17 C18 . . . . -174.4(2) y
    C16 C17 C18 O19 . . . . 177.9(2) y
loop_
    _geom_hbond_atom_site_label_D
    _geom_hbond_atom_site_label_H
    _geom_hbond_atom_site_label_A
    _geom_hbond_site_symmetry_A
    _geom_hbond_distance_DH
    _geom_hbond_distance_HA
    _geom_hbond_distance_DA
    _geom_hbond_angle_DHA
    O19 H19 O19 2_656 0.92(4) 1.86(4) 2.7799(14) 176(4)
    N12 H12 O11 1_545 0.77(3) 2.15(3) 2.859(3) 153(3)
    C18 H18B O11 4_576 0.99 2.64 3.614(3) 168
    C41 H41B O3 . 0.98 2.44 3.010(3) 117
_shelx_hkl_file
;
  -2   0   0    0.32    0.63
  -2   0   0   -1.96    1.57
  -2   0   0   -0.26    1.02
   2   0   0   -4.25    2.47
   2   0   0   -2.32    1.67
  -3   0   0  147.86    7.49
   3   0   0  151.31    6.19
  -3   0   0  148.09    4.71
   3   0   0  140.52    8.46
  -3   0   0  164.05    6.20
   3   0   0  152.49    5.13
  -4   0   0  336.39    7.80
  -4   0   0  355.59   10.10
  -4   0   0  341.32   12.28
   4   0   0  326.91   10.36
   4   0   0  338.70    8.41
  -5   0   0  382.95    6.29
  -5   0   0  373.50    9.17
   5   0   0  375.70   10.15
  -5   0   0  412.28   12.00
  -5   0   0  391.27   14.00
   5   0   0  366.09   12.31
   6   0   0  126.51    9.49
  -6   0   0  145.34   10.48
  -6   0   0  148.26    8.81
  -6   0   0  141.78    6.75
   6   0   0  144.40    7.98
  -6   0   0  142.98    4.51
  -7   0   0   40.65    6.43
  -7   0   0   41.67    2.96
   7   0   0   38.66    7.65
  -7   0   0   42.64    4.79
   7   0   0   41.62    6.07
  -7   0   0   52.62    9.16
  -8   0   0  573.92   14.00
  -8   0   0  603.61   20.83
   8   0   0  527.32    5.81
   8   0   0  582.51   16.75
  -8   0   0  576.44    9.22
   8   0   0  586.31   19.16
  -8   0   0  605.24   17.96
  -9   0   0  299.46    7.18
   9   0   0  315.44   15.65
   9   0   0  278.10    4.32
  -9   0   0  313.38   16.47
   9   0   0  330.34   13.74
  -9   0   0  318.90   14.67
  10   0   0  172.43    3.58
  10   0   0  197.34   11.73
 -10   0   0  187.47   12.48
 -10   0   0  185.11    6.04
  10   0   0  193.34   13.62
 -10   0   0  201.94   13.83
  11   0   0    1.20    1.01
 -11   0   0   -0.03    2.36
  11   0   0    0.55    7.90
 -11   0   0   -1.15    7.57
  11   0   0   -4.18    5.57
 -11   0   0    4.86    6.28
  12   0   0   47.20    8.40
 -12   0   0   71.40   10.35
 -12   0   0   63.27    9.98
  12   0   0   46.30    2.09
  12   0   0   47.98    9.65
 -13   0   0  154.91   14.25
  13   0   0  144.90   12.19
  13   0   0  136.36   13.19
 -13   0   0  157.38   13.53
  14   0   0  449.09   22.65
 -14   0   0  484.28   23.09
 -14   0   0  479.09   22.95
  14   0   0  493.55   22.15
 -15   0   0   -0.21    7.78
 -15   0   0    3.46    7.36
  15   0   0   -2.79    7.54
 -16   0   0   20.22    9.11
  16   0   0   26.10    8.41
 -16   0   0   25.58   10.43
  17   0   0   -0.02    8.96
 -17   0   0   -3.65    9.06
 -17   0   0    2.77    8.29
  18   0   0  162.15   17.71
 -18   0   0  125.08   16.81
 -18   0   0  155.42   16.27
 -18   0   0  163.62   17.19
 -19   0   0  211.02   19.15
 -19   0   0  183.36   18.10
 -19   0   0  166.96   19.07
  19   0   0  198.88   19.43
 -20   0   0   12.81   12.92
 -20   0   0   -0.55    9.43
 -20   0   0  -21.01   11.20
  20   0   0    3.47   10.96
  21   0   0  137.04   18.79
 -21   0   0  105.90   16.06
 -21   0   0  124.73   17.03
 -21   0   0  150.60   21.60
 -22   0   0  154.93   22.12
 -22   0   0  138.12   18.34
 -22   0   0  155.22   18.86
  22   0   0  171.55   21.76
 -23   0   0    5.46   12.53
 -23   0   0    4.25   14.75
 -23   0   0   12.92   11.59
 -24   0   0  -17.02   12.61
 -24   0   0   -8.77   12.11
 -24   0   0   -6.63   15.78
 -25   0   0   27.20   14.39
 -25   0   0    8.90   17.52
 -25   0   0   21.33   14.69
 -26   0   0  -10.74   21.04
 -26   0   0   17.84   13.84
 -26   0   0    1.78   13.88
 -27   0   0   81.75   25.04
 -27   0   0   62.56   18.50
 -27   0   0   66.28   17.64
 -28   0   0  -33.23   17.13
   0  -1   0    6.22    3.57
   0  -1   0    5.34    6.29
   0  -1   0   -6.51    3.31
   0  -1   0   -6.25    6.14
   0   1   0   -4.63    7.53
   0   1   0    5.03    6.20
   0   1   0    4.88    3.87
   0   1   0   -1.23    3.03
   1  -1   0  503.46   15.28
   1   1   0  487.33   19.14
  -1  -1   0  483.18   10.76
  -1  -1   0  503.36   16.05
  -1   1   0  438.27   16.76
  -1  -1   0  511.75   17.79
   1  -1   0  466.96   10.20
  -1   1   0  497.62   10.07
   1  -1   0  532.43   17.27
  -1  -1   0  476.76   10.69
  -1   1   0  480.24    9.69
   1   1   0  507.99   10.37
   1  -1   0  500.37   10.55
   1   1   0  494.99   15.61
  -2   1   0  500.99    9.09
   2   1   0  473.78   21.39
  -2  -1   0  508.74   19.66
  -2   1   0  474.29   10.61
  -2  -1   0  489.18   10.68
   2   1   0  509.75   10.36
  -2  -1   0  499.39   15.66
   2   1   0  477.82   16.42
   2  -1   0  464.20   10.83
   2  -1   0  477.80   17.21
  -2   1   0  498.96   17.43
   2  -1   0  480.66   20.03
  -3   1   0  736.53   21.44
  -3   1   0  734.30   10.62
   3   1   0  708.29   27.53
   3   1   0  717.07   18.99
  -3   1   0  676.17   13.77
   3  -1   0  753.11   16.06
   3   1   0  700.28   12.73
  -3   1   0  763.90   24.21
   3  -1   0  743.30   20.44
   3  -1   0  764.01   26.33
  -3  -1   0  718.24   25.38
  -3  -1   0  751.24   19.09
  -4   1   0  435.39   12.62
   4  -1   0  440.55   13.15
  -4  -1   0  458.53   23.07
   4  -1   0  481.14   18.32
  -4   1   0  433.28   21.53
  -4   1   0  446.80   17.53
   4  -1   0  443.26   21.72
   4   1   0  435.87   22.96
  -4   1   0  424.55    7.93
   4   1   0  430.50   10.33
   4   1   0  412.51   15.59
  -4  -1   0  431.79   15.41
   5   1   0   66.49   13.40
  -5   1   0   70.86   10.10
   5   1   0   55.17    8.16
   5  -1   0   68.56    7.71
  -5  -1   0   75.82   14.08
   5  -1   0   73.96   13.09
  -5  -1   0   65.70    8.22
   5   1   0   67.43    5.14
  -5   1   0   77.41   13.36
   5  -1   0   61.72    8.32
  -5   1   0   62.77    3.36
  -5   1   0   60.59    7.33
   6  -1   0  127.78   13.52
  -6   1   0  129.56    9.27
  -6   1   0  137.47   16.60
  -6   1   0  121.61    3.96
  -6  -1   0  111.21   15.66
   6   1   0  123.11   13.05
   6   1   0  119.19    6.40
  -6   1   0  114.72   10.81
   6  -1   0  124.46   10.46
  -6  -1   0  120.66   10.50
   6  -1   0  121.52    8.84
   6   1   0  103.81   10.36
  -7  -1   0  139.97   11.29
  -7   1   0  149.87    3.99
  -7   1   0  172.76   17.37
   7  -1   0  142.30    9.80
  -7  -1   0  124.47   18.18
   7   1   0  135.60   11.73
  -7   1   0  134.32   10.71
  -7   1   0  131.23   10.24
   7  -1   0  143.15   10.82
   7  -1   0  147.54   14.16
   7   1   0  151.65    6.84
   7   1   0  119.89   10.89
  -7   1   0  159.54   13.32
  -8   1   0  134.61    3.51
   8  -1   0  145.57   12.84
   8   1   0  127.19   12.31
   8  -1   0  157.10   11.41
  -8   1   0  147.14   13.08
   8   1   0  141.09    9.09
  -8   1   0  145.62   10.82
  -8  -1   0  134.33   11.35
  -8   1   0  180.63   17.90
  -8   1   0  138.10   10.57
   8   1   0  155.75    6.74
  -8  -1   0  152.54   17.79
   8  -1   0  152.48   10.58
   9   1   0  139.92   12.55
   9   1   0  183.05    7.44
  -9   1   0  167.56   18.13
   9  -1   0  167.37   12.36
  -9   1   0  159.50   10.72
  -9   1   0  153.99   11.33
  -9  -1   0  160.78   13.43
   9  -1   0  156.34   12.44
  -9  -1   0  151.23   17.64
  -9   1   0  158.89   13.30
 -10   1   0   31.83   12.33
  10   1   0   26.80    4.05
  10  -1   0   28.72    9.22
 -10   1   0   21.41    6.47
 -10   1   0   23.36    7.37
  10   1   0   22.83    7.97
  10  -1   0   25.69    8.96
 -10  -1   0   22.57    8.95
 -10  -1   0    7.63   11.44
 -10   1   0   42.38    9.01
  11   1   0   26.60    5.77
 -11   1   0   22.88    6.56
 -11   1   0   22.43    7.96
  11  -1   0   42.08    9.63
 -11   1   0   31.50    8.38
 -11   1   0   24.43   12.56
  11  -1   0   40.99   11.17
 -11  -1   0   23.03    8.41
 -11  -1   0   13.23   11.48
  11   1   0   20.78    7.74
  11   1   0   33.39    4.31
  11  -1   0   30.87    3.88
  12   1   0   26.72    8.60
  12  -1   0   33.58   10.92
 -12   1   0   32.61    8.26
  12   1   0   41.16    4.31
  12  -1   0   42.07    8.91
 -12  -1   0   20.40   12.01
 -12  -1   0   42.66    9.23
 -12   1   0   21.05    8.25
  12   1   0   40.12    6.93
 -12   1   0   44.76   14.14
  12  -1   0   34.72    3.85
 -13   1   0   -1.46   12.02
  13   1   0    9.27    8.53
  13  -1   0   61.56   13.27
 -13   1   0    3.63    7.42
 -13  -1   0    7.39    8.83
  13  -1   0   76.77   16.44
 -13  -1   0    9.96   12.34
  13   1   0   -4.59    6.13
  13  -1   0    2.34    3.06
  13   1   0    3.22    2.80
 -13   1   0   -3.01    7.59
 -14  -1   0  182.06   21.92
 -14   1   0  154.60   19.88
 -14  -1   0  139.78   14.09
 -14   1   0  140.28   12.79
  14   1   0  159.25   11.88
  14   1   0  189.94   18.32
 -14   1   0  153.10   15.16
  14   1   0  162.39    7.24
 -15   1   0  259.85   18.06
  15   1   0  269.24   16.08
 -15  -1   0  265.45   18.87
 -15  -1   0  279.15   25.04
 -15   1   0  257.30   19.35
 -15   1   0  273.34   25.12
  15   1   0  298.99    9.74
  16   1   0   39.41    4.20
  16   1   0   51.14    9.71
 -16  -1   0   44.70   11.16
 -16   1   0   34.87   10.89
 -16  -1   0   32.64   11.85
 -16   1   0   31.09    9.90
 -16   1   0   65.03   16.24
 -17   1   0   15.18    8.81
 -17  -1   0   -9.81   12.62
  17   1   0    8.56    3.16
 -17  -1   0   -4.02    8.44
 -17   1   0   16.16    9.68
  17   1   0   12.39    6.66
 -17   1   0  -10.19   15.89
 -18  -1   0  137.44   15.97
  18   1   0  150.01   14.94
 -18   1   0  141.97   15.82
  18   1   0  155.50    7.31
 -18   1   0  147.50   22.66
 -18   1   0  127.08   16.31
 -18  -1   0  106.53   17.77
 -19   1   0  229.37   20.79
  19   1   0  276.94    9.59
 -19   1   0  275.19   29.86
 -19  -1   0  241.93   20.44
 -19   1   0  236.96   20.73
 -19  -1   0  252.41   23.57
 -19  -1   0  285.20   11.08
  19   1   0  273.16   19.68
 -20  -1   0    7.37   11.29
  20   1   0   13.96    9.67
 -20   1   0   -3.55   10.38
 -20  -1   0   -2.27    9.58
 -20   1   0   10.92   11.40
 -20  -1   0   -0.93    3.37
 -21   1   0    3.09   18.10
 -21   1   0   24.96   12.13
 -21   1   0  -18.31   11.57
 -21  -1   0   -8.00   10.34
 -21  -1   0   18.06   12.32
  21   1   0   -3.09    9.97
 -22  -1   0   36.73   12.80
 -22   1   0   19.76   19.27
 -22   1   0    2.85   11.79
 -22   1   0   20.88   13.81
 -22  -1   0   12.21   11.60
  22   1   0   20.80   12.40
 -23  -1   0   23.98   13.64
 -23   1   0   -2.70   20.30
  23   1   0    5.86   11.82
 -23  -1   0   12.81   12.36
 -23   1   0   15.77   12.23
 -23   1   0    1.58   12.78
 -24   1   0    2.06   13.72
  24   1   0   24.92   14.51
 -24   1   0   19.79   12.75
 -24  -1   0   24.11   12.60
 -24  -1   0   43.28   15.51
 -24   1   0    0.76   20.95
  25   1   0   40.87   15.50
 -25   1   0   -3.37   14.07
 -25  -1   0   -5.44   11.95
 -25  -1   0   27.52   14.36
 -25   1   0    6.31   14.06
 -25   1   0   40.50   23.21
 -26  -1   0  -15.78   16.15
 -26   1   0   -1.02   23.69
 -26   1   0  -16.24   14.20
  26   1   0    5.56   13.79
 -26   1   0   25.98   18.81
 -26  -1   0   26.42   13.66
 -27   1   0   11.92   16.39
 -27  -1   0    4.41   14.15
 -27   1   0   41.10   25.98
 -27  -1   0    4.17   16.05
 -27  -1   0   -2.13   14.79
  27   1   0   18.47   16.57
 -27   1   0   27.75   16.25
 -28   1   0   -7.10   15.70
 -28   1   0  -14.66   16.52
 -28  -1   0    8.72   14.72
  28   1   0    1.88   15.84
 -28   1   0   17.61   26.36
   0  -2   0   28.33    5.52
   0   2   0   20.40    8.36
   0  -2   0   19.71    9.75
   0  -2   0   11.54    8.76
   0   2   0   25.39    5.72
   0   2   0   26.18    4.90
   0   2   0   31.96   13.84
   1   2   0   41.46   14.32
  -1   2   0   17.99    9.06
   1  -2   0   18.73   10.29
   1   2   0   18.66    9.21
  -1   2   0    8.37    4.82
  -1  -2   0   13.53    9.51
  -1   2   0   21.19    4.32
   1  -2   0   12.76    4.50
   1  -2   0   11.30    9.22
  -1  -2   0    9.67    9.82
  -1   2   0   16.91   10.63
  -1  -2   0   13.64    5.13
   1   2   0   20.50    4.94
  -2   2   0  285.12   11.40
  -2   2   0  253.02   19.05
  -2  -2   0  261.05   18.98
   2   2   0  283.90   22.49
  -2  -2   0  280.24   12.03
   2  -2   0  333.42   23.30
   2  -2   0  272.22   17.43
   2   2   0  326.08   11.49
  -2   2   0  296.63   10.76
   2   2   0  285.45   17.64
  -2  -2   0  272.45   17.67
   2  -2   0  294.02   19.57
   2  -2   0  301.74   12.11
   3  -2   0   40.56   11.77
   3  -2   0   26.67    8.57
  -3  -2   0   22.43    9.14
  -3  -2   0   30.64    6.42
  -3   2   0   27.08    4.84
   3  -2   0   38.21    6.37
   3   2   0   15.85    8.17
   3  -2   0   41.06   14.69
   3   2   0   51.00    6.02
  -3   2   0   26.80   10.58
  -3   2   0   33.82    5.65
  -3  -2   0   42.48   12.72
   3   2   0   45.94   15.65
   4   2   0  267.39   18.81
  -4   2   0  288.80   10.25
   4  -2   0  283.12   13.30
   4  -2   0  261.15   17.26
   4  -2   0  285.86   19.35
   4  -2   0  255.54   24.42
  -4   2   0  285.22   11.78
   4   2   0  257.31   24.45
  -4   2   0  264.91   18.57
  -4  -2   0  279.80   21.51
   4   2   0  290.16   11.56
  -4  -2   0  291.91   17.61
   5  -2   0  140.05   19.01
   5   2   0  140.71   14.69
  -5   2   0  129.81   14.18
  -5  -2   0  119.11   16.38
  -5   2   0  120.26    8.94
   5  -2   0  128.46   14.55
  -5   2   0  135.56    7.21
  -5  -2   0  124.78   13.33
   5   2   0  146.18    8.57
   5  -2   0  123.62   13.25
   5  -2   0  156.29   11.44
   5   2   0  117.30   21.32
   6   2   0  338.18   12.77
  -6   2   0  317.96    9.85
   6  -2   0  340.36   27.72
  -6  -2   0  314.99   19.42
   6  -2   0  351.20   15.84
   6   2   0  312.20   18.90
   6   2   0  288.79   27.46
  -6  -2   0  297.33   23.21
  -6   2   0  305.11   13.26
   6  -2   0  342.55   20.66
  -6   2   0  333.88   21.23
  -7  -2   0  957.74   31.64
   7   2   0 1019.51   21.19
   7  -2   0  998.73   33.85
   7  -2   0 1092.93   43.25
  -7   2   0 1063.30   39.52
   7  -2   0  996.54   27.04
  -7   2   0  988.92   16.32
  -7  -2   0  932.69   39.49
  -7   2   0  936.79   22.72
  -7   2   0  931.69   35.71
   7   2   0  978.51   31.70
   7   2   0 1034.97   46.09
  -8  -2   0   13.99    9.05
   8   2   0    6.44    8.79
   8   2   0   15.97    5.13
  -8   2   0   18.77    7.47
  -8   2   0   -2.18   11.73
  -8  -2   0   23.68   13.86
   8  -2   0   27.13   13.90
   8  -2   0   18.72    7.62
  -8   2   0    5.41    9.09
  -8   2   0   19.02    3.24
   8   2   0   23.44   15.86
   8  -2   0    4.91    8.47
   9   2   0  -16.70   13.33
  -9   2   0   -3.16    9.59
  -9   2   0    3.38    6.48
   9  -2   0   10.59    8.10
   9   2   0   10.97    8.79
   9   2   0    3.46    4.51
  -9   2   0    3.80    2.38
  -9   2   0  -11.23   11.99
  -9  -2   0  -10.36   15.28
  -9  -2   0    5.82    7.91
 -10   2   0   38.69   11.08
 -10  -2   0   17.91   17.08
  10   2   0   38.78    5.24
  10   2   0   37.12   10.19
 -10   2   0   41.98    3.89
 -10  -2   0   39.71    9.99
 -10   2   0   51.80   15.73
  10   2   0   23.72   11.24
 -10   2   0   36.10    7.92
  11   2   0   45.52   10.65
 -11   2   0   57.09   12.36
 -11   2   0   69.38   10.15
  11   2   0   68.15    6.84
 -11  -2   0   41.41   10.19
 -11   2   0   67.59    4.25
 -11   2   0   73.75   19.66
  12   2   0  108.43   12.60
 -12  -2   0  125.92   14.67
 -12   2   0  121.84   12.62
 -12   2   0  113.51   17.02
 -12   2   0  123.02   21.31
 -12   2   0  126.69    5.24
  13   2   0   16.51    6.07
 -13  -2   0    5.01    8.66
 -13   2   0   -3.43    8.08
 -13   2   0    7.83    2.07
 -13   2   0    6.12   10.68
 -14   2   0   17.57   11.98
 -14   2   0   17.50    8.71
 -14   2   0   12.39    2.31
 -14  -2   0   21.91    9.60
 -14   2   0   26.86   16.48
  15  -2   0   71.76    6.93
 -15   2   0   86.22   15.50
 -15   2   0  111.08   22.74
 -15   2   0   81.14   12.34
 -15  -2   0   76.14   13.53
  16   2   0   -4.28    6.65
 -16   2   0   -2.33    9.21
  16  -2   0    1.47    3.82
 -16   2   0   -2.83   11.33
 -16  -2   0  -12.15   10.47
 -17  -2   0  177.86   19.60
 -17   2   0  216.84   29.30
 -17   2   0  197.04   18.13
 -17   2   0  171.94   21.33
  17   2   0  166.34   14.25
 -18   2   0   27.90   13.25
  18   2   0   50.24    9.85
 -18  -2   0   33.13   12.77
 -18   2   0   27.72   18.59
 -18   2   0   38.45   11.89
  19   2   0   36.06   10.11
 -19   2   0   20.36   12.64
 -19   2   0   13.85   19.55
 -19   2   0   37.16   11.81
 -19  -2   0   21.97   12.10
  20   2   0   87.83   13.56
 -20   2   0  138.45   28.48
 -20  -2   0  108.51   17.29
 -20  -2   0   97.89   23.82
 -20   2   0   97.66   18.87
 -20   2   0   91.63   15.26
 -21   2   0   33.61   13.68
  21   2   0   11.67    8.49
 -21   2   0   32.69   20.89
 -21  -2   0   17.42   13.06
 -21  -2   0   14.34   18.86
 -21   2   0   -4.90   14.15
 -22   2   0   41.06   18.90
 -22   2   0   46.93   15.21
 -22  -2   0   39.25   13.67
  22   2   0   30.88   11.42
 -22   2   0   25.63   20.50
 -22  -2   0   10.16   17.81
 -23   2   0   71.16   19.00
 -23  -2   0   65.40   19.98
 -23   2   0   92.92   17.41
  23   2   0   72.38   14.58
 -23   2   0   92.19   27.16
 -23  -2   0   86.96   17.47
  24   2   0   10.98   12.06
 -24   2   0   11.82   16.51
 -24  -2   0  -20.30   17.54
 -24   2   0   12.89   12.38
 -24  -2   0   25.44   13.63
 -24   2   0   26.00   24.38
  25   2   0   29.27   13.09
 -25  -2   0   22.64   13.30
 -25   2   0   36.75   13.78
 -25   2   0   10.36   16.23
 -25   2   0    8.51   25.16
 -25  -2   0   29.63   16.68
 -26   2   0   -5.75   14.40
 -26  -2   0    3.92   15.75
 -26   2   0   14.51   21.21
  26   2   0   12.73   13.65
 -26  -2   0  -13.46   12.87
 -26   2   0    9.39   23.71
 -27   2   0   34.02   15.56
  27   2   0  -16.52   13.92
 -27   2   0    0.38   17.68
 -27   2   0  -15.65   24.80
   0  -3   0   -9.14   11.08
   0   3   0   -8.52   12.14
  -1  -3   0    4.76   10.03
   1   3   0   -1.10   13.74
  -1   3   0   15.53   13.84
   1  -3   0    5.84    9.81
  -1   3   0    2.02    5.32
   2   3   0   17.08   14.64
  -2  -3   0    2.60    9.60
   2  -3   0    5.56    9.25
  -2   3   0   -7.49   11.98
  -2   3   0    3.13    5.91
  -3   3   0  117.44    9.58
  -3  -3   0  115.65   15.62
   3  -3   0  139.59   16.82
  -3   3   0  102.61   17.59
   3   3   0  130.27   22.36
  -4   3   0  265.67   13.50
  -4   3   0  250.36   23.56
   4  -3   0  298.37   21.68
  -4  -3   0  303.64   21.84
   4   3   0  272.78   30.99
   5  -3   0   38.24   11.15
   5   3   0   33.34   18.70
  -5   3   0   43.94    7.43
  -5  -3   0   25.53    9.74
  -5   3   0   43.04   12.32
   6  -3   0   11.27    9.67
  -6   3   0   10.08   11.35
  -6   3   0   43.01    6.87
   6   3   0   13.89   18.35
  -6  -3   0    7.50    9.79
  -6   3   0   12.71    5.89
  -7   3   0  385.85   26.56
   7  -3   0  359.54   23.97
  -7   3   0  376.11   13.38
  -7   3   0  357.05   16.30
  -7  -3   0  348.96   25.01
   7   3   0  377.91   35.81
  -8  -3   0   21.86   11.61
  -8   3   0   18.07   12.80
  -8   3   0   10.23    6.75
   8  -3   0    6.39    8.96
   8   3   0   34.62   19.93
  -8   3   0    7.20    3.68
  -9   3   0   -0.43   11.70
   9  -3   0    8.72   10.33
  -9  -3   0   11.66   11.25
  -9   3   0    3.97    6.42
   9   3   0   24.74   18.45
  -9   3   0   -0.26    3.41
 -10   3   0    3.71   11.40
  10   3   0   -4.95   17.69
 -10   3   0    5.24    6.10
 -10  -3   0   -9.82   10.50
 -10   3   0    4.47    3.62
  10  -3   0    5.36    9.99
  11   3   0   59.38   21.09
 -11   3   0   51.33   14.84
 -11   3   0   53.34    9.16
 -11   3   0   52.04    5.43
 -11  -3   0   52.20   14.00
  12   3   0  201.35   24.82
 -12  -3   0  230.33   20.80
 -12   3   0  213.81   15.58
 -12   3   0  219.55   23.32
 -12   3   0  237.80    9.86
 -13   3   0   82.29    6.17
 -13   3   0  114.69   21.78
 -13   3   0   85.17   10.93
 -13   3   0   90.58   18.10
 -13  -3   0   75.21   13.90
  13   3   0   78.54   17.09
 -14  -3   0   -5.23   10.61
 -14   3   0   -1.14    3.28
 -14   3   0  -24.21   14.10
  14   3   0   -0.39   11.53
 -14   3   0  -19.92   16.98
 -14   3   0    3.58    7.59
 -15   3   0   17.51   13.85
 -15   3   0   10.18    8.99
 -15  -3   0    6.01   11.38
 -15   3   0   30.09   14.97
  15   3   0   13.16    9.80
 -16  -3   0   32.10   13.47
 -16   3   0   45.57   17.86
  16   3   0   43.34   11.12
 -16   3   0    8.84   14.25
 -16   3   0   57.23   10.90
  17   3   0   43.20    9.61
 -17   3   0   27.09   14.76
 -17   3   0   20.02    8.96
 -17   3   0   22.33   17.83
 -17  -3   0   26.27   12.99
 -18   3   0  -22.15   17.57
 -18  -3   0   11.59   13.96
 -18   3   0   23.88   15.96
 -18   3   0   12.36    9.27
  19   3   0   14.45    8.24
 -19   3   0   27.29   17.29
 -19  -3   0   16.78   14.35
 -19   3   0   11.28   17.98
 -19   3   0   30.99   10.39
 -20   3   0  -15.48   21.60
 -20   3   0    3.75   10.52
 -20   3   0  -13.43   15.58
  20   3   0   -2.45    8.34
 -20  -3   0   -0.73   13.54
 -21   3   0   -8.19   11.26
 -21   3   0    5.86   20.25
  21   3   0    8.75    9.19
 -21   3   0  -13.13   16.23
 -21  -3   0    8.41   13.92
 -22  -3   0  111.79   20.66
 -22   3   0   89.75   23.40
 -22   3   0   90.18   25.79
 -22   3   0   73.70   15.46
  22   3   0  120.23   16.15
  23   3   0   19.68   13.06
 -23   3   0  -11.27   14.04
 -23   3   0    2.75   18.24
 -23   3   0   -5.73   21.23
 -23  -3   0   -8.37   15.64
 -24  -3   0   -3.75   22.99
 -24   3   0   14.25   12.50
  24   3   0   -6.39   10.63
 -24  -3   0  -25.42   16.14
 -24   3   0  -10.93   21.96
 -24   3   0  -17.28   20.63
 -25  -3   0   37.08   16.26
 -25   3   0   65.46   18.19
  25   3   0   20.12   13.40
 -25   3   0   66.63   24.23
 -25   3   0   43.36   20.73
   0  -4   0   54.16   13.81
   0   4   0  106.64   21.55
  -1   4   0  -10.69   16.76
   1  -4   0    2.44   13.13
   1   4   0   27.88   19.64
  -1  -4   0    6.54   11.87
   2  -4   0  284.51   25.97
   2   4   0  326.77   34.68
  -2  -4   0  317.98   26.50
  -2   4   0  306.01   32.10
   3  -4   0   19.31   14.28
  -3  -4   0   16.92   13.02
  -3   4   0   15.34    7.00
  -3   4   0    4.94   15.97
   3   4   0   39.41   23.22
   4  -4   0   -7.92   13.44
  -4   4   0   -8.93   15.39
  -4  -4   0    3.11   12.82
   4   4   0    2.89   18.77
  -4   4   0    0.28    6.92
  -5   4   0  126.82   12.18
  -5   4   0  101.00   20.67
  -5  -4   0  145.00   20.48
   5  -4   0  123.96   19.90
   5   4   0  126.51   29.84
  -6   4   0   97.23   10.76
   6  -4   0  102.23   18.91
   6   4   0   99.48   28.92
  -6   4   0   99.88   20.69
  -6  -4   0  130.21   18.87
  -7   4   0  191.19   24.98
  -7  -4   0  174.76   21.97
   7   4   0  214.00   34.63
  -7   4   0  195.38   14.22
   7  -4   0  193.38   23.01
   8  -4   0   29.34   13.31
  -8   4   0   31.54   16.47
  -8   4   0   37.00    8.53
   8   4   0   56.64   25.31
  -8  -4   0   49.14   14.73
   9  -4   0    1.56   13.07
  -9   4   0    7.48   13.37
   9   4   0   47.20   23.94
  -9  -4   0   11.55   12.09
  -9   4   0   10.05    6.73
  10   4   0    5.03   21.71
 -10   4   0    1.87    7.83
 -10   4   0    2.65   13.50
 -10  -4   0    1.90   12.05
  10  -4   0  -10.20   12.77
  11  -4   0    1.60   13.37
 -11   4   0    2.74   13.50
 -11  -4   0  -25.32   13.20
 -11   4   0   10.40    7.64
  11   4   0   20.67   23.41
 -12   4   0   -6.17    8.31
 -12  -4   0   38.96   15.79
  12  -4   0  -16.56   14.61
 -12   4   0   26.15   16.35
  12   4   0   12.51   22.61
 -13   4   0   57.08   10.98
  13   4   0    8.83   20.19
 -13   4   0   46.79   17.31
  13  -4   0   44.83   15.80
 -13  -4   0   88.94   18.86
  14   4   0   -1.79   18.73
 -14   4   0    8.57    8.15
 -14  -4   0   39.04   14.52
  14  -4   0    2.24   13.88
 -14   4   0  -10.33   15.17
 -15   4   0   36.29   18.64
  15   4   0   43.56   19.01
 -15   4   0   34.80   10.05
 -15  -4   0   53.11   17.86
  15  -4   0   49.76   18.43
 -16   4   0   43.47   19.51
  16  -4   0    8.88   14.00
 -16  -4   0   54.70   18.26
 -16   4   0   20.71    9.48
  16   4   0   53.64   17.81
 -17  -4   0  115.40   21.52
  17   4   0   87.05   16.62
  17  -4   0  133.89   22.46
 -17   4   0  109.76   14.02
 -17   4   0   97.78   22.49
 -18   4   0   63.28   21.01
  18  -4   0   73.88   19.98
 -18  -4   0   71.60   19.13
  18   4   0   81.21   14.79
 -18   4   0   93.65   13.74
 -19  -4   0   12.63   15.39
  19  -4   0    8.87   15.63
 -19   4   0   -9.88   17.32
  19   4   0   21.09   10.63
 -19   4   0   -0.44   10.05
 -20   4   0    0.67   17.93
  20  -4   0   23.63   15.84
 -20  -4   0   12.00   16.79
 -20   4   0    5.47   10.86
 -21  -4   0  -28.33   17.97
  21   4   0   15.39    9.88
  21  -4   0   17.20   15.01
 -21   4   0   24.24   18.52
 -21   4   0   19.65   11.84
 -22   4   0    6.78   10.84
 -22  -4   0    8.83   17.05
  22   4   0   59.98   14.08
  22  -4   0   50.36   19.68
 -22   4   0   66.03   23.52
   0   5   0   42.46   24.01
   0  -5   0  -16.06   15.87
   1   5   0   10.23   22.50
  -1  -5   0   -8.63   14.63
  -1   5   0   39.08   22.24
   1  -5   0   13.60   15.22
  -2  -5   0  -20.86   17.18
   2   5   0  -19.56   21.58
  -2   5   0  -12.79   21.12
   2  -5   0   -8.27   14.96
  -3   5   0   41.30   24.97
   3  -5   0   52.22   18.48
   3   5   0   76.90   33.81
  -3  -5   0   56.16   17.60
   4   5   0  -20.60   26.66
  -4   5   0   52.43   22.11
  -4  -5   0   17.28   15.21
   4  -5   0    8.12   17.26
  -5  -5   0  -15.45   14.49
   5   5   0  -30.00   26.53
  -5   5   0    0.84   19.73
  -5   5   0   14.47    9.80
   5  -5   0    7.47   15.03
  -6   5   0    6.70    8.93
  -6   5   0  -21.12   21.28
   6  -5   0  -20.24   16.91
   6   5   0    9.57   27.14
  -6  -5   0    6.41   15.64
   7  -5   0   42.42   19.24
  -7   5   0   10.56   19.01
  -7  -5   0   -0.97   13.63
   7   5   0    0.16   29.41
  -7   5   0   13.83    8.74
  -8   5   0   -5.82   18.76
  -8   5   0    0.80    7.83
   8   5   0   18.48   29.17
  -8  -5   0  -20.78   16.10
   8  -5   0    1.51   15.58
   9   5   0    3.38   28.78
  -9  -5   0   33.42   17.14
  -9   5   0   16.93   18.03
   9  -5   0   -8.11   15.56
  -9   5   0    6.13    7.67
 -10   5   0   15.15   20.12
 -10  -5   0   19.81   15.17
  10  -5   0   19.84   16.69
 -10   5   0   12.94    8.37
  11  -5   0   18.87   18.64
 -11   5   0   25.88   19.94
 -11   5   0   34.61    9.53
 -11  -5   0    8.62   17.65
  11   5   0  -17.06   28.57
  12   5   0   53.35   31.10
 -12   5   0  -24.58   18.50
  12  -5   0   40.55   19.09
 -12  -5   0   12.97   16.79
 -12   5   0   35.90    9.95
  13  -5   0    0.33   17.76
 -13  -5   0   27.87   15.92
 -13   5   0   13.25   20.63
  13   5   0   -5.53   25.07
 -13   5   0    3.34    9.30
  14  -5   0   -1.80   17.23
 -14  -5   0    5.97   15.74
 -14   5   0   -8.17   18.91
  14   5   0  -27.00   28.02
 -14   5   0   -3.59    8.10
  15  -5   0   29.56   18.81
  15   5   0   24.27   24.50
 -15   5   0  -18.25    9.90
 -15   5   0   -0.81   21.51
 -15  -5   0   11.15   15.86
  16   5   0   36.00   21.29
 -16   5   0   48.33   12.41
  16  -5   0   66.55   20.67
 -16  -5   0   22.12   16.57
 -16   5   0   -0.98   21.31
 -17   5   0    0.32   19.28
 -17  -5   0   11.48   17.27
  17  -5   0   44.29   20.89
  17   5   0  -14.18   18.57
 -17   5   0   17.77   11.17
 -18   5   0   35.19   12.50
 -18  -5   0   42.84   19.96
  18   5   0   22.46   17.34
  18  -5   0   56.95   21.41
 -18   5   0   69.29   27.41
   0  -6   0  597.78   45.10
   0   6   0  557.99   60.17
  -1   6   0  109.41   36.01
   1   6   0  110.29   35.09
   1  -6   0   57.60   21.35
  -1  -6   0   76.37   22.66
  -2  -6   0   10.52   18.60
   2   6   0    5.82   31.17
  -2   6   0  -40.49   31.19
   2  -6   0   16.57   19.46
  -3  -6   0   44.58   22.34
  -3   6   0   52.31   28.54
   3   6   0   -6.82   29.34
   3  -6   0   48.34   21.21
   4   6   0   28.74   36.75
   4  -6   0   43.97   20.35
  -4   6   0   15.52   28.55
  -4  -6   0   32.57   21.08
  -5   6   0   66.63   29.46
  -5  -6   0   32.54   19.51
   5  -6   0    3.60   19.23
   5   6   0   48.32   32.57
  -6  -6   0   25.58   19.17
   6  -6   0   30.09   21.32
  -6   6   0  -19.40   28.30
   6   6   0   54.07   35.42
   7  -6   0   78.25   23.79
  -7  -6   0   67.94   21.15
  -7   6   0   70.04   27.61
  -8   6   0    0.90   23.37
  -8  -6   0   22.12   18.85
   8  -6   0   -0.93   18.73
   8   6   0   35.17   37.05
  -9  -6   0  -15.03   20.72
   9   6   0  -30.08   38.80
  -9   6   0    5.13   11.49
  -9   6   0   -6.88   22.70
   9  -6   0   25.86   21.49
 -10  -6   0   48.33   22.05
  10  -6   0   29.84   20.57
 -10   6   0    0.48   11.01
 -10   6   0   -1.86   23.04
  10   6   0   18.78   34.73
 -11  -6   0   29.26   20.05
  11  -6   0    4.97   22.47
  11   6   0   18.70   33.83
 -11   6   0    6.43    9.68
 -11   6   0   54.05   25.61
 -28   0   1   27.40   23.47
 -28   0   1    9.66   14.41
 -28   0   1   -7.02   13.70
 -27   0   1    2.64   13.20
 -27   0   1    6.11   14.80
 -27   0   1   46.15   22.57
 -26   0   1    2.66   13.04
 -26   0   1  -37.30   20.50
 -26   0   1   -3.48   13.11
 -25   0   1   11.10   17.89
 -25   0   1    7.37   12.61
 -25   0   1    1.23   12.36
 -24   0   1   10.44   13.55
 -24   0   1   -1.83   14.54
 -24   0   1   15.27   13.82
  24   0  -1    6.15   13.98
  23   0  -1    3.02   12.03
 -23   0   1  -24.53   12.37
 -23   0   1  -11.77   14.00
 -23   0   1   -1.38   11.70
 -22   0   1  -11.85   12.24
 -22   0   1  -13.15   11.19
  22   0  -1   10.20   11.93
 -22   0   1   15.77   13.21
  21   0  -1   -8.82   11.32
 -21   0   1   -7.20   11.37
 -21   0   1    6.43   12.05
 -21   0   1   -3.15   10.43
  20   0  -1   16.10   11.20
 -20   0   1    6.52   12.44
 -20   0   1   12.00   10.43
 -20   0   1    9.24   10.47
  19   0  -1   -1.68    9.02
 -19   0   1    5.44   10.87
 -19   0   1   -1.82    9.33
 -18   0   1    2.21   10.93
  18   0  -1   -5.51    9.32
 -18   0   1   -0.40    9.26
 -17   0   1   -4.59    9.44
  17   0  -1  -15.67    9.08
 -17   0   1    8.51    9.85
 -16   0   1    5.05    8.52
 -16   0   1   -8.97    9.16
  16   0  -1    0.99    7.28
 -15   0   1    3.08    8.58
  15   0  -1    3.19    6.41
 -15   0   1   -4.37    7.95
  15   0  -1    0.06    0.75
  14   0  -1    2.98    6.53
 -14   0   1   10.82    8.35
 -14   0   1   -1.94    7.24
 -14   0   1    2.21    2.80
  14   0  -1   -0.19    0.95
  13   0  -1    0.04    1.11
 -13   0   1    1.98    2.90
  13   0  -1   -0.28    8.37
 -13   0   1    9.85    8.14
 -13   0   1   11.90    8.65
  13   0  -1   -2.25    5.74
 -12   0   1   -8.39    8.49
  12   0  -1    0.51    8.51
  12   0  -1    3.59    5.24
 -12   0   1   -2.02    8.64
  12   0  -1   -1.18    1.30
 -12   0   1    2.00    3.09
 -11   0   1   -4.78    8.48
  11   0  -1   -0.80    1.43
 -11   0   1    0.19    2.72
  11   0  -1   -7.08    8.00
  11   0  -1   -1.04    5.42
 -11   0   1   -9.32    7.05
 -10   0   1   -0.89    3.06
  10   0  -1    2.24    1.73
 -10   0   1    0.43    6.83
 -10   0   1    7.66    8.81
  10   0  -1   -4.65    7.81
  10   0  -1    2.41    5.15
   9   0  -1   -0.14    7.40
  -9   0   1   -6.72    6.56
  -9   0   1   -4.06    3.06
   9   0  -1   -4.53    4.72
  -9   0   1   11.86    9.12
  -8   0   1    0.20    9.02
   8   0  -1   -3.42    4.26
  -8   0   1   -3.19    6.12
  -8   0   1   -0.61    3.24
   8   0  -1   -7.01    7.32
  -7   0   1   -1.37    8.65
   7   0  -1    6.98    6.90
  -7   0   1   -5.63    6.49
   7   0  -1   -3.37    3.90
  -7   0   1   -3.58    3.04
  -6   0   1    5.16    6.02
  -6   0   1    5.57    9.33
   6   0  -1    1.40    3.20
   6   0  -1   -4.87    5.99
   5   0  -1   -0.33    6.01
  -5   0   1    1.73    5.64
   5   0  -1    1.96    2.86
  -5   0   1    2.79    8.06
   4   0  -1   -0.05    4.85
  -4   0   1    5.63    4.83
  -4   0   1    3.10    7.45
  -3   0   1    8.09    4.33
  -3   0   1    3.30    5.95
   3   0  -1    5.38    4.15
  -2   0   1   -1.25    2.61
   2   0  -1   -2.07    2.26
  -1   0  -1   -0.82    0.93
  -2   0  -1   -2.46    2.20
   2   0   1    2.32    2.97
  -3   0  -1    4.11    2.61
   3   0   1    4.20    3.65
   3   0   1    2.44    2.60
  -3   0  -1    4.36    1.68
  -3   0  -1    2.02    2.55
  -3   0  -1    6.80    3.56
   3   0   1   -0.39    3.68
  -4   0  -1    5.51    3.60
   4   0   1   -3.36    5.30
   4   0   1    2.15    3.42
  -4   0  -1    0.28    3.20
   4   0   1    5.53    4.67
  -4   0  -1    2.27    1.44
  -4   0  -1   -2.89    3.48
   5   0   1   -0.98    4.90
  -5   0  -1   -3.31    3.96
   5   0   1    0.01    2.01
  -5   0  -1    3.96    3.71
  -5   0  -1    0.49    1.34
   5   0   1   -4.33    4.41
  -5   0  -1    2.69    4.52
   6   0   1   -3.27    4.81
   6   0   1    3.40    2.14
  -6   0  -1   -1.96    3.92
   6   0   1   -2.88    5.03
  -6   0  -1    2.80    1.38
  -6   0  -1    2.88    5.07
  -6   0  -1   -3.35    4.77
  -7   0  -1    1.29    1.39
  -7   0  -1   -1.86    5.78
   7   0   1   -3.52    5.70
  -7   0  -1    9.13    5.43
  -7   0  -1    0.27    3.94
   7   0   1    2.41    5.46
   7   0   1   -1.82    1.80
  -8   0  -1    1.09    1.34
  -8   0  -1   -3.06    4.22
   8   0   1    2.14    1.76
  -8   0  -1   -0.52    5.66
   8   0   1    5.08    5.68
   8   0   1   -0.52    5.52
  -8   0  -1    1.62    5.82
  -9   0  -1    1.34    5.91
  -9   0  -1   -2.16    4.29
   9   0   1    4.48    6.54
  -9   0  -1   -0.36    1.33
  -9   0  -1   -2.14    5.80
   9   0   1   -7.74    6.47
  10   0   1   -5.37    7.11
 -10   0  -1    3.80    6.24
  10   0   1    7.35    6.29
 -10   0  -1    1.31    4.35
 -10   0  -1   -3.76    5.91
 -11   0  -1    9.90    7.06
 -11   0  -1    3.62    4.39
  11   0   1    2.24    6.66
  11   0   1    4.46    7.44
 -11   0  -1   -2.35    6.52
 -12   0  -1   -2.51    6.65
  12   0   1    9.78    6.68
 -12   0  -1    1.03    6.69
  12   0   1   -0.85    6.67
  13   0   1    2.52    7.34
  13   0   1   -3.58    7.16
 -13   0  -1   -3.63    6.90
 -13   0  -1    2.79    7.01
 -14   0  -1  -11.84    8.00
 -14   0  -1  -17.19    8.16
  14   0   1    0.69    7.74
  14   0   1    1.22    7.61
  15   0   1   12.69    8.34
 -15   0  -1   11.36    9.17
 -15   0  -1  -12.30    7.07
  15   0   1    2.22    7.79
 -16   0  -1   -4.36    6.83
 -16   0  -1    1.65    8.30
 -16   0  -1    5.43    8.84
  16   0   1   15.39    9.06
 -17   0  -1   -6.29   10.05
 -17   0  -1   12.70    9.53
 -17   0  -1   -9.82    9.38
  17   0   1    2.28    9.05
  18   0   1   -1.20   10.32
 -18   0  -1   12.25   11.36
 -18   0  -1   -5.30    9.58
 -18   0  -1    0.84    8.34
 -19   0  -1    0.77    9.76
  19   0   1   20.98   12.58
 -19   0  -1    6.38   10.25
 -19   0  -1    5.15   11.19
  20   0   1   -0.60   12.29
 -20   0  -1   -1.50   10.49
 -20   0  -1   -5.15    9.11
 -20   0  -1   -1.85   13.31
 -21   0  -1   -8.97   14.29
 -21   0  -1    5.65   10.04
 -21   0  -1    8.96   12.00
 -22   0  -1   -0.85    9.70
 -22   0  -1    9.50   12.78
 -22   0  -1  -24.50   17.80
 -23   0  -1   18.31   16.32
 -23   0  -1    9.57   12.03
 -23   0  -1    4.68   12.82
 -24   0  -1   -0.94   12.84
 -24   0  -1   -7.40   11.75
 -24   0  -1   -7.03   15.87
 -25   0  -1    2.86   12.18
 -25   0  -1   -9.76   15.90
 -25   0  -1  -26.56   19.74
 -26   0  -1   -7.65   19.62
 -26   0  -1   23.39   14.44
 -26   0  -1   -7.70   14.71
 -27   0  -1  -10.40   16.25
 -28   0  -1   14.34   15.36
 -28  -1   1  -14.00   18.90
 -28  -1   1    8.51   13.67
 -28  -1   1    0.29   16.37
  28   1  -1   15.17   15.70
 -28   1   1   -2.78   16.24
 -28   1   1   12.95   23.45
 -28   1   1   -2.05   14.71
  27   1  -1   11.96   15.27
 -27   1   1    5.24   13.15
 -27   1   1   -3.44   22.93
 -27   1   1    2.18   16.35
 -27  -1   1   15.67   14.67
 -27  -1   1   47.37   18.41
 -26   1   1    1.27   12.30
 -26   1   1   15.15   15.92
 -26  -1   1    2.35   13.58
 -26   1   1   22.39   23.10
 -26  -1   1   -6.08   14.52
  26   1  -1   27.12   14.41
 -25  -1   1   89.52   18.09
  25   1  -1   80.82   17.65
 -25   1   1  123.11   31.10
 -25   1   1  106.41   21.52
 -25  -1   1  107.29   20.35
 -25   1   1  100.45   17.52
 -24  -1   1   41.60   16.30
 -24   1   1   24.32   12.19
  24   1  -1   40.05   13.47
 -24   1   1   14.00   14.98
 -24  -1   1   20.52   13.79
 -24   1   1   19.14   20.77
 -23   1   1  -12.04   11.92
 -23  -1   1   -0.37   12.02
  23   1  -1   -1.31   10.84
 -23  -1   1   27.56   13.48
 -23   1   1    8.48   15.03
 -23   1   1   18.29   18.09
 -22   1   1    7.28   12.01
 -22   1   1  -11.19   18.53
 -22  -1   1   -3.00   12.25
  22   1  -1   10.22    9.41
 -22   1   1    1.37   11.62
 -22  -1   1    8.75   12.48
 -21  -1   1   10.70    4.20
 -21  -1   1   17.35   13.47
 -21   1   1   17.28   11.34
 -21   1   1   36.40   21.35
 -21  -1   1   42.46   14.58
  21   1  -1   24.93   10.25
 -21   1   1   17.84   10.10
 -20   1   1   24.13   11.80
 -20  -1   1   31.53    5.45
  20   1  -1   29.44    9.82
 -20  -1   1   15.01   13.85
 -20  -1   1   48.12   12.92
 -20   1   1   32.89   11.57
 -19   1   1   40.02   12.75
 -19  -1   1   55.30   16.71
  19   1  -1   54.86   10.07
  19   1  -1   57.39    4.93
 -19   1   1   76.27   20.48
 -19  -1   1   59.78    6.86
 -19  -1   1   55.97   12.60
 -19   1   1   48.32   11.46
 -18  -1   1  172.41   22.35
  18   1  -1  192.56    8.11
 -18  -1   1  167.39   17.80
  18   1  -1  192.73   15.63
 -18   1   1  190.95   16.92
 -18   1   1  186.18   24.31
 -18   1   1  175.73   18.22
 -17   1   1   -3.47    9.38
 -17   1   1   -3.11   14.08
 -17  -1   1   19.74   10.85
 -17  -1   1  -16.39   15.50
  17   1  -1    6.12    6.06
 -17   1   1  -14.51   10.35
  17   1  -1   -1.28    2.84
 -16   1   1   97.53   13.37
 -16  -1   1  137.52   20.54
 -16  -1   1  107.52   14.84
  16   1  -1  126.79   11.70
  16   1  -1  115.81    6.44
 -16   1   1  124.11   18.69
 -16   1   1  122.06   15.23
 -15  -1   1    1.65   12.68
 -15   1   1   24.22    8.67
 -15   1   1   27.09   14.15
  15   1  -1   21.99    6.72
 -15   1   1   40.43   10.51
  15   1  -1   29.30    4.26
 -15  -1   1   26.58   10.52
 -14   1   1   11.03    8.78
 -14  -1   1   12.87    8.35
  14   1  -1    9.57    3.34
 -14   1   1    3.88    8.28
 -14   1   1   13.20   12.79
  14   1  -1   10.83    5.10
  13   1  -1   76.77    8.50
 -13  -1   1   73.20   11.85
  13   1  -1  139.49   15.01
 -13   1   1   69.06   11.67
 -13  -1   1  147.07   19.87
  13  -1  -1   66.67    6.10
 -13   1   1   69.44   15.73
 -13   1   1   68.92   10.02
  13   1  -1   67.19    5.59
  12   1  -1   10.64    7.95
 -12   1   1    3.41    7.02
 -12  -1   1    4.40    8.63
  12  -1  -1   16.63    8.09
 -12   1   1    1.37   10.36
  12   1  -1    9.95    3.55
  12  -1  -1   12.97    9.74
 -12   1   1   14.87    8.89
 -12   1   1    8.98    4.98
  12  -1  -1    8.96    3.69
 -12  -1   1    5.32   11.62
 -11   1   1    8.65    5.11
  11   1  -1   30.25    9.60
 -11  -1   1   14.73   12.76
  11  -1  -1    8.93    7.69
  11  -1  -1    8.55    9.38
  11  -1  -1   12.03    3.81
 -11   1   1    7.00    7.91
 -11  -1   1    5.44    8.42
 -11   1   1    7.48   11.01
 -11   1   1    3.15    6.72
  11   1  -1    8.52    3.63
 -10   1   1   -8.57    5.18
 -10   1   1    5.10   11.34
 -10   1   1   -1.29    6.40
 -10   1   1    3.87    8.10
  10  -1  -1   -1.11    6.81
 -10  -1   1    3.48    7.43
  10   1  -1   -7.11    7.94
  10  -1  -1    2.55    8.28
  10   1  -1    2.15    3.36
 -10  -1   1   -8.05   11.56
  10  -1  -1    5.52    3.48
  -9  -1   1    2.53   13.55
   9  -1  -1    1.75    1.51
   9  -1  -1    6.65    7.62
  -9   1   1    6.08    5.41
  -9  -1   1    9.04    8.10
  -9   1   1    1.43    6.92
  -9   1   1    8.09   11.04
   9  -1  -1   -0.79    7.77
   9   1  -1    8.84    3.63
   9   1  -1   10.20    7.51
  -9   1   1   -6.40    6.59
   9  -1  -1    2.64    3.18
   8   1  -1  510.03   20.79
  -8   1   1  515.94    8.66
  -8   1   1  597.83   28.58
   8  -1  -1  526.09    7.95
  -8  -1   1  556.30   21.81
   8  -1  -1  547.72   20.97
  -8   1   1  498.20   15.80
  -8   1   1  528.46   21.30
   8   1  -1  543.60   17.36
  -8  -1   1  515.48   28.59
   8   1  -1  536.40   13.45
   8  -1  -1  533.26   21.51
  -8   1   1  511.96   16.97
   7  -1  -1    6.41    7.87
  -7   1   1    1.50    7.30
  -7  -1   1    7.26   11.75
   7   1  -1   -1.33    7.11
  -7   1   1   15.61   11.75
   7  -1  -1    5.20    5.51
   7  -1  -1    1.78    2.02
   7   1  -1    6.98    6.76
   7  -1  -1   -5.49    6.97
  -7   1   1    0.01    5.79
  -7   1   1    1.76    2.17
  -7  -1   1    3.24    7.05
  -7   1   1   -0.01    5.16
  -6   1   1  463.97    7.80
  -6   1   1  407.89   14.18
   6  -1  -1  498.82   21.33
   6   1  -1  395.41   18.03
  -6  -1   1  449.60   26.24
   6  -1  -1  477.41   14.19
   6   1  -1  428.63   20.51
  -6  -1   1  440.52   18.68
  -6   1   1  454.53   19.02
  -6   1   1  462.08   14.24
  -6   1   1  471.92   24.40
   6  -1  -1  441.72    7.86
   6  -1  -1  448.42   17.67
   5  -1  -1   10.80    2.62
   5   1  -1   -9.74   10.90
  -5   1   1    7.16   11.84
  -5  -1   1   24.63   12.50
  -5   1   1    3.16    7.69
   5  -1  -1    0.68    5.00
  -5   1   1    9.50    2.42
   5  -1  -1    8.10    7.02
  -5   1   1    1.22    4.91
   5  -1  -1   -2.09    9.12
   5   1  -1   11.55    7.79
  -5  -1   1   16.65    7.80
   4  -1  -1    3.32    6.66
  -4   1   1    8.40    2.45
  -4   1   1   18.26    8.11
  -4   1   1   20.77   11.98
   4   1  -1    3.88   12.57
  -4  -1   1    5.01    6.99
  -4   1   1   12.05    4.43
  -4  -1   1    0.20   11.96
   4   1  -1    2.41    6.95
   4  -1  -1   20.79   11.05
   4  -1  -1    6.38    2.57
   4  -1  -1    6.95    4.66
   3  -1  -1 1011.51   30.58
   3  -1  -1 1033.39   23.97
  -3   1   1  989.99   12.18
  -3   1   1  946.61   14.49
  -3   1   1  978.53   30.05
  -3  -1   1  974.28   23.40
  -3  -1   1  979.51   32.12
   3   1  -1  939.31   23.74
  -3   1   1  968.13   24.34
   3  -1  -1  990.37   12.32
   3  -1  -1 1000.79   16.36
   3   1  -1  956.51   33.50
  -2  -1   1 1632.49   37.22
  -2   1   1 1643.79   16.96
   2  -1  -1 1668.08   18.20
   2   1  -1 1547.03   38.47
  -2  -1   1 1592.32   20.82
   2  -1  -1 1735.94   29.06
   2   1  -1 1674.76   28.62
  -2   1   1 1704.98   16.40
   2  -1  -1 1727.15   36.77
  -2   1   1 1636.09   33.99
  -2  -1   1 1698.02   29.66
  -2   1   1 1629.42   29.90
   2  -1  -1 1668.03   16.28
   1  -1  -1   94.70    4.85
   1  -1  -1   82.34   10.83
   1  -1  -1   79.68    9.14
   1   1  -1   88.51    6.19
  -1   1   1   99.41   11.46
  -1  -1   1   85.81    8.72
   1  -1  -1   86.48    4.70
  -1   1   1   85.44    4.49
  -1   1   1   95.44    4.79
  -1  -1   1   82.61    5.53
   1   1  -1   70.85   12.29
  -1   1   1   79.78    8.84
   1   1  -1   77.11    9.14
  -1  -1   1   91.38   11.47
   0   1   1  205.44   11.43
   0   1   1  220.56    6.52
   0  -1   1  215.74    7.76
   0  -1  -1  211.77   11.78
   0  -1  -1  200.02   10.16
   0   1  -1  183.51   14.32
   0   1  -1  201.33   11.39
   0  -1   1  195.88   13.07
   0  -1  -1  204.64    6.68
   0  -1   1  208.31   11.76
   0   1  -1  178.89    7.12
   0  -1  -1  216.11    6.81
   1   1   1  240.08   11.27
   1   1   1  258.00   13.23
   1   1   1  229.01    6.71
   1  -1   1  282.35    9.23
  -1   1  -1  267.04    8.69
  -1   1  -1  261.44   11.87
  -1  -1  -1  251.87   12.53
   1  -1   1  260.93   12.34
  -1   1  -1  285.78   14.50
   1  -1   1  274.50   13.39
  -1  -1  -1  244.39   11.37
  -1  -1  -1  284.66    7.67
   2   1   1  865.76   19.32
  -2  -1  -1  868.41   19.37
   2  -1   1  849.21   16.16
  -2   1  -1  844.10   15.55
   2   1   1  846.11   23.07
  -2  -1  -1  865.33   13.23
   2   1   1  877.02   13.04
   2  -1   1  887.75   22.25
  -2   1  -1  857.70   22.07
  -2  -1  -1  855.09   21.57
   2  -1   1  836.11   19.78
   3  -1   1 2079.30   27.70
   3  -1   1 2121.46   38.68
  -3  -1  -1 2014.70   29.23
   3   1   1 2024.19   19.95
  -3  -1  -1 1902.66   20.39
  -3   1  -1 1967.94   25.14
  -3  -1  -1 2004.28   35.09
   3   1   1 1952.38   29.89
   3  -1   1 1990.50   30.36
   3   1   1 1966.03   39.77
   3  -1   1 2066.19   34.01
  -3   1  -1 2039.31   33.61
   4  -1   1  312.47   18.24
  -4   1  -1  342.03   15.57
   4  -1   1  334.01   12.64
   4   1   1  323.51   19.33
   4   1   1  326.56    8.66
  -4  -1  -1  310.75   13.04
  -4  -1  -1  316.62    9.19
   4  -1   1  346.93   15.22
   4   1   1  333.49   13.41
  -4   1  -1  316.04   12.06
  -4  -1  -1  312.80   17.45
  -5  -1  -1  316.60    9.23
  -5   1  -1  308.70   15.63
   5   1   1  317.80    8.83
   5  -1   1  355.89   20.08
   5   1   1  318.31   13.77
  -5   1  -1  338.06   18.92
  -5  -1  -1  320.50   13.17
   5  -1   1  323.85   13.18
   5  -1   1  374.41   15.96
  -5   1  -1  324.25   13.25
  -5  -1  -1  326.49   19.33
   5   1   1  312.14   18.84
   6  -1   1  134.27   10.48
  -6   1  -1  128.53   14.88
   6   1   1  119.10   12.57
  -6  -1  -1  115.02    9.60
  -6   1  -1  130.66    9.84
   6  -1   1  121.06   13.51
   6  -1   1  133.38   10.08
   6   1   1  119.82    6.08
  -6   1  -1  137.04   12.16
  -6  -1  -1  113.04   15.25
  -6  -1  -1  128.98    6.52
   6   1   1  121.97    9.67
  -7   1  -1  248.61   12.97
   7  -1   1  270.20   13.13
  -7  -1  -1  277.74   13.76
  -7   1  -1  260.96   14.97
   7   1   1  235.76   13.51
   7   1   1  232.24   12.49
  -7   1  -1  263.15   19.59
   7  -1   1  259.93   13.70
   7   1   1  270.69    8.46
   7  -1   1  297.98   18.27
  -7  -1  -1  266.44   20.29
  -7  -1  -1  252.15    8.92
  -8  -1  -1   74.21    8.95
   8  -1   1   86.87   11.25
   8   1   1   62.70    4.82
  -8   1  -1   60.24    3.06
  -8  -1  -1   69.70    5.69
   8   1   1   60.11    8.67
  -8   1  -1   72.63    9.52
   8  -1   1   69.28    8.98
  -8   1  -1   67.47    9.53
  -8   1  -1   95.29   14.72
   8   1   1   63.11    6.45
  -8   1  -1   73.11    9.73
   8  -1   1   70.17    9.44
  -8  -1  -1   62.72   13.39
   9  -1   1  201.38   13.22
  -9  -1  -1  209.34   13.49
  -9   1  -1  211.63   13.62
   9  -1   1  221.84   14.80
   9   1   1  181.06   12.80
   9   1   1  210.55    7.79
  -9   1  -1  229.47   20.29
  -9   1  -1  214.65   13.62
  -9  -1  -1  177.74    8.69
  -9  -1  -1  210.62   19.76
   9   1   1  202.04   10.65
  -9   1  -1  207.13   14.80
 -10   1  -1    6.38   13.20
 -10   1  -1    7.26    7.35
  10  -1   1   14.15    7.21
 -10  -1  -1   30.23   12.98
 -10   1  -1    4.71    6.18
  10   1   1   15.27    5.30
  10   1   1   10.85    3.31
 -10   1  -1    3.49    7.59
  10   1   1    4.32    6.93
 -10  -1  -1    3.04    6.95
  10  -1   1    4.23    7.25
 -11  -1  -1  287.85   22.82
  11   1   1  294.52    9.25
  11  -1   1  292.87   16.38
  11   1   1  271.11   13.63
 -11   1  -1  248.24   15.40
  11  -1   1  289.22   16.78
 -11   1  -1  307.71   23.73
  11  -1   1  276.90    7.82
  11   1   1  250.24   15.49
 -11   1  -1  262.86   17.35
 -11  -1  -1  270.41   16.37
  12  -1   1  530.27   21.55
  12   1   1  563.60   19.71
 -12   1  -1  546.75   24.31
  12   1   1  547.57   21.91
 -12   1  -1  536.41   22.71
 -12  -1  -1  575.44   30.79
  12  -1   1  542.60   11.12
 -12   1  -1  609.48   32.09
  12   1   1  580.20   12.55
  12  -1   1  533.87   24.17
 -12  -1  -1  563.96   22.93
  13   1   1   -8.86    7.09
 -13  -1  -1    8.19    7.25
  13  -1   1    4.37    7.07
  13   1   1   -3.94    3.00
  13   1   1   -4.27    5.85
 -13   1  -1    7.90    8.89
  13  -1   1    1.91    2.53
 -13   1  -1   -6.96   12.41
 -13  -1  -1   -9.22   13.02
 -13   1  -1   13.31    8.12
  13  -1   1    6.58    8.69
  14   1   1   16.14    3.48
  14   1   1   21.68    6.92
 -14   1  -1   20.45    8.43
 -14   1  -1    6.85   13.68
 -14  -1  -1   19.44   12.27
 -14  -1  -1   10.82   12.32
 -14  -1  -1    8.20    7.58
 -14   1  -1   15.27    8.82
  14   1   1    7.79    7.80
 -15  -1  -1   19.93   11.57
 -15   1  -1   17.24    9.04
 -15   1  -1   19.33   13.12
 -15  -1  -1    7.28    7.28
  15   1   1   17.81    3.51
 -15  -1  -1    3.18   12.28
 -15   1  -1    0.27    8.92
  15   1   1   14.22    6.15
 -16  -1  -1   35.06   12.19
 -16   1  -1   37.64   15.38
 -16  -1  -1   28.36    8.51
 -16   1  -1   15.33    9.08
 -16   1  -1   28.02    9.96
  16   1   1   26.82    4.30
  16   1   1   37.18    9.08
 -17   1  -1   15.93    8.99
  17   1   1   23.19    4.05
 -17  -1  -1   29.05   12.87
 -17   1  -1    4.17   14.38
 -17   1  -1   11.08    9.34
 -17  -1  -1   32.24    9.54
  17   1   1   30.88    9.78
  18   1   1   47.44    4.96
 -18  -1  -1   45.34    4.49
 -18   1  -1   55.85   12.79
 -18   1  -1   48.31   12.67
 -18   1  -1   60.03   19.03
 -18  -1  -1   52.89   10.84
  18   1   1   42.24   10.52
 -18  -1  -1   62.44   14.51
 -19   1  -1  554.00   39.50
 -19  -1  -1  525.86   12.23
 -19  -1  -1  526.02   26.87
 -19   1  -1  531.03   29.05
 -19   1  -1  512.20   30.43
  19   1   1  564.49   28.67
 -19  -1  -1  501.58   29.95
 -20  -1  -1   -2.87   11.01
 -20   1  -1    2.06   10.90
 -20   1  -1   29.14   19.98
 -20   1  -1    6.39   10.19
 -20  -1  -1    9.31   10.49
  20   1   1    1.50    9.91
  21   1   1   51.12   13.78
 -21  -1  -1   58.05   14.10
 -21   1  -1   52.68   13.45
 -21   1  -1   58.59   21.23
 -21   1  -1   53.49   16.14
 -21  -1  -1   61.65   14.07
 -22   1  -1    2.18   11.97
 -22  -1  -1   -4.04   11.34
  22   1   1   36.16   13.79
 -22   1  -1   23.39   20.46
 -22   1  -1   24.97   12.19
 -22  -1  -1   28.07   12.42
  23   1   1   30.42   14.71
 -23   1  -1   27.80   18.81
 -23  -1  -1   16.50   12.93
 -23   1  -1   28.21   12.71
 -23  -1  -1   27.31   13.20
 -23   1  -1   24.37   15.50
 -24   1  -1   75.30   24.74
 -24  -1  -1   23.17   14.12
 -24   1  -1   20.65   14.46
 -24   1  -1   18.03   12.75
  24   1   1   24.23   15.30
 -24  -1  -1   24.33   12.70
 -25   1  -1    1.67   13.79
 -25  -1  -1    8.43   12.38
 -25   1  -1   -1.35   13.83
  25   1   1  -11.31   15.08
 -25  -1  -1   13.60   14.20
 -25   1  -1   13.66   21.63
 -26   1  -1   56.68   17.66
 -26   1  -1   43.32   22.93
 -26   1  -1   23.78   14.66
  26   1   1   35.36   18.30
 -26  -1  -1   61.71   18.53
  27   1   1   23.35   16.30
 -27   1  -1   -9.32   15.68
 -27  -1  -1   25.24   16.17
  27   2  -1   35.25   15.23
 -27   2   1   63.60   21.33
 -27  -2   1   40.59   16.28
 -27  -2   1   53.64   19.93
 -27   2   1   48.52   18.08
 -26   2   1   46.91   16.16
  26   2  -1   18.58   13.48
 -26  -2   1   40.25   19.52
 -26  -2   1   51.82   17.23
 -26   2   1   14.26   16.28
  25   2  -1   15.46   12.15
 -25   2   1  -22.85   17.61
 -25  -2   1   -3.79   17.46
 -25   2   1   -7.68   14.41
 -25  -2   1  -27.27   15.21
 -24  -2   1   13.19   19.89
 -24  -2   1   -0.41   13.75
 -24   2   1    2.46   15.08
 -24   2   1  -23.67   25.99
 -24   2   1   19.31   14.58
  24   2  -1  -14.73   10.11
 -23   2   1   -9.17   26.12
  23   2  -1  -10.15    9.89
 -23   2   1   -9.25   16.11
 -23   2   1   15.06   12.06
 -23  -2   1   -8.89   20.15
 -23  -2   1   -9.58   12.52
  22   2  -1   28.70   10.79
 -22   2   1    2.63   12.01
 -22   2   1    4.23   13.92
 -22  -2   1   50.30   15.44
 -22  -2   1   43.49   22.77
 -22   2   1   16.04   21.14
 -21  -2   1   21.54   15.37
  21   2  -1   -4.51    8.61
 -21  -2   1   22.10   19.13
 -21   2   1   39.89   13.76
 -21   2   1   13.31   20.28
 -21   2   1    6.97   14.05
 -20   2   1   20.50   10.13
 -20   2   1   18.85   14.52
 -20   2   1   16.41   19.35
  20   2  -1   19.12    9.30
 -19   2   1   67.99   17.84
  19   2  -1   29.22    8.07
 -19  -2   1   61.84   15.89
 -19   2   1   25.01   19.00
 -19   2   1   45.48   12.87
 -18  -2   1    6.10   11.83
 -18   2   1    7.82   11.77
 -18   2   1   -5.29   18.41
  18   2  -1   11.19    7.96
 -18   2   1    3.30    8.71
 -17   2   1   28.92   11.05
 -17  -2   1   31.91   13.33
 -17   2   1   16.85   17.87
 -17   2   1   31.55   13.98
 -16   2   1   21.95   17.09
 -16   2   1   31.18   13.34
 -16   2   1   18.37    9.27
 -16  -2   1   41.71   13.70
 -15  -2   1   16.23   11.07
 -15   2   1   21.61    8.34
 -15   2   1   18.37   10.55
 -15   2   1   21.68   17.47
 -14   2   1  171.23   14.79
 -14   2   1  150.83   23.62
 -14   2   1  145.25   18.20
 -14  -2   1  168.42   17.84
 -13  -2   1    9.51    8.81
  13   2  -1    7.86    6.83
 -13   2   1   20.25   10.25
 -13   2   1    0.86    7.14
 -13   2   1    4.70   15.75
 -13   2   1    9.87    2.92
 -12   2   1   17.06   16.60
 -12  -2   1   28.17   10.91
  12   2  -1   20.26    7.26
 -12   2   1   35.08   12.08
 -12   2   1   21.75    3.25
 -12   2   1   17.75    7.40
 -11   2   1    1.03    6.35
  11   2  -1   -1.34    4.00
 -11   2   1    2.44    2.50
 -11  -2   1   -2.02    8.45
  11   2  -1   -9.46   10.14
 -11   2   1   19.93   14.60
 -11   2   1    4.82    9.18
  10   2  -1    9.07   11.73
 -10   2   1    2.37    2.67
 -10   2   1    5.62   13.27
 -10   2   1    5.29    7.02
 -10   2   1   -9.72   11.74
  10  -2  -1  -13.00    7.04
  10   2  -1    0.83    4.23
   9  -2  -1   29.36    8.20
  -9   2   1   13.63    9.90
   9   2  -1   15.10    8.63
  -9   2   1   25.40    3.57
  -9  -2   1   40.56   17.20
   9   2  -1   16.13   14.13
   9   2  -1   31.15    5.80
  -9   2   1   42.28   16.08
  -9   2   1   23.13    6.40
  -9  -2   1   12.67    9.35
  -8   2   1  813.61   33.96
  -8  -2   1  852.16   42.45
  -8   2   1  749.99   37.74
  -8   2   1  756.54   21.22
   8  -2  -1  834.66   31.73
  -8  -2   1  793.20   29.66
   8   2  -1  849.31   20.15
   8  -2  -1  810.16   23.62
   8   2  -1  816.71   29.84
   8   2  -1  783.70   40.04
  -8   2   1  834.47   14.78
  -7   2   1  107.43    6.23
  -7  -2   1  105.46   18.55
   7  -2  -1   91.56    9.76
   7   2  -1  105.37    7.83
   7  -2  -1  104.00    6.63
   7   2  -1   71.36   19.09
   7  -2  -1  123.24   18.10
  -7   2   1   94.55   14.46
   7   2  -1   95.56   12.90
  -7  -2   1  102.89   12.63
   7  -2  -1  115.11   13.37
  -7   2   1  100.02    8.99
  -7   2   1  100.69   16.09
   6   2  -1  191.26   23.46
   6  -2  -1  151.27   21.23
  -6   2   1  177.19    7.55
   6   2  -1  169.40   15.19
   6  -2  -1  169.03   11.69
  -6  -2   1  154.27   19.67
  -6   2   1  159.24   18.76
  -6   2   1  157.67   16.33
   6   2  -1  173.44   10.12
  -6   2   1  174.76   10.09
   6  -2  -1  158.39    8.46
   6  -2  -1  164.80   15.31
  -6  -2   1  162.51   14.68
   5  -2  -1    7.51    4.17
   5   2  -1   12.15    5.33
  -5  -2   1    2.32   12.92
   5  -2  -1   -7.06    8.87
  -5   2   1   17.93    5.95
  -5  -2   1   14.92    9.41
   5  -2  -1   18.26   13.50
  -5   2   1    6.40   11.41
  -5   2   1   -1.33    9.75
   5   2  -1   14.31    8.93
  -5   2   1    8.94    3.69
   5  -2  -1    7.01    6.16
   5   2  -1   13.52   16.14
   4  -2  -1   15.72    6.09
  -4  -2   1   -3.17    9.71
   4  -2  -1   11.63    4.37
   4   2  -1   22.15   10.26
  -4  -2   1   12.05    5.76
  -4   2   1   17.34    3.97
   4  -2  -1   30.50   15.33
  -4   2   1   10.60    5.00
  -4   2   1   16.87    9.58
  -4  -2   1   19.28   12.89
   4   2  -1   30.14   16.56
   4  -2  -1    4.20    8.97
   4   2  -1   16.01    5.41
   3   2  -1  267.11   18.13
  -3   2   1  248.12    9.11
   3  -2  -1  270.12   19.11
   3  -2  -1  248.43   11.24
   3  -2  -1  217.33    9.90
  -3  -2   1  210.96   11.19
   3   2  -1  222.19   11.18
   3   2  -1  185.98   24.18
   3  -2  -1  214.66   15.47
   3  -2  -1  264.65   24.21
  -3  -2   1  242.96   16.52
  -3  -2   1  251.65   20.85
  -3   2   1  244.39   18.43
  -3   2   1  228.12    9.90
   2  -2  -1  189.85    9.43
  -2   2   1  207.60    9.56
   2   2  -1  190.92   21.85
  -2  -2   1  189.55   15.20
   2  -2  -1  166.95   18.55
  -2   2   1  220.52    8.90
   2  -2  -1  181.70   14.70
   2   2  -1  214.38   10.45
  -2  -2   1  187.40   10.18
   2  -2  -1  186.21   16.39
   2   2  -1  218.63   16.57
  -2   2   1  199.85   16.28
   2  -2  -1  203.88   10.05
  -2  -2   1  203.90   18.79
   1   2  -1    5.15    5.33
   1  -2  -1    2.51    9.19
  -1  -2   1   11.71    5.20
   1   2  -1    6.53    8.58
  -1  -2   1   15.29    9.85
  -1   2   1    5.65    3.72
  -1   2   1   24.33   10.99
  -1   2   1   15.85    5.25
   1  -2  -1   10.33    8.13
   1  -2  -1    7.15   10.94
   1   2  -1   20.44   12.66
  -1  -2   1    1.75   10.34
   1  -2  -1    5.30    4.23
   1   2  -1    6.09    4.62
   1  -2  -1   12.36    5.00
   0  -2  -1    2.39    4.19
   0  -2  -1    1.34    4.36
   0   2   1   -2.28    7.35
   0   2  -1   -0.65    5.11
   0   2  -1   -0.17    8.47
   0  -2   1   -2.53    9.40
   0   2   1   -2.36    4.02
   0   2  -1    2.33    4.83
   0   2  -1   -0.59   13.20
   0  -2   1   -2.39    9.26
   0  -2  -1    1.35    9.16
   0   2   1    9.43    9.84
   0  -2  -1    0.27    8.60
   0  -2   1   -2.64    5.28
   1   2   1   51.84    5.47
  -1  -2  -1   46.69    6.01
   1  -2   1   49.98   11.40
   1  -2   1   48.61   10.37
  -1  -2  -1   44.87    6.39
  -1   2  -1   49.60    5.92
  -1  -2  -1   49.87   10.57
   1  -2   1   54.89    7.14
   1   2   1   55.27   10.21
  -1   2  -1   51.12   10.23
  -1  -2  -1   49.08   10.90
  -1   2  -1   36.34    6.22
  -1   2  -1   51.30   14.01
   1   2   1   39.14   12.04
   2   2   1  171.72   13.84
  -2  -2  -1  196.05   15.97
   2   2   1  155.99    8.11
  -2   2  -1  170.19   14.29
   2   2   1  175.61   18.75
  -2  -2  -1  198.70   15.88
  -2  -2  -1  166.76    9.02
   2  -2   1  153.48   14.44
  -2   2  -1  175.74    9.08
  -2   2  -1  150.00   16.14
   2  -2   1  183.82   10.48
   2  -2   1  187.15   16.28
  -2   2  -1  161.97    9.29
  -2  -2  -1  157.62    9.44
  -3   2  -1  117.61   13.26
   3   2   1   98.36   16.83
   3  -2   1  126.13   14.45
   3   2   1  111.21    7.28
  -3  -2  -1  119.93   13.35
   3  -2   1  102.09   12.08
  -3   2  -1  102.87    8.16
  -3  -2  -1  113.82    8.20
  -3  -2  -1  117.76   13.68
   3  -2   1  104.47    9.10
   3  -2   1  115.81   15.55
  -3   2  -1  110.53    7.57
   3   2   1  115.36   12.87
  -4  -2  -1  438.61   21.31
   4  -2   1  511.49   24.35
   4   2   1  439.83   28.99
  -4  -2  -1  475.61   24.65
   4  -2   1  466.22   17.63
  -4  -2  -1  452.80   14.71
   4  -2   1  433.43   20.33
  -4   2  -1  454.35   15.49
  -4   2  -1  447.53   13.46
  -4   2  -1  482.58   23.36
   4  -2   1  498.38   27.91
   4   2   1  482.57   13.81
   4   2   1  443.79   21.06
  -5  -2  -1   14.70   11.04
   5   2   1   14.76    4.71
   5  -2   1   20.45   10.87
   5   2   1   22.86    9.99
   5  -2   1   29.12    7.89
   5  -2   1    8.74    7.85
  -5  -2  -1   16.83    5.64
   5   2   1    1.65   14.81
  -5   2  -1    7.79    9.21
  -5   2  -1   14.25    6.62
   5  -2   1   13.02   13.49
  -5   2  -1   19.89    4.42
  -5  -2  -1   16.91    9.04
  -6  -2  -1   90.98   11.21
   6   2   1   99.65   18.96
  -6  -2  -1   82.96    7.83
   6  -2   1   75.84   11.27
   6  -2   1   90.73   10.33
   6   2   1   95.13    7.18
   6  -2   1   98.47   18.07
   6  -2   1   86.05   13.27
   6   2   1   76.32   12.13
  -6  -2  -1   80.04   14.06
  -6   2  -1   83.64    6.06
  -6   2  -1   82.05    9.07
  -6   2  -1   87.32   12.93
   7  -2   1   -5.42   14.82
  -7   2  -1    3.39    5.63
   7   2   1  -16.30    8.91
   7  -2   1   -0.28    8.02
  -7  -2  -1    1.20    7.84
   7  -2   1   -1.19    7.76
  -7   2  -1   19.21   10.56
   7   2   1    0.15    4.36
   7   2   1   11.42   15.28
  -7  -2  -1   -1.49   10.13
  -7  -2  -1   -4.46    4.72
  -7   2  -1    2.07    3.51
   8   2   1    7.55    7.62
   8   2   1   24.34    5.31
  -8  -2  -1   10.67   10.91
  -8  -2  -1   26.85    8.90
   8  -2   1   12.02    8.74
  -8   2  -1    8.53    3.05
   8   2   1   26.09   14.85
  -8   2  -1   19.47    6.93
   8  -2   1   45.12   17.23
  -8   2  -1   28.05   12.53
  -8   2  -1   19.49   10.10
  -9  -2  -1   10.40   11.77
  -9   2  -1   27.45   11.66
   9   2   1   33.62    9.52
   9   2   1   30.71   14.78
  -9   2  -1   28.87    3.58
   9   2   1   41.95    5.92
  -9  -2  -1   35.08    8.82
  -9   2  -1   41.23    7.88
  -9   2  -1   24.93    9.51
  10   2   1    7.47    8.36
 -10   2  -1   -3.37    2.86
 -10  -2  -1    3.75    7.16
 -10   2  -1  -10.49    7.11
 -10   2  -1  -11.45   10.59
  10   2   1    3.03    4.37
  10   2   1   -4.86   10.12
 -10  -2  -1   -0.36   13.11
 -10   2  -1   14.41   12.55
 -11   2  -1    4.99    2.34
  11   2   1   19.10    4.80
 -11   2  -1   18.89   11.05
 -11  -2  -1   -0.88    8.14
  11   2   1    5.04    8.65
  11   2   1    1.70    7.75
 -11   2  -1    5.79    7.14
 -11  -2  -1   10.89   13.54
 -11   2  -1   -9.00   14.06
  12   2   1   72.65   10.61
 -12   2  -1   87.71   12.04
 -12  -2  -1   78.25   11.83
 -12  -2  -1  168.03   26.13
 -12   2  -1   56.39   12.07
  12   2   1  147.29   17.54
 -12   2  -1   82.48    4.30
 -12   2  -1   76.30   16.58
  13   2   1   -9.48    5.80
 -13   2  -1   11.51   13.42
 -13  -2  -1    4.78    8.80
 -13   2  -1    1.08   11.21
 -13   2  -1    0.87    1.65
 -13   2  -1   12.08    8.44
 -14  -2  -1   19.64   10.72
 -14   2  -1    0.62   10.77
 -14   2  -1    2.84    1.41
 -14   2  -1   10.27   13.48
 -14   2  -1   -3.76    9.01
  15   2   1  227.96   15.03
 -15   2  -1  221.95   21.64
 -15   2  -1  214.08   17.67
 -15   2  -1  220.47   26.10
 -15  -2  -1  213.95   18.43
 -16   2  -1  230.25   18.83
 -16   2  -1  228.85   27.69
  16   2   1  204.19   15.50
 -16  -2  -1  207.40   18.46
  16  -2   1  192.31    9.74
 -16   2  -1  189.56   21.53
 -17   2  -1   87.45   13.86
  17  -2   1   69.15    6.79
 -17  -2  -1   77.39   14.32
 -17   2  -1   86.20   23.41
 -17   2  -1   57.01   15.24
  17   2   1   84.37   11.41
 -18  -2  -1   12.75   10.56
  18   2   1   15.93    7.25
 -18   2  -1    2.19   12.79
 -18   2  -1   30.09   17.10
 -18   2  -1    4.80   10.43
  19   2   1   -6.78    8.85
 -19  -2  -1    3.71   11.05
 -19   2  -1   19.86   14.94
 -19   2  -1    8.40   10.52
 -19   2  -1    9.82   17.37
 -20  -2  -1  -14.46   12.48
 -20   2  -1   15.46   19.12
 -20  -2  -1  -21.15   18.02
  20   2   1   13.71    9.85
 -20   2  -1   12.14   11.64
 -20   2  -1   12.36   15.10
  21   2   1  198.91   19.16
 -21  -2  -1  133.71   24.94
 -21   2  -1  195.82   29.65
 -21   2  -1  174.84   20.63
 -21  -2  -1  162.49   19.03
 -21   2  -1  179.58   25.11
 -22   2  -1  143.78   30.39
 -22  -2  -1  100.30   21.75
 -22   2  -1   91.61   19.93
  22   2   1   96.50   15.91
 -22  -2  -1   92.69   16.50
 -22   2  -1   99.02   17.95
 -23   2  -1    9.33   20.91
 -23  -2  -1  -11.49   15.64
 -23   2  -1   28.72   13.74
 -23  -2  -1   14.55   12.20
 -23   2  -1    0.02   16.03
  23   2   1   -1.40   11.54
 -24   2  -1  -25.23   22.60
 -24  -2  -1   22.79   13.81
 -24  -2  -1    2.79   15.99
  24   2   1   -1.73   12.92
 -24   2  -1   22.18   15.13
 -24   2  -1    8.26   15.84
 -25   2  -1   41.15   19.42
  25   2   1   24.88   15.67
 -25   2  -1   39.82   15.98
 -25   2  -1   -1.14   22.72
 -26   2  -1    9.04   15.64
  26   2   1  -10.47   14.05
 -26   2  -1    1.22   17.80
 -25  -3   1   11.96   15.50
 -25  -3   1   15.49   24.72
 -25   3   1  -19.54   19.18
  25   3  -1   21.49   13.06
 -25   3   1   12.96   12.82
 -25   3   1  -17.91   25.66
 -24   3   1   63.24   15.77
 -24   3   1   31.61   23.47
 -24   3   1   66.07   25.41
 -24  -3   1   56.03   26.20
 -24  -3   1   27.77   15.46
  24   3  -1   53.05   13.22
 -23   3   1   69.86   26.02
 -23  -3   1   15.76   15.40
 -23   3   1   40.91   22.22
 -23   3   1   15.83   13.11
  23   3  -1   20.87   10.68
  22   3  -1   92.58   14.25
 -22   3   1   79.71   25.84
 -22  -3   1   53.64   17.15
 -22   3   1   58.95   14.34
 -22   3   1   79.63   24.78
 -21   3   1  -11.73   19.18
  21   3  -1   20.64    9.42
 -21  -3   1   12.80   15.80
 -21   3   1    5.88   10.22
 -21   3   1    7.75   19.27
 -20   3   1    2.54   10.33
 -20   3   1   -3.18   20.02
 -20  -3   1   -1.82   14.43
 -20   3   1    1.22   16.00
 -19  -3   1    6.97   12.81
 -19   3   1    6.19   18.55
 -19   3   1   38.01   18.75
 -19   3   1   19.70   10.89
 -18  -3   1   15.90   13.15
 -18   3   1   12.67   13.92
 -18   3   1   23.49   20.09
 -18   3   1   14.97    9.62
 -17   3   1   26.43   15.90
 -17  -3   1   18.26   13.10
 -17   3   1   36.81   18.85
 -17   3   1   16.56    8.46
  17   3  -1   54.68   11.08
  16   3  -1   21.00    8.26
 -16   3   1   29.53    9.35
 -16   3   1   16.32   17.98
 -16   3   1   21.98   16.11
 -16  -3   1   28.67   13.35
 -15   3   1   -1.80   15.35
 -15   3   1   34.71   17.00
  15   3  -1   13.40   10.18
 -15  -3   1   19.52   14.94
 -15   3   1   -3.37    8.43
 -14  -3   1   41.05   14.68
 -14   3   1    2.66    6.68
  14   3  -1   19.67   13.72
 -14   3   1   28.53   15.20
 -14   3   1   13.22    4.18
 -14   3   1   38.65   19.14
  13   3  -1   39.02   17.67
 -13   3   1    6.56   14.83
 -13   3   1   32.89    9.08
 -13   3   1   26.97    4.71
 -13   3   1   30.20   13.98
 -13  -3   1   46.52   13.18
  12   3  -1   -3.13   14.82
 -12   3   1   11.87    7.57
 -12   3   1    1.14    3.68
 -12   3   1   35.23   18.27
 -12   3   1    9.33   11.99
 -12  -3   1   13.46   10.53
 -11  -3   1   20.14   12.61
 -11   3   1   12.03    6.65
 -11   3   1    7.05   14.18
 -11   3   1   20.83   11.70
 -11   3   1    4.33    3.45
  11   3  -1   -6.20   16.47
 -10   3   1   24.67    4.78
 -10  -3   1   18.20   10.48
 -10   3   1   31.37    8.03
 -10   3   1   61.85   17.26
 -10   3   1   21.02   13.12
  10   3  -1   14.60   20.22
  -9   3   1   29.79   12.73
   9   3  -1   56.99   21.36
  -9   3   1   38.33    7.64
  -9  -3   1   40.80   13.12
  -9   3   1   44.75    5.50
   8  -3  -1   32.10   11.39
  -8   3   1   23.37   13.02
   8   3  -1   37.73   20.72
  -8   3   1   23.66    7.12
  -8   3   1   21.85    4.68
  -8  -3   1   25.01   10.58
   7   3  -1   43.72   20.70
   7  -3  -1   36.45   12.17
  -7  -3   1   42.80   11.81
  -7   3   1   49.81    7.35
  -7   3   1   78.18   15.32
  -7   3   1   71.52    7.23
   6   3  -1   23.13   18.58
   6  -3  -1   27.18   11.57
  -6  -3   1   38.63   12.02
  -6   3   1   19.50    5.95
  -6   3   1   19.34   11.92
   5  -3  -1   81.85   13.96
  -5  -3   1   80.67   13.12
   5   3  -1   83.48   24.26
  -5   3   1   89.90   14.98
  -5   3   1   71.88    7.70
   4   3  -1   -5.25   17.61
   4  -3  -1    6.49    9.21
  -4   3   1   10.51   11.24
  -4  -3   1    7.76   10.04
  -4   3   1   14.86    5.54
   3   3  -1   21.32   17.86
  -3   3   1   18.65   11.50
  -3  -3   1   -9.03   10.52
   3  -3  -1  -13.09   10.12
  -3   3   1   -4.32    5.25
  -2  -3   1   72.28   14.72
  -2   3   1   56.83    7.37
   2  -3  -1   57.88   12.53
  -2   3   1   75.93   14.78
   2   3  -1   84.74   20.38
   1  -3  -1    9.14   10.27
   1   3  -1   13.20   14.30
  -1  -3   1   37.27   12.71
  -1   3   1   11.49   12.81
   0   3   1    5.30   13.58
   0  -3  -1   -5.41    9.63
   0   3  -1   -0.67   12.84
   0  -3   1    5.30   10.01
   0   3  -1   -1.74    6.00
   1   3   1  194.11   22.41
  -1  -3  -1  180.21   19.43
  -1   3  -1  198.26   22.33
  -1   3  -1  190.41   12.31
   1  -3   1  166.82   18.01
   2   3   1   -3.22   13.82
  -2   3  -1    1.33    5.69
  -2  -3  -1    2.61   10.21
   2  -3   1   13.89   11.03
  -2   3  -1   18.83   13.18
  -3   3  -1  125.69   18.31
   3   3   1  108.23   20.61
  -3  -3  -1  126.27   16.64
   3  -3   1  128.80   16.44
  -3   3  -1  117.30   10.15
   4  -3   1   26.71   11.71
  -4   3  -1   30.74   12.95
   4   3   1    2.36   16.05
  -4  -3  -1   31.77   12.05
  -4   3  -1   27.86    6.99
  -5  -3  -1   -1.19    9.36
   5  -3   1   11.18    9.48
  -5   3  -1    1.06    5.41
  -5   3  -1   11.25   10.87
   6  -3   1  106.05   15.48
  -6   3  -1  164.41    9.98
  -6   3  -1  134.21   17.42
  -6   3  -1  110.40   10.11
  -6  -3  -1  110.19   15.12
   6   3   1  123.36   24.07
  -7  -3  -1   10.06    8.60
   7  -3   1   16.54   10.29
   7   3   1   28.57   17.78
  -7   3  -1   15.53    4.48
  -7   3  -1   14.62    6.36
  -7   3  -1   15.51   11.65
  -8   3  -1    3.36    4.09
   8   3   1   -5.88   18.71
  -8   3  -1   -0.81   10.61
  -8   3  -1    5.23    5.96
  -8  -3  -1    0.68    8.93
   8  -3   1   14.68   10.04
  -9   3  -1   -0.62    6.31
  -9   3  -1    1.41    3.78
   9  -3   1    3.76    9.90
  -9   3  -1    5.13   12.05
  -9  -3  -1    4.39    9.82
 -10   3  -1   18.94    6.88
 -10   3  -1   15.90    4.11
  10  -3   1    5.97    9.60
 -10  -3  -1    3.91    8.78
 -10   3  -1   16.26   11.49
  11   3   1   50.45   19.68
 -11   3  -1   68.67    6.06
 -11   3  -1   37.91   12.78
 -11  -3  -1   63.29   13.19
  11  -3   1   66.39   13.22
 -11   3  -1   65.11   10.41
 -12   3  -1   18.47    7.97
 -12   3  -1    9.12    3.50
  12  -3   1   36.09   12.53
 -12  -3  -1   18.38   10.91
 -12   3  -1   12.69   13.87
 -13   3  -1    2.73    3.55
 -13   3  -1   -3.47    8.83
 -13  -3  -1   -5.03   10.96
  13   3   1  -12.07   14.04
 -13   3  -1   11.78   14.83
  14   3   1   -1.66   10.17
 -14   3  -1  -17.17   12.44
 -14   3  -1  -12.94    8.16
 -14  -3  -1   -4.19   10.51
 -15   3  -1   12.67    9.33
  15   3   1    0.79    9.25
 -15   3  -1   18.30   15.17
 -15  -3  -1   29.92   12.85
 -15   3  -1   13.10   13.08
 -16  -3  -1   81.30   16.57
 -16   3  -1   70.12   21.03
  16   3   1   76.07   11.80
 -16   3  -1   66.65   18.07
 -16   3  -1   50.05   12.41
 -17   3  -1   12.58   17.82
 -17   3  -1   -4.85    9.83
 -17  -3  -1   -3.40   12.28
 -17   3  -1   -4.09   13.84
 -18   3  -1   87.73   22.29
 -18  -3  -1   57.51   15.98
  18   3   1   67.38   11.44
 -18   3  -1   75.85   13.39
 -18   3  -1   63.86   19.40
 -19   3  -1   74.09   21.95
 -19   3  -1   63.39   19.64
  19   3   1   70.38   12.28
 -19   3  -1   72.81   14.01
 -19  -3  -1   66.48   17.46
  20   3   1  -12.78    9.37
 -20   3  -1   -1.53   11.15
 -20   3  -1    0.29   18.43
 -20  -3  -1    0.93   13.11
 -20   3  -1   14.13   16.14
 -21  -3  -1   -1.08   13.73
  21   3   1   -1.84    9.73
 -21   3  -1   20.89   18.57
 -21   3  -1    2.34   15.15
 -21   3  -1   -6.47   11.53
 -22  -3  -1    8.26   13.41
 -22   3  -1   18.46   18.21
 -22   3  -1    6.08   11.16
 -22   3  -1   31.35   20.08
  22   3   1    0.35    9.99
 -23   3  -1   -7.48   13.12
 -23  -3  -1   11.87   14.91
 -23   3  -1   12.60   22.20
  23   3   1    9.53   12.06
 -23  -3  -1   42.28   25.65
 -23   3  -1   -7.03   17.83
 -24   3  -1   31.70   23.57
  24   3   1   10.61   11.76
 -24   3  -1   -7.31   19.55
 -24   3  -1  -14.50   13.77
  25   3   1   -6.10   14.74
 -25   3  -1   20.96   21.01
 -25   3  -1   -3.79   20.66
 -25   3  -1   -7.97   13.57
 -22  -4   1    8.76   18.40
 -22   4   1   -0.52   11.25
 -21   4   1   21.97   11.55
 -21   4   1    8.21   19.07
 -21  -4   1   24.02   17.33
 -20  -4   1   -0.27   16.31
 -20   4   1   43.67   19.33
 -20   4   1    9.09    9.74
 -19   4   1   19.44   19.51
 -19   4   1   25.41   10.60
 -19  -4   1   28.67   18.34
  19   4  -1   19.23   10.40
 -18   4   1    6.52    8.64
  18   4  -1    2.10    9.60
 -18   4   1   16.09   17.98
 -18  -4   1    2.18   15.35
  18  -4  -1   -1.97   15.80
  17   4  -1    2.76   12.04
 -17   4   1    2.15    8.12
 -17  -4   1   -8.57   14.70
 -17   4   1   25.37   17.57
  17  -4  -1   20.66   14.27
 -16   4   1    2.50    8.16
  16  -4  -1  -13.23   16.05
 -16  -4   1  -15.77   14.29
  16   4  -1    7.96   15.24
 -16   4   1   13.08   16.95
 -15   4   1   15.86    8.54
  15   4  -1    8.13   15.77
 -15   4   1   -1.02   16.49
  15  -4  -1   41.64   16.46
 -15  -4   1   15.23   13.77
  14   4  -1   -4.31   19.27
 -14   4   1  -18.26   19.10
 -14   4   1   14.27    7.78
 -14  -4   1   43.07   16.01
  14  -4  -1   34.25   14.14
 -13   4   1   49.59    9.78
  13  -4  -1   87.57   19.08
  13   4  -1   73.82   22.80
 -13  -4   1   70.09   16.08
 -13   4   1   84.94   20.66
  12  -4  -1    1.78   12.31
 -12  -4   1  -25.16   14.28
 -12   4   1    7.76    7.28
  12   4  -1   14.93   22.05
 -12   4   1   -0.03   13.90
 -11   4   1   45.28   17.07
 -11   4   1   38.43    8.72
 -11  -4   1   25.10   12.97
  11  -4  -1   41.24   15.33
  11   4  -1   63.19   28.36
 -10  -4   1    5.68   11.72
  10   4  -1  -36.18   25.44
  10  -4  -1  -10.94   14.67
 -10   4   1    6.15    7.32
 -10   4   1    0.78   14.47
  -9   4   1   15.50    7.62
   9   4  -1   32.03   24.29
   9  -4  -1   16.86   13.10
  -9   4   1   19.87   13.72
  -9  -4   1    7.51   13.21
   8   4  -1   -2.65   22.98
  -8   4   1   -4.06   13.71
  -8   4   1   21.92    7.50
   8  -4  -1   15.38   12.38
  -8  -4   1   38.88   14.72
  -7   4   1    8.66    6.69
  -7   4   1   31.59   16.77
   7  -4  -1   27.99   12.90
   7   4  -1   29.32   24.10
  -7  -4   1   33.93   14.82
   6   4  -1   55.88   26.28
  -6  -4   1   42.48   14.67
   6  -4  -1   32.64   13.17
  -6   4   1   46.05    9.05
  -6   4   1   49.77   17.66
  -5  -4   1   73.71   16.46
   5  -4  -1   52.04   14.79
  -5   4   1   68.35    9.72
   5   4  -1   53.95   23.11
  -5   4   1   60.67   16.33
  -4   4   1  153.74   12.96
  -4  -4   1  147.20   19.83
  -4   4   1  185.09   25.20
   4  -4  -1  159.49   20.10
   4   4  -1  204.65   34.92
   3   4  -1    7.22   20.33
  -3   4   1    7.20   14.68
  -3   4   1   -5.02    6.73
   3  -4  -1   -9.57   12.51
  -3  -4   1    2.78   11.96
   2  -4  -1   54.50   15.30
  -2   4   1   41.05   17.94
  -2  -4   1   69.56   16.37
   2   4  -1   80.90   24.10
   1  -4  -1  159.46   21.36
  -1   4   1  154.83   27.65
  -1  -4   1  145.85   19.05
   1   4  -1  146.97   27.99
   0   4   1   71.75   20.61
   0  -4   1   49.80   16.13
   0  -4  -1   33.89   14.28
   0   4  -1   63.75   20.73
   1   4   1   17.89   16.95
  -1  -4  -1   -8.24   11.87
  -1   4  -1   13.82   16.30
   1  -4   1    9.14   11.57
   2  -4   1    1.80   12.18
  -2   4  -1    4.79    7.46
   2   4   1  -11.46   18.31
  -2   4  -1   -3.66   16.37
  -2  -4  -1    6.39   11.77
  -3   4  -1  -12.55    7.57
  -3   4  -1  -13.00   15.53
  -3  -4  -1   10.05   11.98
   3   4   1    9.60   19.54
   3  -4   1   12.49   14.13
   4   4   1  118.44   26.02
  -4  -4  -1  109.06   17.35
  -4   4  -1   89.09   11.37
   4  -4   1   96.68   18.10
  -4   4  -1   99.76   22.18
   5   4   1   14.99   20.67
  -5  -4  -1   12.87   11.96
  -5   4  -1    5.06   15.58
   5  -4   1    1.07   13.00
  -5   4  -1   15.95    7.25
   6   4   1   17.66   23.18
  -6  -4  -1   44.08   14.78
  -6   4  -1   -2.65   15.73
  -6   4  -1   32.71    7.92
   6  -4   1   36.30   14.98
   7  -4   1   -1.40   12.58
   7   4   1   37.35   26.76
  -7   4  -1   16.53   14.10
  -7  -4  -1   10.20   11.55
  -7   4  -1    5.05    6.79
  -8   4  -1    1.87    7.00
  -8   4  -1  -10.54   14.69
   8   4   1   12.53   22.90
  -8  -4  -1    4.81   11.94
   8  -4   1   16.17   13.52
   9  -4   1   10.03   13.54
  -9   4  -1   16.48    8.42
   9   4   1   25.11   22.26
  -9  -4  -1   12.87   12.66
  -9   4  -1   18.53   15.82
  10  -4   1   39.30   14.20
 -10   4  -1   17.25   15.73
  10   4   1   13.38   22.18
 -10  -4  -1   60.68   15.97
 -10   4  -1   35.07    8.63
 -11  -4  -1   12.88   15.20
 -11   4  -1   17.00   15.83
  11  -4   1   34.80   15.89
 -11   4  -1   15.50    9.17
  11   4   1   25.88   25.38
  12   4   1    0.41   20.94
 -12   4  -1   14.15   14.64
  12  -4   1   16.40   13.69
 -12  -4  -1    6.32   14.85
 -12   4  -1    7.19    9.24
  13  -4   1    1.12   11.93
 -13  -4  -1   -4.22   12.18
 -13   4  -1  -14.14    9.18
 -13   4  -1   -2.64   15.42
  13   4   1   13.96   19.18
 -14   4  -1    9.91    8.68
  14   4   1   23.98   16.99
 -14  -4  -1   29.06   14.49
  14  -4   1   27.84   16.21
 -14   4  -1   15.93   16.11
  15   4   1   73.86   20.17
 -15   4  -1   63.39   11.91
  15  -4   1   72.06   18.26
 -15   4  -1   78.32   20.73
 -15  -4  -1   31.21   14.53
 -16   4  -1   12.83   14.59
 -16  -4  -1   23.29   15.10
  16   4   1   -4.34   14.26
  16  -4   1   26.38   14.79
 -16   4  -1   31.36   11.16
 -17  -4  -1   33.10   16.70
  17  -4   1    7.59   13.47
 -17   4  -1    7.08   17.49
  17   4   1   35.95   13.86
 -17   4  -1   24.90   11.13
 -18   4  -1    1.53    9.75
  18   4   1    6.98    9.55
 -18   4  -1    0.75   15.30
 -18  -4  -1   13.17   15.62
  18  -4   1   12.88   18.05
  19  -4   1    7.04   13.85
 -19   4  -1   -1.92    9.61
 -19   4  -1   18.33   19.60
 -19  -4  -1    1.37   15.87
  19   4   1   -5.18    9.54
  20  -4   1   12.32   15.75
 -20  -4  -1   20.22   16.18
  20   4   1   22.27    9.84
 -20   4  -1   22.43   19.27
 -20   4  -1   35.08   13.25
  21   4   1   22.87   11.60
 -21  -4  -1   18.77   16.67
 -21   4  -1   29.82   12.54
 -21   4  -1   43.32   21.23
  21  -4   1   30.50   18.96
  22  -4   1   36.36   19.86
 -22   4  -1    4.26   11.03
  22   4   1   -2.37   11.38
 -22   4  -1   26.70   19.56
 -18   5   1   17.40   10.41
  18  -5  -1    3.19   17.64
 -18  -5   1   26.20   20.13
  18   5  -1   -5.95   16.57
 -18   5   1   -4.31   20.60
  17   5  -1   14.31   19.05
 -17   5   1   40.89   21.54
 -17  -5   1   10.38   17.84
  17  -5  -1  -12.29   17.80
 -17   5   1    9.90    9.96
 -16   5   1    7.40    9.45
  16  -5  -1    9.22   15.87
 -16   5   1    5.03   21.55
  16   5  -1  -13.23   19.91
 -16  -5   1    5.90   17.77
  15   5  -1   -8.27   23.09
 -15   5   1   23.31    9.98
 -15  -5   1   -3.19   16.52
 -15   5   1   29.59   20.30
  15  -5  -1   17.37   17.30
  14  -5  -1   18.41   17.41
 -14  -5   1   30.67   18.59
 -14   5   1    9.85   18.24
  14   5  -1   28.97   26.68
 -14   5   1   19.66    9.70
  13  -5  -1  -29.83   20.27
 -13  -5   1   -9.11   16.99
  13   5  -1    7.47   26.94
 -13   5   1   37.40   21.10
 -13   5   1    6.33    7.64
 -12   5   1    4.24    8.60
 -12   5   1   11.49   20.14
 -12  -5   1  -13.74   14.82
  12   5  -1  -33.70   27.19
  12  -5  -1    5.42   15.61
 -11  -5   1   28.40   16.65
  11  -5  -1   29.00   16.54
 -11   5   1   20.60   18.57
  11   5  -1   63.14   29.29
 -11   5   1   27.13    9.65
 -10   5   1    4.53   18.86
  10   5  -1    9.54   26.93
  10  -5  -1    5.50   17.93
 -10  -5   1    7.79   15.13
 -10   5   1  -12.29    9.07
  -9   5   1   51.16   20.55
  -9   5   1   43.59   11.35
  -9  -5   1   29.97   16.75
   9  -5  -1   21.72   15.05
   9   5  -1   57.60   33.09
  -8  -5   1   52.70   17.91
  -8   5   1   27.25    9.71
  -8   5   1   54.18   19.88
   8  -5  -1   24.22   16.29
   8   5  -1   23.23   28.96
   7  -5  -1   32.70   17.65
  -7   5   1   57.69   11.01
  -7   5   1   53.77   21.20
  -7  -5   1   81.45   19.71
   7   5  -1   54.58   30.18
  -6   5   1   40.10   20.97
  -6   5   1   47.86   10.36
   6  -5  -1   63.62   17.95
  -6  -5   1   49.27   17.71
   6   5  -1   43.23   32.21
  -5   5   1  -11.27   18.80
  -5  -5   1   30.41   16.72
   5   5  -1    6.38   26.19
   5  -5  -1   30.51   16.55
   4   5  -1  152.42   39.55
  -4  -5   1  183.30   25.75
   4  -5  -1  132.97   23.83
  -4   5   1  154.99   28.52
  -3   5   1   26.94   20.63
  -3  -5   1   28.18   15.12
   3  -5  -1   33.98   19.58
   3   5  -1   52.66   29.29
   2   5  -1   22.35   25.31
  -2  -5   1    9.06   15.43
   2  -5  -1   19.03   18.17
  -2   5   1   20.73   21.09
  -1  -5   1   25.51   16.05
   1  -5  -1   27.86   16.46
   1   5  -1   50.56   26.46
  -1   5   1   -8.91   21.37
   0   5   1  -26.18   21.35
   0  -5   1   -4.61   15.33
   0  -5  -1   -1.46   14.02
   0   5  -1   -7.63   24.66
  -1  -5  -1  176.30   23.92
   1  -5   1  215.37   26.51
  -1   5  -1  160.67   31.84
   1   5   1  224.91   34.42
  -2  -5  -1   28.15   16.39
   2  -5   1   21.42   17.51
  -2   5  -1   44.05   22.57
   2   5   1  -13.86   24.28
  -3   5  -1    2.02   19.89
  -3  -5  -1  -15.74   15.59
   3  -5   1    8.63   16.71
   3   5   1   31.45   26.26
  -4   5  -1   25.27   20.71
   4  -5   1   73.71   19.31
   4   5   1   65.32   32.27
  -4  -5  -1   33.10   15.69
  -4   5  -1   30.23    9.55
   5  -5   1  118.45   22.18
   5   5   1  156.53   34.60
  -5  -5  -1   87.23   19.36
  -5   5  -1   79.23   12.79
  -5   5  -1   44.52   21.14
  -6   5  -1  -12.33    9.55
   6   5   1   -1.74   26.96
   6  -5   1    6.80   15.65
  -6   5  -1   42.44   23.02
  -6  -5  -1   14.65   16.47
   7  -5   1   -2.07   15.18
  -7  -5  -1  -16.47   16.33
  -7   5  -1   -1.25    8.71
  -7   5  -1   20.17   22.60
   7   5   1   14.90   27.08
  -8   5  -1   28.95    9.86
  -8  -5  -1   -7.01   16.93
  -8   5  -1   67.64   25.06
   8  -5   1   37.05   17.85
   8   5   1   70.83   30.79
   9  -5   1   40.91   18.34
   9   5   1   40.01   31.62
  -9   5  -1   66.23   25.13
  -9   5  -1   49.78    9.75
  -9  -5  -1   51.07   17.46
 -10   5  -1    1.54   19.55
  10  -5   1    6.32   15.65
 -10  -5  -1   23.71   16.74
 -10   5  -1    7.49    9.93
  10   5   1   23.13   31.00
  11   5   1  -15.75   26.48
 -11   5  -1   -9.81    9.82
  11  -5   1   10.71   15.95
 -11  -5  -1  -17.08   17.20
 -11   5  -1  -23.43   21.18
  12  -5   1   -0.40   15.49
 -12   5  -1    6.78    9.02
 -12  -5  -1   -2.28   15.39
  12   5   1  -11.83   25.17
 -12   5  -1    6.49   20.17
 -13   5  -1  -10.12   18.62
 -13  -5  -1   35.87   17.07
  13   5   1    5.96   25.85
 -13   5  -1   33.86   11.51
  13  -5   1   44.54   19.48
  14  -5   1   15.50   16.79
 -14   5  -1  -34.93   23.01
  14   5   1   11.74   25.34
 -14  -5  -1   10.36   15.46
 -14   5  -1    2.72    8.85
 -15  -5  -1  -20.51   16.12
  15   5   1   28.60   24.39
 -15   5  -1  -29.90   23.16
  15  -5   1   -4.59   17.93
 -15   5  -1   24.61   10.66
 -16   5  -1   32.53   21.35
  16  -5   1    0.32   18.20
  16   5   1   40.08   23.96
 -16  -5  -1  -21.69   17.60
 -16   5  -1   51.42   13.26
  17  -5   1   20.69   17.69
 -17   5  -1    3.34   10.57
 -17   5  -1   46.72   22.39
 -17  -5  -1   -8.64   17.75
  17   5   1   -1.60   17.16
  18   5   1   38.46   16.28
 -18  -5  -1   98.16   23.91
 -18   5  -1   89.62   25.95
 -18   5  -1   68.71   13.64
  18  -5   1   95.55   26.26
 -11   6   1   19.15   11.54
 -11  -6   1   19.36   20.77
 -11   6   1   20.09   24.84
  11  -6  -1   19.52   20.50
  11   6  -1    2.82   31.42
  10   6  -1    5.52   32.91
  10  -6  -1   57.19   21.60
 -10   6   1   11.90   12.27
 -10  -6   1   32.88   22.24
 -10   6   1   23.59   24.37
  -9   6   1  -30.43   23.54
   9  -6  -1    6.46   19.94
  -9  -6   1  -21.25   20.60
   9   6  -1   14.60   35.89
   8  -6  -1   -4.24   19.88
   8   6  -1   35.72   37.79
  -8  -6   1   -2.63   17.50
  -8   6   1   58.58   30.09
  -7   6   1   33.62   28.72
  -7  -6   1   22.16   17.52
   7   6  -1  -14.67   35.52
   7  -6  -1   -9.49   18.80
  -6  -6   1   22.19   18.88
  -6   6   1  -25.91   23.36
   6  -6  -1   44.13   22.92
   6   6  -1  -19.29   35.72
   5  -6  -1   35.90   19.32
  -5  -6   1   73.37   21.71
   5   6  -1   34.33   37.10
  -5   6   1   12.35   27.14
  -4   6   1  -50.46   26.72
   4  -6  -1   17.05   21.00
  -4  -6   1  -19.00   17.48
   3   6  -1   -0.38   32.17
  -3   6   1   18.25   26.75
  -3  -6   1   38.44   19.71
   3  -6  -1  -15.58   18.45
  -2  -6   1   -5.26   17.54
   2   6  -1    7.72   33.60
  -2   6   1   11.68   27.72
   2  -6  -1   -2.56   16.31
   1  -6  -1   19.21   20.11
  -1   6   1    2.36   25.65
  -1  -6   1  -26.58   19.23
   1   6  -1   42.21   35.15
   0  -6  -1   41.99   21.42
   0   6  -1   46.91   33.59
   0   6   1    9.65   26.39
   0  -6   1    7.68   19.12
   1   6   1   31.41   32.31
  -1  -6  -1   -6.62   17.86
  -1   6  -1    1.29   29.34
   1  -6   1   33.60   19.44
   2  -6   1   -3.82   17.82
  -2   6  -1   21.57   32.71
  -2  -6  -1    7.30   19.28
   2   6   1   45.65   35.99
  -3  -6  -1  -19.85   21.37
   3   6   1   13.17   31.24
  -3   6  -1   -9.26   24.90
   3  -6   1    8.71   19.10
  -4   6  -1   97.31   36.74
   4  -6   1   96.57   24.76
  -4  -6  -1   63.34   24.20
   4   6   1   81.73   33.57
  -5   6  -1   20.12   25.76
   5  -6   1  -10.27   18.99
  -5  -6  -1    1.37   18.57
   5   6   1  -22.97   30.55
  -6  -6  -1   27.14   18.18
   6   6   1   27.96   32.23
   6  -6   1   70.87   24.50
  -6   6  -1   11.84   25.15
   7   6   1   -1.32   32.23
  -7   6  -1  -16.47   25.56
  -7  -6  -1   21.74   16.26
   8   6   1   16.86   35.50
  -8   6  -1    4.05   10.73
  -8  -6  -1   16.58   18.05
  -8   6  -1    9.68   23.39
   8  -6   1   10.23   21.62
  -9  -6  -1   -2.83   19.57
  -9   6  -1   -7.84   25.24
   9  -6   1   30.20   20.94
  -9   6  -1   33.98   12.61
 -10  -6  -1   -8.85   16.55
  10  -6   1    0.78   22.40
 -10   6  -1   -6.07   23.90
 -10   6  -1   -1.44   10.37
  10   6   1   -3.33   32.13
 -11  -6  -1   -5.74   20.12
 -11   6  -1   25.61   11.83
  11  -6   1   10.83   21.80
  11   6   1   53.87   36.23
 -11   6  -1   23.44   26.43
 -28   0   2   34.81   15.50
 -28   0   2   48.41   16.94
 -28   0   2   42.50   24.61
 -27   0   2   40.89   16.85
 -27   0   2   48.96   22.49
 -27   0   2    0.75   13.22
 -26   0   2   17.37   14.50
  26   0  -2   19.11   14.19
 -26   0   2   11.11   13.96
 -26   0   2   13.37   20.17
 -25   0   2  197.90   27.25
  25   0  -2  168.55   22.55
 -25   0   2  171.11   22.45
 -25   0   2  152.79   21.00
 -24   0   2   77.77   19.56
  24   0  -2   33.55   13.67
 -24   0   2   68.14   17.06
 -24   0   2   54.20   15.14
  23   0  -2   69.49   15.42
 -23   0   2   39.50   14.69
 -23   0   2   67.76   15.76
 -23   0   2   75.36   19.07
  22   0  -2  400.29   27.23
 -22   0   2  377.64   30.62
 -22   0   2  412.18   29.39
 -22   0   2  352.90   26.10
 -21   0   2  342.26   27.52
 -21   0   2  372.42   28.08
  21   0  -2  381.19   25.69
 -20   0   2  608.38   34.48
  20   0  -2  612.72   30.20
 -20   0   2  544.35   31.81
 -19   0   2   -6.64   11.01
 -19   0   2   10.40   10.87
  19   0  -2   -9.00    9.02
 -18   0   2  302.59   23.31
 -18   0   2  307.79   23.72
  18   0  -2  339.79   20.78
 -17   0   2   -8.80    9.35
 -17   0   2   -5.52    9.71
  17   0  -2   17.15    8.49
  17   0  -2    0.04    1.07
 -16   0   2   76.80    6.20
 -16   0   2   92.91   13.58
  16   0  -2   89.94   11.17
 -16   0   2  101.82   14.34
  16   0  -2   74.38    3.48
 -15   0   2   94.91   12.88
 -15   0   2  108.93   15.20
  15   0  -2  138.31   11.75
 -15   0   2  109.95    7.53
  15   0  -2  109.53    4.48
 -14   0   2   88.02   13.68
 -14   0   2   71.24   12.09
 -14   0   2   76.39    6.24
  14   0  -2   76.13    9.21
 -13   0   2    8.45    3.44
 -13   0   2    6.04    7.90
 -13   0   2    4.78    9.64
  13   0  -2    8.98    5.72
 -12   0   2    1.10    6.90
  12   0  -2    5.22    4.94
  12   0  -2    6.99    7.88
 -12   0   2    6.42   10.80
 -12   0   2    2.81    3.57
 -11   0   2  282.64   17.04
 -11   0   2  299.66   10.60
  11   0  -2  256.77   17.00
 -11   0   2  322.25   20.24
  11   0  -2  289.36   12.58
 -10   0   2  145.76    7.71
  10   0  -2  141.65    8.77
 -10   0   2  164.55   16.25
  10   0  -2  126.49   13.59
 -10   0   2  144.95   12.70
   9   0  -2  197.97   14.41
   9   0  -2  216.49    9.56
  -9   0   2  202.94   13.87
  -9   0   2  210.08    8.81
  -9   0   2  207.54   17.58
  -8   0   2   33.58    8.21
  -8   0   2   39.71   11.16
   8   0  -2   32.19    8.21
   8   0  -2   41.91    4.85
  -8   0   2   40.82    5.24
  -7   0   2   10.79    7.73
   7   0  -2    3.46    7.73
  -7   0   2   -0.79   10.19
   6   0  -2 9911.53   75.52
  -6   0   2 9893.54   72.64
  -6   0   2 9999.00   88.13
  -5   0   2 4690.58   59.43
   5   0  -2 4683.20   47.42
  -5   0   2 4804.33   46.97
  -4   0   2  581.18   16.41
  -4   0   2  633.42   21.59
   4   0  -2  612.71   16.83
   3   0  -2 2298.88   28.47
  -3   0   2 2321.37   28.40
  -3   0   2 2303.46   35.22
   2   0  -2  757.43   15.13
  -2   0   2  750.82   15.01
   1   0  -2  503.55   10.51
  -1   0   2  535.76   10.99
   0   0   2  504.96    6.75
   0   0   2  494.55    8.60
   0   0  -2  484.98    8.48
   0   0   2  488.69    7.55
  -1   0  -2  447.62    8.79
   1   0   2  448.91    8.65
  -2   0  -2 1287.94   16.48
   2   0   2 1286.93   10.50
  -3   0  -2   39.61    5.39
  -3   0  -2   38.32    5.53
  -4   0  -2  737.02   15.94
  -4   0  -2  758.10   10.42
  -4   0  -2  817.83   13.43
   4   0   2  780.96   10.22
  -4   0  -2  726.86   15.55
  -4   0  -2  724.50   10.96
   4   0   2  755.82   12.43
  -5   0  -2  301.96    7.96
  -5   0  -2  275.01   10.58
   5   0   2  255.65   11.91
  -5   0  -2  249.81   11.79
   5   0   2  270.58    8.27
  -5   0  -2  284.24    6.57
  -5   0  -2  322.97    9.69
   5   0   2  294.35   10.45
  -6   0  -2   31.83    5.52
  -6   0  -2   37.47    2.86
  -6   0  -2   38.81    4.98
  -6   0  -2   47.69    6.02
   6   0   2   38.81    5.08
   6   0   2   43.81    7.67
  -7   0  -2  143.45    8.46
  -7   0  -2  154.51    7.89
  -7   0  -2  148.52    8.96
   7   0   2  132.70   10.62
  -7   0  -2  157.23    4.66
   7   0   2  129.25    8.59
  -8   0  -2   22.19    5.04
   8   0   2   16.95    7.65
  -8   0  -2   32.46    5.60
  -8   0  -2   20.25    2.35
  -8   0  -2   27.45    5.84
   8   0   2   20.17    6.18
  -9   0  -2 1315.54   26.97
  -9   0  -2 1302.48   12.85
  -9   0  -2 1293.37   24.60
   9   0   2 1307.32   25.86
  -9   0  -2 1336.05   24.95
   9   0   2 1273.82   30.80
  10   0   2  382.80   19.08
 -10   0  -2  378.91   14.35
 -10   0  -2  409.08   15.20
  10   0   2  376.26   15.56
 -10   0  -2  419.59   16.48
 -10   0  -2  372.80    7.25
 -11   0  -2    7.76    1.99
  11   0   2   16.12    8.16
 -11   0  -2   14.60    7.45
 -11   0  -2   13.33    5.30
  11   0   2   11.65    5.99
 -12   0  -2  325.38    6.99
  12   0   2  266.30   17.00
 -12   0  -2  302.42   18.37
 -12   0  -2  365.31   18.17
  12   0   2  324.06   16.50
 -12   0  -2  373.21   16.28
 -13   0  -2  451.91   21.76
 -13   0  -2  529.79   22.63
  13   0   2  475.22   20.29
 -13   0  -2  482.80   19.71
  13   0   2  484.97   24.10
 -14   0  -2  277.13   18.31
 -14   0  -2  256.09   18.24
  14   0   2  260.33   16.76
 -14   0  -2  281.01   16.24
  14   0   2  287.74   19.67
 -15   0  -2  -13.74    9.12
  15   0   2    8.14    7.08
 -15   0  -2   -1.09    6.60
 -15   0  -2    4.43    8.73
  15   0   2   -3.42    9.36
  16   0   2  144.02   16.13
 -16   0  -2  163.56   16.65
 -16   0  -2  147.31   13.61
 -16   0  -2  156.82   16.47
  16   0   2  136.86   14.68
 -17   0  -2    3.52    7.87
  17   0   2    0.90   10.40
 -17   0  -2    5.04   10.24
 -17   0  -2    4.06    9.61
 -18   0  -2   15.92   11.85
 -18   0  -2   10.21   11.99
 -18   0  -2    3.09    7.75
 -19   0  -2   36.48   13.57
 -19   0  -2   29.68   11.29
 -19   0  -2   38.97   10.52
 -20   0  -2   17.14   11.82
 -20   0  -2   29.43   10.87
 -20   0  -2   24.38   12.71
 -21   0  -2   30.97   11.77
 -21   0  -2    6.92   12.50
 -21   0  -2   11.52   14.97
 -22   0  -2  148.35   19.79
 -22   0  -2  188.18   18.66
 -22   0  -2  156.63   23.76
 -23   0  -2    4.39   16.41
 -23   0  -2   20.97   10.74
 -23   0  -2   15.16   14.03
 -24   0  -2   -3.37   11.44
 -24   0  -2   -2.81   12.35
 -25   0  -2   -9.40   13.82
 -26   0  -2    5.01   14.07
 -27   0  -2    5.83   14.25
  28   1  -2    9.34   14.46
 -28  -1   2   -5.13   16.41
 -28   1   2   16.96   17.56
 -28  -1   2   64.77   21.79
 -28   1   2   -4.33   25.70
 -28   1   2   27.01   16.16
 -27   1   2  -24.31   15.40
 -27   1   2  -11.20   13.91
 -27  -1   2    6.03   14.66
 -27  -1   2    8.83   14.56
 -27   1   2  -15.46   27.25
  27   1  -2   15.62   14.78
 -26   1   2   16.64   13.72
 -26  -1   2  -14.21   16.33
 -26   1   2    7.87   23.33
  26   1  -2    0.81   13.21
 -26  -1   2   13.69   15.35
 -26   1   2   31.25   15.75
  25   1  -2    5.94   13.46
 -25   1   2  -17.04   22.65
 -25  -1   2    9.81   13.40
 -25   1   2  -36.20   16.75
 -25   1   2   -1.45   12.87
 -25  -1   2   23.39   14.86
  24   1  -2   -1.59   10.94
 -24  -1   2   17.33   14.18
 -24   1   2   13.75   12.64
 -24   1   2   11.94   11.49
 -24  -1   2   -3.87   12.88
 -24   1   2  -34.82   21.70
  23   1  -2    9.69   10.93
 -23  -1   2   -0.25   13.81
 -23  -1   2   -8.45   13.05
 -23   1   2  -26.37   19.07
 -23   1   2  -15.85   11.37
 -23   1   2   11.40   12.61
 -22  -1   2    5.73   10.99
 -22  -1   2   22.73   14.95
 -22   1   2  -13.12   17.62
 -22   1   2   24.52   11.71
 -22   1   2   19.23   13.08
 -22  -1   2   18.03    5.32
  22   1  -2   30.95   10.28
 -21   1   2   -2.13   16.19
  21   1  -2   17.43    9.37
 -21  -1   2   -0.85    9.95
 -21  -1   2   11.43   15.39
 -21   1   2   10.04   12.70
 -21  -1   2    3.91    4.83
 -21   1   2    3.32    9.82
 -20  -1   2    6.35    5.20
 -20   1   2  -21.10   11.70
 -20  -1   2    7.85   15.66
  20   1  -2   -7.21    8.25
 -20   1   2   -7.34   17.13
 -20   1   2  -10.76   10.24
 -20  -1   2    8.72   10.30
 -19  -1   2   54.89   12.98
 -19   1   2   22.42   14.80
 -19  -1   2   58.10   18.20
  19   1  -2   47.73    9.17
  19   1  -2   45.13    4.99
 -19   1   2   29.33   10.29
 -19   1   2   40.55   12.99
 -18   1   2   37.41   12.68
  18   1  -2   44.88    8.78
 -18   1   2   45.47   17.21
 -18   1   2   33.14   10.69
 -18  -1   2   62.49   18.86
 -18  -1   2   34.75   11.44
  18   1  -2   40.67    4.85
  17   1  -2  130.20   11.85
 -17   1   2  126.85   17.07
  17   1  -2  122.17    7.28
 -17  -1   2  138.75   22.12
 -17   1   2  131.92   20.14
 -17   1   2  124.27   14.04
 -17  -1   2  130.14   16.09
 -16  -1   2   82.00   18.79
  16   1  -2   61.62    5.89
 -16   1   2   55.07   11.57
 -16   1   2   58.27   15.95
 -16  -1   2   56.62   12.78
  16   1  -2   62.09    8.73
 -16   1   2   66.04   11.69
 -15   1   2   -1.33    8.79
  15   1  -2   -0.85    3.27
 -15  -1   2   -6.60   10.01
  15   1  -2    2.91    5.09
 -15   1   2   -2.28    7.16
 -15   1   2   -3.10   11.93
 -14   1   2   -4.79   11.26
 -14  -1   2    7.65    9.17
  14   1  -2   14.52    4.16
 -14   1   2   10.41    8.19
 -14   1   2    6.49    7.09
 -13   1   2    0.60    7.07
 -13   1   2  -12.46   12.24
  13   1  -2    0.03    3.42
  13  -1  -2    1.48    1.05
 -13   1   2   -0.29    8.24
 -13  -1   2   -7.87    9.63
 -12   1   2  104.13    8.38
 -12   1   2  109.84   16.28
 -12   1   2  103.21   13.09
 -12  -1   2  129.08   14.36
  12  -1  -2  120.35    8.06
  12  -1  -2   92.99    3.50
 -12   1   2  114.22   10.57
  11  -1  -2   20.39    4.32
 -11   1   2    3.37    6.37
  11  -1  -2   15.67    1.91
  11   1  -2   20.67    8.58
 -11   1   2    5.01   10.72
 -11  -1   2   27.49    9.72
  11  -1  -2   13.81    7.75
 -11   1   2   18.08    4.67
  11  -1  -2   23.96   10.62
 -11  -1   2    7.33   11.39
 -11   1   2   25.90    9.47
 -10   1   2   16.87    5.19
 -10  -1   2   17.76    9.28
  10  -1  -2   20.19    8.39
  10  -1  -2   15.40    4.04
  10   1  -2   19.92    9.01
 -10   1   2   17.90    6.51
  10  -1  -2   19.02   10.65
 -10   1   2   23.87    8.39
 -10  -1   2    3.81   12.50
  10  -1  -2   16.50    2.26
 -10   1   2    6.77   12.13
   9  -1  -2    5.61    3.56
  -9   1   2   10.16    5.86
   9   1  -2   11.21    8.28
   9  -1  -2   11.36    7.62
  -9  -1   2    8.16    8.28
   9  -1  -2    7.86    2.19
  -9   1   2   -4.82   12.08
  -9  -1   2    1.78   11.29
  -9   1   2    8.04    4.23
  -9   1   2    9.79    7.55
   9  -1  -2    7.41    8.76
   8  -1  -2   91.64    6.04
  -8   1   2   69.83    6.37
  -8   1   2   88.92   14.66
   8  -1  -2   86.50   10.33
  -8  -1   2   97.31   11.82
   8  -1  -2   87.68    3.95
   8  -1  -2   85.99   10.95
  -8   1   2   79.47   10.71
   8   1  -2   74.63   10.34
  -8  -1   2   91.79   17.27
  -8   1   2   90.43    8.18
   8   1  -2   99.27    8.85
  -7   1   2  817.57   18.24
  -7  -1   2  801.97   35.10
  -7   1   2  840.06   32.63
  -7   1   2  806.32   16.94
  -7   1   2  871.38   26.19
   7  -1  -2  855.89   26.05
   7   1  -2  780.51   25.46
   7   1  -2  794.40   23.47
  -7  -1   2  866.10   26.65
   7  -1  -2  862.19   25.24
   7  -1  -2  844.31   11.34
   6  -1  -2  759.87   16.43
  -6   1   2  765.81   16.31
  -6   1   2  742.97   15.67
  -6   1   2  757.97   30.62
  -6   1   2  788.92   13.05
   6  -1  -2  758.47   25.12
   6   1  -2  754.34   24.12
   6  -1  -2  775.07   11.02
   6  -1  -2  763.14   23.02
  -6  -1   2  749.09   24.22
  -6   1   2  814.57   24.34
  -6  -1   2  734.02   34.01
  -5   1   2  819.18   13.05
   5   1  -2  768.43   23.73
   5  -1  -2  787.17   22.38
   5  -1  -2  790.02   11.43
   5  -1  -2  781.88   15.23
  -5   1   2  818.09   15.73
   5  -1  -2  787.31   26.41
  -5   1   2  734.49   15.27
  -5  -1   2  770.73   23.43
   5   1  -2  699.58   28.13
  -5   1   2  782.86   30.63
  -5   1   2  819.91   23.47
  -5  -1   2  754.13   33.77
  -4   1   2  745.08   22.55
   4   1  -2  569.60   26.97
  -4   1   2  705.33   12.67
   4  -1  -2  772.94   21.06
   4  -1  -2  740.35   13.68
   4  -1  -2  756.85   11.31
  -4  -1   2  723.90   31.50
  -4   1   2  766.26   28.83
  -4   1   2  775.69   12.35
   4  -1  -2  733.73   25.49
  -4  -1   2  733.87   22.25
   4   1  -2  600.69   21.07
  -3   1   2 2387.20   19.43
   3  -1  -2 2507.49   35.48
   3   1  -2 2488.31   37.13
  -3   1   2 2544.12   22.00
   3  -1  -2 2538.28   22.34
   3  -1  -2 2487.68   20.66
   3  -1  -2 2471.16   44.98
  -3  -1   2 2431.62   37.40
  -3   1   2 2600.47   38.09
  -3   1   2 2563.99   47.61
   3   1  -2 2484.91   52.64
   2   1  -2 1541.16   29.42
   2  -1  -2 1567.13   15.09
  -2   1   2 1536.45   29.07
  -2   1   2 1558.12   17.15
  -2  -1   2 1610.88   29.46
   2   1  -2 1546.72   41.29
  -2  -1   2 1601.48   40.90
   2  -1  -2 1535.69   36.12
   2  -1  -2 1597.15   28.23
  -2  -1   2 1558.26   20.44
  -2   1   2 1607.85   14.65
  -2   1   2 1529.84   36.15
   2  -1  -2 1552.59   16.73
  -1  -1   2   17.20    4.47
   1   1  -2   17.65    7.10
  -1   1   2   13.59    7.24
  -1  -1   2   10.70   11.48
   1   1  -2   16.92   13.06
   1  -1  -2   22.22   10.10
  -1   1   2   28.20    9.74
   1  -1  -2   16.47    3.56
  -1  -1   2   21.73    8.52
   1   1  -2   18.07    4.73
  -1   1   2   17.08    3.57
   1  -1  -2   24.30    6.89
   1  -1  -2   12.39    2.69
   0  -1   2    2.99    4.17
   0   1  -2    5.20    7.15
   0   1  -2    7.21   10.38
   0  -1  -2   10.81    7.02
   0  -1  -2   -4.78    9.35
   0   1   2   -0.92    3.19
   0   1  -2   -1.77    3.85
   0   1   2    1.27    6.50
   0  -1  -2    1.07    3.23
   0  -1   2    9.06    7.08
   0  -1   2    7.27    8.62
   1  -1   2  868.31   21.83
  -1   1  -2  815.53   20.60
  -1  -1  -2  786.66   17.50
   1  -1   2  884.78   23.61
   1  -1   2  864.13   16.35
   1   1   2  847.28   13.49
   1   1   2  843.23   19.84
  -1  -1  -2  861.22   13.57
  -1  -1  -2  932.57   23.10
  -1  -1  -2  794.64   20.21
  -1   1  -2  852.77   15.47
  -1   1  -2  869.14   25.96
  -2  -1  -2   56.85    4.80
   2  -1   2   62.64    7.08
  -2  -1  -2   52.89    7.07
   2   1   2   54.09    6.91
  -2   1  -2   70.43    7.99
   2   1   2   55.82    8.75
  -2   1  -2   61.13    6.42
   2  -1   2   59.28    8.41
  -2  -1  -2   50.70    7.13
  -2   1  -2   50.14    9.49
   2  -1   2   67.83    8.88
   2   1   2   60.64    4.67
  -3  -1  -2    3.75    5.21
   3   1   2    6.00    3.41
   3   1   2    0.35    5.48
   3  -1   2    3.50    6.06
   3  -1   2    3.19    7.66
   3   1   2    3.92    8.34
   3  -1   2    6.67    7.89
  -3  -1  -2    6.06    6.38
  -3   1  -2    2.52    6.86
   3  -1   2    3.73    6.13
  -3   1  -2    2.93    5.20
  -3  -1  -2   10.01    3.39
   4  -1   2  286.84   17.34
  -4  -1  -2  292.72   14.07
   4  -1   2  276.58   12.73
  -4  -1  -2  282.16   11.45
   4   1   2  290.15   17.80
  -4  -1  -2  266.12    8.30
  -4   1  -2  295.32   14.70
  -4   1  -2  274.14   12.16
   4   1   2  268.63    8.45
   4  -1   2  275.11   12.53
   4  -1   2  297.58   14.45
   4   1   2  285.10   12.03
  -5   1  -2  526.09   17.16
   5   1   2  521.37   11.47
  -5  -1  -2  515.10   15.31
   5  -1   2  525.08   17.87
   5   1   2  505.31   15.55
   5  -1   2  553.56   17.15
   5   1   2  531.56   22.02
   5  -1   2  539.66   23.28
  -5  -1  -2  502.16   11.12
  -5   1  -2  543.67   18.97
  -5  -1  -2  501.92   18.87
   6  -1   2   89.72    8.94
  -6   1  -2  116.25   12.67
  -6   1  -2  103.95   11.06
   6   1   2   74.76    8.61
  -6  -1  -2   94.57    8.15
  -6  -1  -2   78.52    5.14
   6  -1   2   95.62    8.94
   6  -1   2  101.57   13.41
   6   1   2   87.54    6.43
  -6  -1  -2  109.95   12.80
  -6   1  -2   87.25    9.28
   6   1   2   95.24   11.36
   6   1   2  100.93    5.74
   7  -1   2  103.97    9.82
   7   1   2   85.95    8.85
  -7  -1  -2  118.08   14.72
  -7  -1  -2  100.82    5.63
  -7   1  -2   95.86   12.83
   7  -1   2  124.77   13.71
   7   1   2  109.26    7.44
  -7   1  -2   97.72   10.29
  -7   1  -2  118.87   10.37
  -7  -1  -2  105.40    8.22
   7   1   2  106.92    6.00
   7  -1   2  107.34    9.65
   7   1   2  102.02    8.51
  -8  -1  -2  164.86   10.69
   8   1   2  138.92    8.91
   8   1   2  132.77   10.38
  -8  -1  -2  151.25    6.95
  -8   1  -2  167.98   13.52
   8  -1   2  161.06   11.39
   8  -1   2  172.41   12.22
   8   1   2  156.01    7.18
   8  -1   2  189.31   14.75
  -8   1  -2  152.84   12.07
  -8  -1  -2  143.84   15.06
  -8   1  -2  174.82   17.15
   8   1   2  159.50    7.89
   9   1   2    6.77    6.04
  -9   1  -2    9.44    7.74
  -9   1  -2   -3.86   11.62
  -9  -1  -2    8.04    3.15
  -9  -1  -2   13.43    6.69
  -9   1  -2   35.99    9.81
  -9  -1  -2    1.08   10.58
   9  -1   2   13.36    7.63
   9   1   2    9.21    3.40
   9  -1   2    8.15    6.94
  -9   1  -2   -3.03    7.91
   9   1   2    6.56    4.83
   9  -1   2   10.00    6.94
  10  -1   2   67.78    9.17
 -10   1  -2   93.63   11.19
  10   1   2   79.98    5.45
 -10  -1  -2   92.09   15.24
 -10  -1  -2   72.10    5.42
 -10  -1  -2   60.96    8.79
  10   1   2   73.32    7.87
 -10   1  -2   89.40   14.89
  10  -1   2   72.49    9.53
  10   1   2   72.77    9.09
 -10   1  -2   76.94   11.11
  11  -1   2   61.40    9.00
 -11   1  -2   55.98   12.51
 -11  -1  -2   59.40    5.22
 -11   1  -2   62.36   10.22
  11   1   2   64.54    5.16
 -11  -1  -2   69.99    9.38
  11   1   2   57.38    8.90
  11   1   2   58.11    7.37
  11  -1   2   60.46    9.57
 -11  -1  -2   74.98   14.66
 -11   1  -2   62.08    9.86
 -12  -1  -2    9.09   10.86
  12  -1   2    3.83    1.94
 -12   1  -2   -6.84    8.58
  12  -1   2   -0.23    6.25
  12   1   2    0.47    6.22
  12   1   2    7.70    3.57
  12   1   2    5.05    5.96
 -12  -1  -2    9.04    3.59
 -12   1  -2    9.06    7.57
 -12   1  -2   11.98   12.95
  12  -1   2    5.13    7.34
 -12  -1  -2    0.91    6.47
 -13   1  -2   -0.55    7.96
 -13  -1  -2   18.96   11.50
  13  -1   2    5.14    2.16
  13   1   2    6.23    3.33
  13  -1   2   13.16    7.43
  13  -1   2   -1.42    8.51
 -13  -1  -2   -3.46    6.36
 -13   1  -2   10.19   11.67
  13   1   2    6.67    6.51
 -13   1  -2    6.92    8.31
 -13  -1  -2   13.38   12.04
  13   1   2    7.96    7.15
  14   1   2   17.40    7.64
 -14   1  -2   25.41    9.56
 -14  -1  -2   14.91   12.70
  14  -1   2   18.70   10.34
 -14   1  -2   34.08   10.26
  14   1   2   18.88    3.73
 -14   1  -2   11.74   14.67
  14   1   2    6.01    6.57
 -14  -1  -2   27.62   11.13
 -14  -1  -2   23.48    7.78
  14  -1   2   22.04    7.68
 -15  -1  -2  121.78   18.32
  15   1   2  153.73   14.33
  15   1   2  161.46    7.98
 -15   1  -2  150.14   15.02
 -15   1  -2  133.87   15.13
 -15  -1  -2  149.59   16.43
  15   1   2  129.82   13.45
 -15   1  -2  141.29   19.95
 -15  -1  -2  145.28   12.92
 -16  -1  -2    9.21   10.40
 -16   1  -2    4.33    9.36
  16   1   2   24.09    9.04
 -16  -1  -2    6.99    7.46
 -16   1  -2   16.95    9.89
 -16   1  -2   16.29   14.05
  16   1   2   12.27    8.19
  16   1   2    6.46    3.62
 -16  -1  -2   10.77   14.53
 -17  -1  -2   16.78   11.23
 -17   1  -2  -14.22   14.77
  17   1   2    3.60    9.27
  17   1   2   -1.14    3.86
 -17   1  -2   -1.39    9.37
 -17  -1  -2   -2.20    2.01
 -17   1  -2    1.95    9.57
 -17  -1  -2  -12.38    8.33
  18   1   2   22.49    4.94
 -18  -1  -2   12.29    8.61
 -18   1  -2   19.66   11.16
 -18   1  -2   20.68   16.35
 -18   1  -2   22.65   11.90
 -18  -1  -2   13.23    2.06
 -18  -1  -2   14.39   10.50
  18   1   2   24.56   11.50
 -19   1  -2   63.45   14.06
 -19  -1  -2   88.69   15.11
  19   1   2   74.91   14.23
 -19   1  -2   66.32   14.46
 -19   1  -2   33.32   17.29
 -19  -1  -2   57.40   12.18
 -20  -1  -2   19.80    9.74
 -20   1  -2   34.08   16.66
 -20   1  -2   21.07   12.13
 -20  -1  -2   30.79   11.48
 -20   1  -2   30.68   13.61
  20   1   2   15.95   11.76
 -21   1  -2    1.50   11.26
 -21  -1  -2   27.44   10.81
  21   1   2   -9.75   12.56
 -21   1  -2   -7.54   17.16
 -21  -1  -2    2.92    9.94
 -21   1  -2    6.65   12.07
 -22  -1  -2   -2.05    9.83
 -22   1  -2  -14.20   13.30
  22   1   2   -2.88   12.18
 -22   1  -2   14.88   18.24
 -22  -1  -2   13.85   11.65
 -22   1  -2    4.59   12.30
 -23   1  -2   21.74   12.82
 -23  -1  -2   21.49   12.05
 -23   1  -2   28.12   13.96
 -23  -1  -2   62.23   17.26
 -23   1  -2   34.61   22.42
  23   1   2    5.83   13.90
 -24   1  -2   66.45   17.44
  24   1   2  105.57   21.08
 -24   1  -2  121.07   26.76
 -24  -1  -2   57.18   18.92
 -24   1  -2   85.02   18.01
 -24  -1  -2   91.01   18.18
  25   1   2    6.81   16.23
 -25  -1  -2   17.71   15.61
 -25   1  -2   -7.51   21.26
 -25   1  -2    3.04   13.84
  26   1   2   -2.68   15.52
 -26  -1  -2   22.51   16.03
 -26   1  -2   29.06   16.14
 -27   1  -2  -25.82   16.51
 -27  -1  -2   -5.64   14.88
 -27   2   2    6.36   13.57
 -27  -2   2   52.20   18.87
 -27   2   2   21.96   17.37
 -27  -2   2   39.76   19.93
 -27   2   2   -3.75   26.60
  27   2  -2    7.82   13.32
 -26  -2   2   63.83   18.24
 -26  -2   2   35.20   18.61
 -26   2   2  -11.92   12.99
  26   2  -2   41.47   13.87
 -26   2   2   56.82   28.45
 -26   2   2   40.78   20.79
 -25  -2   2   42.24   17.65
 -25   2   2   12.35   15.96
 -25   2   2   -6.94   24.45
 -25  -2   2   16.82   20.65
 -25   2   2   53.10   15.50
  25   2  -2   18.80   11.03
 -24   2   2   34.76   18.58
  24   2  -2   37.58   12.01
 -24  -2   2   56.65   17.11
 -24  -2   2   46.90   21.95
 -24   2   2   27.38   27.52
 -24   2   2   51.95   14.83
  23   2  -2   45.97   11.81
 -23   2   2   50.36   13.83
 -23   2   2   57.98   19.49
 -23   2   2   49.60   24.02
 -23  -2   2   71.81   17.90
 -23  -2   2   51.49   23.20
  22   2  -2    7.71    8.45
 -22   2   2   25.91   17.37
 -22   2   2    3.48   10.29
 -22  -2   2   14.69   20.38
 -22   2   2   37.46   22.76
 -22  -2   2    9.08   13.38
 -21   2   2   57.97   17.34
 -21  -2   2   52.55   15.81
 -21   2   2   48.02   12.20
 -21  -2   2   54.46   21.14
  21   2  -2   57.24   11.34
 -21   2   2   50.15   20.80
 -20   2   2    2.55    9.79
 -20   2   2    0.47   21.09
  20   2  -2    0.73    8.23
 -20   2   2    7.90   13.82
 -20  -2   2   -8.03   13.41
 -19   2   2   22.48   10.88
  19   2  -2   19.95    8.21
 -19  -2   2   11.06   13.58
 -19   2   2    2.82   13.88
 -19   2   2   22.38   18.28
 -18   2   2  119.09   19.93
 -18   2   2  101.07   24.57
 -18  -2   2   80.77   15.76
 -18   2   2  122.74   14.93
 -17  -2   2   53.67   15.02
 -17   2   2   39.36   14.45
 -17   2   2   21.51   19.34
 -17   2   2   41.03   11.07
 -16   2   2   -8.32   17.11
 -16   2   2    8.11    7.67
 -16  -2   2    7.25   10.17
 -16   2   2   -3.67   11.08
 -15   2   2   95.35   16.47
 -15  -2   2  114.92   16.01
 -15   2   2  117.62   12.97
 -15   2   2   96.44   21.55
 -14   2   2   50.09    9.23
 -14   2   2   51.06   14.75
 -14  -2   2   50.26   13.64
 -14   2   2   69.68   19.59
  13   2  -2  123.12   12.25
 -13   2   2  117.42   20.85
 -13   2   2  133.95   12.47
 -13   2   2   96.49   15.28
 -13  -2   2  109.73   15.91
 -12   2   2   23.89    7.46
 -12   2   2   21.43    4.13
 -12  -2   2   25.71   11.06
 -12   2   2   48.26   18.33
 -12   2   2    9.87    9.26
  12   2  -2   32.04    9.76
  12  -2  -2   27.96    3.95
 -11   2   2  165.12   22.33
  11  -2  -2  186.88    8.08
 -11   2   2  181.86    7.98
 -11   2   2  155.85   11.85
  11  -2  -2  159.93   12.48
 -11   2   2  151.73   16.41
 -11  -2   2  156.90   16.01
 -11   2   2  167.36   12.67
  11   2  -2  144.55   15.03
 -10   2   2   55.49   12.81
 -10  -2   2   47.30   12.03
 -10   2   2   46.82    4.83
  10   2  -2   77.82   14.79
  10   2  -2   43.74    6.41
  10  -2  -2   38.72    8.00
 -10   2   2   57.07    7.86
 -10   2   2   52.06    8.86
  10  -2  -2   48.47    4.68
 -10   2   2   69.76   19.10
   9  -2  -2  317.51   10.38
   9  -2  -2  300.31   14.99
  -9  -2   2  304.10   20.01
   9   2  -2  276.92   25.80
  -9   2   2  331.04   10.21
  -9   2   2  299.93   21.86
   9   2  -2  316.97   13.54
  -9   2   2  343.88   28.65
  -9   2   2  276.75   13.45
  -8   2   2  130.07   15.45
  -8   2   2  135.29    9.27
   8   2  -2  133.48   13.92
   8  -2  -2  146.67    7.46
   8   2  -2  147.72   21.14
  -8   2   2  147.18    7.16
  -8   2   2  168.06   21.92
  -8  -2   2  118.11   13.88
  -8  -2   2  128.70   23.62
   8  -2  -2  137.50   10.81
  -7   2   2  260.87   20.27
   7  -2  -2  258.21   13.67
  -7   2   2  275.25    9.41
  -7  -2   2  251.53   28.33
  -7  -2   2  260.93   18.87
   7  -2  -2  270.86   18.30
   7   2  -2  306.76   28.05
   7  -2  -2  292.68   24.05
   7   2  -2  264.64   18.44
  -7   2   2  289.87   25.93
  -7   2   2  264.51   11.96
   7  -2  -2  283.53    9.97
   6   2  -2   26.23    9.44
   6  -2  -2   20.47   15.38
  -6   2   2   27.43   11.25
  -6  -2   2   16.31   15.19
  -6  -2   2    7.61    9.13
   6  -2  -2   16.72    6.68
   6   2  -2   20.43   17.36
   6  -2  -2   17.59    4.16
   6  -2  -2   18.81    9.44
  -6   2   2   10.25   13.27
  -6   2   2   17.65    3.89
  -6   2   2   13.21    4.83
   5   2  -2   15.01    8.61
  -5   2   2   17.57    3.76
  -5   2   2   18.00    4.68
  -5  -2   2    9.39    5.89
   5  -2  -2   25.88    4.67
   5  -2  -2   22.15    7.02
   5   2  -2   28.65   18.63
  -5   2   2    5.89    9.72
  -5   2   2   30.14   13.45
  -5  -2   2   15.95    9.64
   5  -2  -2   12.16    9.38
   5  -2  -2   13.31   14.31
  -5  -2   2   10.64   13.81
   4  -2  -2   65.10   15.00
   4   2  -2   76.81   13.37
  -4  -2   2  114.42   17.79
  -4  -2   2   90.15   12.83
   4  -2  -2   74.13    7.37
  -4   2   2   85.78   13.03
   4  -2  -2   83.21   11.81
  -4  -2   2   77.44    7.66
  -4   2   2   82.25    6.01
  -4   2   2   73.67   13.86
   4  -2  -2   85.67    6.56
   4   2  -2   81.00   19.65
  -4   2   2   86.80    6.60
  -3   2   2  421.85   23.15
   3   2  -2  404.31   22.28
  -3   2   2  487.38   12.71
   3  -2  -2  454.04   12.96
   3  -2  -2  473.57   29.08
  -3  -2   2  476.93   15.78
   3  -2  -2  469.91   13.97
   3  -2  -2  439.27   22.80
  -3  -2   2  457.39   22.33
  -3  -2   2  463.83   26.90
  -3   2   2  443.93   12.66
   3   2  -2  391.06   31.43
  -2  -2   2   -5.68    5.53
  -2  -2   2  -12.43   10.51
  -2   2   2   -2.90    4.42
   2  -2  -2  -11.52    7.89
  -2   2   2  -14.75   10.20
  -2   2   2    0.37    3.69
   2  -2  -2    1.29    3.91
   2  -2  -2   19.83   13.89
  -2  -2   2    4.37   11.46
   2   2  -2    0.75   16.23
   2  -2  -2   -5.88    4.46
   2   2  -2    0.86    9.08
   2  -2  -2   10.23    9.71
  -1   2   2   81.13   12.71
  -1   2   2   98.77    6.87
  -1  -2   2   89.17    8.02
  -1  -2   2  105.99   14.98
   1  -2  -2   82.72    6.67
   1  -2  -2   90.15   15.53
   1  -2  -2   84.48    6.59
   1  -2  -2   91.46   12.13
  -1  -2   2   95.33   12.59
   1   2  -2   72.54   12.29
   1   2  -2  120.40   20.11
   1   2  -2   75.46    7.83
   1  -2  -2   65.73   11.95
   0  -2  -2  106.65    6.96
   0  -2  -2   85.48   11.35
   0   2  -2   99.66   12.67
   0  -2   2  115.29   13.30
   0  -2   2  107.61   14.07
   0  -2  -2  100.04    6.95
   0   2   2  103.03    7.23
   0  -2  -2  115.98   13.74
   0   2   2   90.07   12.81
   0   2  -2  111.54   17.19
   0  -2  -2  125.38   16.77
   0  -2   2  104.41    8.90
   0   2  -2   94.09    7.92
  -1   2  -2  173.14    9.95
   1   2   2  186.92    9.21
   1  -2   2  176.24   15.37
  -1  -2  -2  176.54    8.99
   1  -2   2  210.60   16.96
  -1   2  -2  178.03   14.59
  -1  -2  -2  152.33   13.73
   1   2   2  165.83   16.19
   1  -2   2  171.02   10.87
  -1  -2  -2  168.03    8.93
  -1   2  -2  183.33   19.09
  -1  -2  -2  174.94   15.41
  -2   2  -2  487.07   25.64
   2  -2   2  524.89   17.61
  -2   2  -2  485.72   15.54
   2   2   2  477.57   25.88
   2   2   2  452.92   20.30
  -2  -2  -2  486.97   21.87
   2   2   2  521.98   14.26
  -2  -2  -2  484.24   14.50
  -2  -2  -2  487.50   23.69
   2  -2   2  492.64   24.23
   2  -2   2  506.26   23.46
  -2   2  -2  477.86   21.83
  -3  -2  -2  288.54   17.32
  -3   2  -2  280.07   20.08
   3   2   2  289.56   11.06
   3  -2   2  295.94   19.34
   3   2   2  257.52   15.47
   3   2   2  285.91   20.96
  -3  -2  -2  280.84   11.54
  -3   2  -2  295.96   12.96
  -3  -2  -2  284.00   17.83
   3  -2   2  294.70   18.58
   3  -2   2  285.96   14.23
   4   2   2   31.83   12.83
   4  -2   2   62.09    8.87
   4  -2   2   58.33   12.08
   4   2   2   56.91    6.12
  -4   2  -2   54.28   12.09
   4  -2   2   56.74   10.19
  -4  -2  -2   40.50    9.80
  -4  -2  -2   51.80    6.18
  -4  -2  -2   48.29    9.23
  -4   2  -2   54.67    7.90
   4  -2   2   52.49   13.49
   4   2   2   55.03    9.94
   5   2   2   39.95   15.43
  -5  -2  -2   63.31    6.71
   5  -2   2   51.55   11.10
   5   2   2   51.20    9.87
   5   2   2   63.77    6.28
  -5  -2  -2   60.88   10.56
  -5  -2  -2   60.20   11.47
  -5   2  -2   52.83   11.64
   5  -2   2   57.12   10.24
  -5   2  -2   53.05    7.64
   5  -2   2   63.57    9.43
   5  -2   2   58.13   14.98
  -6   2  -2   91.21    9.22
   6   2   2   74.85   11.19
   6  -2   2   93.42   12.40
  -6   2  -2   71.64   11.50
  -6  -2  -2   73.19   12.30
   6  -2   2   95.80   11.68
   6  -2   2   83.61   15.74
  -6  -2  -2   90.24   10.69
  -6  -2  -2   84.29    7.31
   6  -2   2   88.48   10.78
   6   2   2   95.29   18.64
   6   2   2   95.59    7.40
   7   2   2   97.77   17.70
  -7  -2  -2   83.46   11.19
  -7   2  -2   84.56    9.67
   7  -2   2   90.47   18.08
  -7   2  -2   74.88   11.91
   7   2   2   83.80   11.68
  -7  -2  -2   81.75    7.39
   7   2   2   89.85    7.38
   7  -2   2   79.53   11.59
  -7  -2  -2   87.51   13.98
   7  -2   2   85.63   12.39
   8   2   2    0.96    3.96
  -8  -2  -2    4.05    4.71
  -8  -2  -2   -0.11    7.21
  -8   2  -2    0.68    3.62
  -8   2  -2   -3.13    6.79
   8   2   2    0.49    7.94
   8   2   2   -4.32   13.02
   8  -2   2   16.34    8.66
   8  -2   2   -5.32    8.67
  -8   2  -2   -0.83    8.93
   8  -2   2   -3.92   13.90
  -8  -2  -2   -2.26   10.35
  -9  -2  -2  183.43   10.30
  -9   2  -2  193.21    8.54
   9  -2   2  213.17   16.28
   9   2   2  200.93   14.88
   9  -2   2  188.49   21.05
   9   2   2  204.58    9.82
  -9   2  -2  190.23   13.19
  -9  -2  -2  197.76   19.41
  -9   2  -2  176.87   16.56
  -9  -2  -2  168.51   14.14
   9   2   2  172.43   19.53
 -10  -2  -2   17.94    7.72
 -10   2  -2   28.13   11.80
 -10  -2  -2    4.77   11.88
 -10   2  -2   20.51   10.49
 -10   2  -2   22.56    3.83
 -10  -2  -2   18.41    5.30
 -10   2  -2   18.48    7.05
  10   2   2   11.66    8.03
  10   2   2   27.49   12.08
 -11   2  -2   82.50    5.16
 -11  -2  -2   80.55   15.68
 -11   2  -2  103.71   16.91
 -11  -2  -2   81.46   10.86
  11   2   2   81.31   11.27
 -11   2  -2   73.85   10.82
 -11  -2  -2   65.71    7.33
  11   2   2   57.40   10.44
 -11   2  -2   56.26   12.13
 -12   2  -2   -2.97   10.95
 -12  -2  -2   -8.75    7.65
 -12   2  -2    4.02    7.91
 -12  -2  -2  -11.62   13.14
 -12   2  -2    4.24    2.48
  12   2   2   -1.93    5.67
 -12   2  -2   -0.27   10.42
  12   2   2   -3.49    7.91
 -13   2  -2  212.61   20.72
  13   2   2  183.22   15.91
 -13  -2  -2  197.55   16.92
 -13   2  -2  204.16    6.28
 -13   2  -2  231.78   24.08
 -13   2  -2  223.79   17.36
  13   2   2  210.88   13.51
 -13  -2  -2  194.36   22.92
 -14  -2  -2  331.41   21.35
 -14   2  -2  302.26    6.75
 -14   2  -2  313.26   24.87
 -14   2  -2  356.31   28.79
 -14   2  -2  336.59   21.08
  14   2   2  320.91   16.92
 -15   2  -2  102.46   19.35
 -15   2  -2   63.49   15.06
 -15  -2  -2   84.06   13.19
 -15   2  -2   91.30   13.87
  15   2   2   81.43   10.25
 -16   2  -2  490.90   31.74
  16   2   2  558.89   24.01
 -16  -2  -2  494.32   26.78
 -16   2  -2  552.90   36.94
 -16   2  -2  495.30   26.76
 -17   2  -2    8.31   14.89
 -17   2  -2  -12.33   11.22
 -17   2  -2    7.82   11.36
 -17  -2  -2    5.19   10.44
  17   2   2   14.44    8.12
 -18  -2  -2   17.29   11.10
 -18   2  -2   41.74   18.06
 -18   2  -2   14.73   10.55
  18   2   2   10.44    8.73
 -18   2  -2   25.73   13.12
 -19  -2  -2   10.26    9.91
 -19  -2  -2   34.47   17.51
  19   2   2   -3.54   10.03
 -19   2  -2   13.09   14.26
 -19   2  -2   12.18   17.08
 -19   2  -2  -21.95   13.54
  20   2   2   26.75   10.32
 -20  -2  -2   26.71   15.85
 -20   2  -2   30.01   14.65
 -20  -2  -2   33.76   11.86
 -20   2  -2   26.42   14.33
 -21  -2  -2   32.51   11.37
 -21   2  -2   41.49   16.38
  21   2   2   49.59   12.98
 -21   2  -2   49.61   14.01
 -21  -2  -2   48.32   17.55
 -21   2  -2   57.73   21.91
 -22   2  -2   53.19   18.27
 -22   2  -2   32.97   21.35
  22   2   2   22.80   11.37
 -22  -2  -2   18.49   13.88
 -22  -2  -2    4.49   10.65
 -22   2  -2   33.02   14.88
  23   2   2   17.22   12.31
 -23   2  -2   -8.80   21.30
 -23   2  -2   -2.03   16.45
 -23  -2  -2   13.89   11.03
 -23   2  -2   -0.81   14.73
 -24   2  -2    4.99   19.64
  24   2   2   27.62   14.67
 -24   2  -2   40.67   18.01
 -24   2  -2   24.79   15.14
 -25   2  -2   11.34   16.01
 -25   2  -2   15.06   21.38
 -25   2  -2   -8.61   13.27
  25   2   2    9.12   13.73
 -26   2  -2    3.21   14.51
  26   2   2    7.70   14.43
 -25   3   2   45.53   28.68
 -25   3   2  104.37   17.10
 -25  -3   2   77.25   22.57
 -25   3   2   76.25   25.01
  25   3  -2   71.96   15.49
 -25  -3   2   46.82   26.53
  24   3  -2  -12.73   10.32
 -24  -3   2  -22.66   16.75
 -24   3   2   -1.61   11.97
 -24   3   2    6.20   18.50
  23   3  -2    6.64    9.21
 -23   3   2   -6.48   11.39
 -23   3   2   -9.34   17.86
 -23  -3   2   -7.53   16.11
 -22   3   2   17.57   11.75
  22   3  -2    0.45    8.56
 -22   3   2   14.40   17.56
 -22  -3   2    0.87   16.14
 -22   3   2   -9.64   23.65
 -21   3   2   47.30   18.08
 -21   3   2   19.98   23.40
 -21   3   2   24.59   11.29
 -21  -3   2   10.70   16.06
 -20   3   2    2.36    9.16
 -20   3   2   37.34   16.50
 -20   3   2   -2.71   22.03
 -20  -3   2   34.58   16.12
 -19   3   2   41.77   25.81
 -19   3   2   -0.43    9.09
 -19  -3   2   22.60   15.74
 -18   3   2   42.30   19.05
 -18  -3   2   16.12   13.09
 -18   3   2   60.40   11.97
 -18   3   2   60.91   23.26
  17   3  -2   24.67   10.19
 -17  -3   2   32.85   15.89
 -17   3   2   46.36   21.83
 -17   3   2   14.71    9.29
 -17   3   2   36.97   17.99
  16   3  -2   76.42   12.83
 -16   3   2   41.70   15.86
 -16   3   2   75.14   11.15
 -16  -3   2   77.00   17.96
 -16   3   2  106.23   25.00
  15   3  -2   12.55    9.31
 -15   3   2   26.60   15.05
 -15   3   2   31.34   19.67
 -15   3   2   26.97    8.84
 -15  -3   2   23.00   12.90
 -14   3   2   18.24   18.49
 -14   3   2    2.74    4.21
 -14  -3   2   14.76   11.92
 -14   3   2   12.30    7.21
 -14   3   2    5.72   14.32
  14   3  -2   -7.37   10.79
  13   3  -2   38.24   15.11
 -13  -3   2   37.26   12.66
 -13   3   2   42.59    5.94
 -13   3   2   49.83    9.59
 -13   3   2    2.85   12.76
 -13   3   2   80.59   21.21
 -12  -3   2    2.26   10.62
 -12   3   2   -2.07   14.86
 -12   3   2   10.47    6.41
 -12   3   2    5.16    4.13
 -12   3   2    2.94   12.49
  12   3  -2    4.64   14.27
 -11   3   2    8.34   15.26
 -11   3   2   -8.69   14.62
 -11   3   2   -3.59    4.17
  11   3  -2   18.05   17.21
 -11  -3   2   -3.23   10.18
 -11   3   2    0.02    6.45
 -10   3   2  183.49   24.66
 -10  -3   2  123.44   18.69
  10   3  -2  137.02   25.84
 -10   3   2  139.27   10.81
 -10   3   2  136.38    8.39
 -10   3   2  140.51   20.30
  -9   3   2  108.92    8.00
  -9   3   2   96.04    9.53
   9   3  -2   88.38   22.93
  -9   3   2   87.64   16.75
  -9  -3   2   99.19   16.01
  -9   3   2   85.81   17.62
   9  -3  -2   88.58    8.27
  -8   3   2   98.92    8.89
  -8   3   2  120.50   19.28
  -8   3   2   95.69   17.43
   8   3  -2   94.96   25.93
  -8  -3   2  119.14   17.04
   8  -3  -2  106.44    9.24
  -7   3   2  111.79    9.22
   7   3  -2  124.15   25.58
  -7  -3   2  114.25   15.66
   7  -3  -2  114.05    9.01
   7  -3  -2   97.30   14.88
  -7   3   2   91.76   15.75
   6   3  -2   -0.07   18.42
  -6   3   2   17.17    5.44
   6  -3  -2   33.45   11.43
  -6  -3   2   24.12   10.76
  -6   3   2   26.54   12.45
   6  -3  -2   17.27    5.14
   5  -3  -2   17.06    5.90
  -5   3   2   20.15    5.59
  -5   3   2   12.56   10.89
   5   3  -2   11.07   18.32
   5  -3  -2   21.03   10.95
   5  -3  -2   12.96    6.42
  -5  -3   2   17.50   11.19
  -4   3   2   32.09   12.26
   4   3  -2   56.99   20.11
   4  -3  -2   65.20   13.01
   4  -3  -2   67.91    7.69
  -4   3   2   56.01    7.17
  -4  -3   2   71.02   13.85
   4  -3  -2   53.46    7.91
   3   3  -2   10.44   17.60
   3  -3  -2   20.06   10.80
   3  -3  -2   -2.68    5.19
   3  -3  -2   15.73    5.87
  -3   3   2   -3.11    5.39
  -3   3   2    2.26   10.26
  -3  -3   2   12.74    9.90
   2  -3  -2    3.18    8.60
  -2   3   2   13.50   10.92
   2  -3  -2    9.13    5.18
   2  -3  -2    9.49    4.88
   2   3  -2   -4.78   17.31
  -2  -3   2    1.49   10.21
  -1  -3   2    7.64   10.29
   1  -3  -2   -2.91    4.68
   1  -3  -2    1.13    4.73
  -1   3   2   -1.20   11.63
   1  -3  -2   -2.63    9.32
   1   3  -2    1.00   15.85
   0  -3  -2  226.84   11.80
   0   3   2  249.73   23.44
   0   3  -2  236.34   25.62
   0  -3  -2  224.96   12.71
   0   3  -2  225.33   13.70
   0  -3  -2  215.54   19.07
   0  -3   2  241.02   20.45
  -1   3  -2   48.37    7.97
  -1  -3  -2   54.30    7.61
  -1   3  -2   47.94   16.37
   1   3   2   48.41   14.37
  -1  -3  -2   67.81    7.65
   1  -3   2   62.63   13.60
  -1  -3  -2   54.35   12.22
   2  -3   2  741.00   33.88
  -2  -3  -2  663.00   30.67
  -2  -3  -2  708.04   21.16
  -2   3  -2  700.07   21.81
   2   3   2  726.86   36.79
  -2   3  -2  647.00   36.84
   3  -3   2   66.91   15.12
  -3  -3  -2   43.81   11.39
  -3  -3  -2   68.50    8.47
  -3   3  -2   72.17   17.42
  -3   3  -2   70.73    9.19
   3   3   2   57.34   16.27
   4   3   2  419.52   32.81
  -4   3  -2  435.35   17.90
  -4  -3  -2  444.94   25.84
  -4   3  -2  500.94   31.69
  -4  -3  -2  452.79   17.73
   4  -3   2  448.28   26.48
   5  -3   2  481.67   27.45
   5   3   2  461.41   36.21
  -5   3  -2  424.72   30.46
  -5   3  -2  482.63   18.91
  -5  -3  -2  462.65   18.08
  -5  -3  -2  442.11   25.76
   6  -3   2  114.57   15.81
  -6   3  -2  127.68   10.87
  -6   3  -2  110.37   17.72
  -6  -3  -2  118.62   10.18
  -6  -3  -2  135.07   15.41
   6   3   2  102.94   20.80
  -7   3  -2   30.99   13.38
  -7   3  -2   24.39    7.06
   7  -3   2    0.64    9.87
   7   3   2    0.56   17.79
  -7  -3  -2   22.74    6.55
  -7  -3  -2   15.41    9.68
   8   3   2   24.15   18.72
  -8   3  -2   50.06    9.29
   8  -3   2   59.13   13.65
  -8   3  -2   38.94    5.57
  -8   3  -2   48.32   14.58
  -8  -3  -2   41.99   11.73
  -8  -3  -2   28.50    6.92
   9   3   2  -10.13   15.85
  -9  -3  -2  -10.80    8.79
   9  -3   2    3.01    9.97
  -9   3  -2    2.29   10.39
  -9   3  -2    3.51    7.03
  -9   3  -2    6.99    4.10
 -10  -3  -2   -5.69    9.14
 -10   3  -2   -6.80    7.17
  10  -3   2    2.80   10.31
 -10   3  -2   -2.66    3.96
  10   3   2  -21.45   18.33
 -10   3  -2   -1.88   11.96
  11  -3   2   62.70   13.24
 -11   3  -2   72.39   15.88
 -11  -3  -2   35.19   11.09
 -11   3  -2   62.63    6.17
  11   3   2   77.67   21.20
 -11   3  -2   53.15    9.56
  12   3   2   21.14   16.46
 -12   3  -2   -9.63   12.66
 -12   3  -2    6.59    3.88
 -12  -3  -2    1.26    9.67
  12  -3   2   -7.61   10.76
 -12   3  -2   -0.16    7.66
 -13  -3  -2    5.46    9.90
  13   3   2  -12.42   13.81
 -13   3  -2    1.59   11.56
 -13   3  -2    0.78    8.21
  13  -3   2   -1.53   11.68
 -13   3  -2   -0.72    3.51
  14   3   2   14.20   11.29
 -14   3  -2   35.41   15.72
  14  -3   2   15.47   12.19
 -14  -3  -2    8.12   11.65
 -14   3  -2   16.52    8.80
  15  -3   2   17.10   13.20
  15   3   2    4.69    7.76
 -15   3  -2   10.59    8.79
 -15   3  -2   -1.98   12.60
 -15  -3  -2   -3.40   10.43
 -16   3  -2   65.14   12.55
 -16   3  -2  105.41   21.19
  16  -3   2   93.16   18.00
  16   3   2   89.73   11.55
  16   3   2  118.52   12.89
 -16  -3  -2   88.23   16.14
  17   3   2    6.71    7.45
 -17   3  -2   -0.95   14.69
 -17   3  -2   24.04   10.37
 -17  -3  -2    7.09   11.52
  17  -3   2   16.70   14.14
 -18   3  -2  -28.33   12.03
 -18  -3  -2   -7.74   13.61
  18   3   2    0.16    7.76
 -18   3  -2  -13.62   16.33
 -19  -3  -2   12.53   11.89
  19   3   2   26.48   10.16
 -19   3  -2   23.43   15.27
 -19   3  -2  -11.38   12.48
 -20   3  -2   29.12   18.67
 -20  -3  -2   40.38   14.85
 -20   3  -2   66.96   14.12
  20   3   2   45.92   12.08
 -21   3  -2  -24.12   19.47
  21   3   2   13.87   10.70
 -21  -3  -2  -14.87   13.20
 -21   3  -2   22.00   12.63
  22   3   2   24.83   12.18
 -22   3  -2   22.48   13.22
 -22   3  -2    3.24   16.34
  23   3   2    1.04   11.65
 -23   3  -2    2.33   17.16
 -23   3  -2   14.49   12.97
 -24   3  -2   -1.96   12.30
  24   3   2   22.88   13.88
 -24   3  -2    0.22   17.49
 -22   4   2  101.89   15.88
 -22   4   2  120.51   29.25
 -22   4   2   95.24   28.06
 -22  -4   2   27.25   19.13
 -21  -4   2    4.65   18.26
 -21   4   2    5.90   19.58
 -21   4   2   15.78   10.36
 -21   4   2   18.16   23.12
 -20   4   2    4.48    9.30
 -20  -4   2  -14.85   18.83
 -20   4   2    6.92   21.55
 -20   4   2    5.24   16.92
 -19   4   2   81.49   14.23
 -19  -4   2  115.30   23.70
 -19   4   2   56.12   21.32
 -19   4   2  147.49   30.15
  19   4  -2   97.12   15.69
 -18   4   2   27.46    9.80
  18   4  -2   -2.54   10.74
 -18  -4   2   37.42   17.53
 -18   4   2  -12.48   18.21
  17   4  -2   13.52   13.33
 -17   4   2   20.06   18.66
 -17   4   2   20.53    8.82
 -17  -4   2   -2.51   16.77
 -16   4   2    0.13    8.18
 -16  -4   2   12.59   16.85
  16   4  -2   -1.04   13.46
 -16   4   2  -12.72   16.70
 -15   4   2    2.57    7.76
 -15  -4   2  -23.16   14.41
  15   4  -2   -1.46   17.01
 -15   4   2  -16.56   16.03
  14  -4  -2   63.58   17.19
  14   4  -2   64.83   21.81
 -14   4   2   58.88    9.82
 -14   4   2   69.87   20.33
 -14  -4   2   71.47   18.57
  13   4  -2   -1.80   19.80
 -13   4   2   11.90   14.78
 -13  -4   2  -16.81   15.25
  13  -4  -2   -0.87   13.94
 -13   4   2   11.23    7.68
 -12  -4   2   -8.89   13.96
 -12   4   2  -12.54   13.81
 -12   4   2    5.73    7.79
  12   4  -2   11.44   23.16
  12  -4  -2    2.11   13.54
  11   4  -2   37.08   24.01
 -11   4   2   59.75    9.17
  11  -4  -2   69.31   16.72
 -11  -4   2   85.46   18.76
 -11   4   2   76.98   19.97
  10  -4  -2   29.44   14.47
  10   4  -2   53.74   26.82
 -10   4   2   52.75    9.42
 -10   4   2   40.83   18.17
 -10  -4   2   41.25   16.42
  -9  -4   2   22.24   12.42
   9  -4  -2    6.23   13.55
   9   4  -2   43.39   26.09
  -9   4   2   16.69   14.99
  -9   4   2    1.33    6.42
   8   4  -2   19.45   21.57
  -8   4   2   59.35   16.93
   8  -4  -2   38.18   13.41
  -8   4   2   61.70    9.13
  -8  -4   2   45.72   15.26
   7   4  -2  -15.34   24.18
  -7  -4   2   27.72   13.34
   7  -4  -2   14.73   10.91
  -7   4   2   23.00    6.99
  -7   4   2   21.97   13.42
  -6   4   2   71.94    9.50
  -6   4   2   85.16   18.22
  -6  -4   2  114.08   18.88
   6   4  -2   80.09   30.61
   6  -4  -2   77.09   16.85
   5  -4  -2    1.50   11.42
   5   4  -2  -32.17   23.85
  -5   4   2   27.42   15.11
  -5  -4   2   -8.21   12.50
  -5   4   2   19.52    6.99
  -4   4   2  286.28   28.32
  -4   4   2  290.09   17.04
   4   4  -2  290.36   38.20
  -4  -4   2  292.74   27.29
   4  -4  -2  263.39   24.45
  -3   4   2   57.61   18.31
   3  -4  -2   42.54   13.79
   3   4  -2   37.62   25.11
  -3  -4   2   57.84   14.83
   2   4  -2   36.37   22.44
  -2   4   2   10.31   14.48
  -2  -4   2    1.23   12.93
   2  -4  -2   12.71   13.13
  -1  -4   2  339.68   26.97
   1  -4  -2  367.01   29.17
  -1   4   2  390.82   33.47
   1   4  -2  349.17   37.46
   0  -4   2   78.26   15.98
   0  -4  -2  108.42   18.15
   0   4  -2   84.67   22.96
   0   4   2   95.14   20.41
   1   4   2   53.87   18.14
  -1   4  -2   56.43   10.29
   1  -4   2   71.51   15.84
  -1  -4  -2   91.42   16.80
  -1   4  -2   62.34   20.21
   2  -4   2    2.83   13.10
  -2  -4  -2    5.52   11.80
  -2   4  -2   13.83    7.44
   2   4   2   23.33   18.17
  -2   4  -2    1.25   16.63
  -3  -4  -2    1.65   11.48
  -3   4  -2   -2.39    7.45
   3  -4   2   -2.36   12.61
  -3   4  -2   15.63   18.98
   3   4   2   -9.44   18.33
   4   4   2   61.12   22.22
  -4   4  -2   68.03   10.07
  -4  -4  -2   67.90   15.43
   4  -4   2   50.15   15.19
  -4   4  -2   66.00   20.22
   5  -4   2    5.46   13.32
  -5   4  -2    4.92    7.48
  -5  -4  -2   -3.39   11.18
   5   4   2   13.63   19.23
  -5   4  -2   -2.15   17.59
  -6   4  -2    5.50    7.74
   6   4   2    5.89   20.76
  -6  -4  -2   24.99   13.45
  -6   4  -2    1.57   16.76
   6  -4   2    6.17   12.35
   7  -4   2    2.72   13.27
  -7  -4  -2   21.13   12.24
  -7   4  -2   -1.64   14.73
  -7   4  -2    6.68    6.94
  -8   4  -2   18.44    8.22
   8  -4   2   16.71   14.93
  -8  -4  -2   10.78   12.87
  -8   4  -2   40.51   16.34
  -9   4  -2   43.68    9.58
   9  -4   2   26.98   13.68
  -9  -4  -2   65.04   15.37
   9   4   2   42.83   23.55
  -9   4  -2   65.77   19.49
  10   4   2   -5.92   23.87
 -10   4  -2   18.35    8.04
 -10   4  -2   39.57   17.21
  10  -4   2   12.69   14.49
 -10  -4  -2   -4.54   11.71
  11   4   2   44.33   24.84
 -11   4  -2   51.60   10.90
 -11   4  -2   48.81   18.27
  11  -4   2   36.50   16.78
 -11  -4  -2   65.12   17.02
 -12   4  -2    2.85   14.79
  12  -4   2   16.36   13.90
 -12   4  -2   30.27   10.12
 -12  -4  -2   27.87   14.20
  12   4   2   37.50   22.96
  13   4   2  147.59   28.22
 -13  -4  -2   98.39   18.85
 -13   4  -2   90.43   21.87
  13  -4   2   97.20   19.03
 -13   4  -2  117.67   14.09
  14  -4   2   21.56   15.30
 -14   4  -2    5.89    8.58
 -14   4  -2   14.99   18.81
  14   4   2  -13.63   18.41
 -14  -4  -2   23.46   14.09
  15   4   2   -8.96   16.56
 -15  -4  -2  -27.64   13.38
  15  -4   2   -4.89   14.89
 -15   4  -2   -4.94   16.23
 -15   4  -2   17.01   10.35
  16   4   2   74.90   18.11
  16  -4   2   89.73   19.57
 -16   4  -2   78.38   20.58
 -16   4  -2   71.44   13.46
 -16  -4  -2   72.74   17.96
 -17  -4  -2   54.81   17.78
  17  -4   2   28.51   14.97
  17   4   2   28.92   13.08
 -17   4  -2   41.41   20.13
 -17   4  -2   33.66   11.77
  18   4   2   10.85    8.55
  18  -4   2   10.20   14.73
 -18  -4  -2   34.76   16.75
  18   4   2    1.98    8.64
 -18   4  -2   17.01   11.55
 -18   4  -2    8.43   14.69
  19  -4   2   67.45   18.51
 -19  -4  -2   60.33   18.39
 -19   4  -2   68.43   21.26
  19   4   2   62.90   13.06
 -19   4  -2   66.07   14.52
 -20  -4  -2  130.77   21.42
  20  -4   2  158.89   24.67
 -20   4  -2  112.75   24.76
 -20   4  -2  135.02   18.19
  20   4   2  129.84   15.78
 -21   4  -2    8.74   11.62
  21  -4   2   19.24   16.89
 -21   4  -2   19.68   18.58
  21   4   2   -6.62   10.82
  18   5  -2   28.09   17.29
 -18   5   2  -32.66   23.13
 -18  -5   2    5.79   20.07
  18  -5  -2  -25.20   19.17
 -18   5   2    6.53    9.39
  17   5  -2  -26.87   20.75
 -17   5   2  -10.33    9.38
  17  -5  -2    8.46   17.92
 -17  -5   2   -6.22   18.20
 -17   5   2   12.20   19.07
  16  -5  -2    5.75   15.45
 -16   5   2   -4.00   19.18
 -16   5   2   12.48    9.36
  16   5  -2   -9.79   19.51
 -16  -5   2   -2.72   17.98
  15  -5  -2   32.09   18.30
 -15  -5   2    1.97   16.97
  15   5  -2  -14.46   23.02
 -15   5   2   14.55   19.06
 -15   5   2   -1.74    8.65
  14   5  -2  -15.32   24.20
 -14  -5   2   17.03   17.31
 -14   5   2   12.58   17.85
 -14   5   2   22.70    9.58
  14  -5  -2   12.32   18.14
 -13   5   2    4.98    7.97
  13   5  -2    0.27   26.20
  13  -5  -2   21.44   17.98
 -13   5   2  -12.65   20.39
 -13  -5   2   -0.91   18.05
 -12  -5   2    4.24   16.14
  12   5  -2   -6.84   28.04
  12  -5  -2    4.06   16.01
 -12   5   2  -10.21   18.11
 -12   5   2    8.15    8.40
 -11   5   2   39.93   20.82
 -11   5   2   19.05    9.09
  11  -5  -2   11.16   16.14
 -11  -5   2   -6.42   16.87
 -10   5   2   -8.06   18.21
 -10  -5   2    7.91   14.74
  10   5  -2  -10.85   31.76
 -10   5   2    8.49    8.39
  10  -5  -2  -11.16   17.35
  -9   5   2   43.48   10.06
  -9   5   2   41.01   20.46
  -9  -5   2   24.62   16.43
   9  -5  -2   29.17   17.33
   9   5  -2   15.27   27.40
   8   5  -2   -5.47   33.59
  -8  -5   2    2.17   17.24
  -8   5   2   14.34    8.26
   8  -5  -2   -6.18   16.39
  -8   5   2  -19.47   20.27
  -7   5   2  -12.78   19.76
  -7   5   2   12.79    8.58
   7  -5  -2   -8.67   14.21
  -7  -5   2    5.41   13.90
   7   5  -2    2.61   27.12
   6  -5  -2   16.21   16.47
  -6   5   2    9.71   18.14
  -6  -5   2  -10.34   17.24
   6   5  -2    8.07   26.08
   5   5  -2   -0.21   28.51
  -5  -5   2   22.68   15.52
   5  -5  -2   31.19   16.49
  -5   5   2   -0.37   19.55
  -4  -5   2   39.39   17.83
   4  -5  -2  -10.65   15.51
   4   5  -2  -12.15   28.27
  -4   5   2   11.25   20.59
   3   5  -2  -29.45   25.95
   3  -5  -2    2.72   14.65
  -3   5   2   35.99   20.62
  -3  -5   2   11.21   16.45
   2   5  -2  427.25   48.97
  -2  -5   2  435.79   36.50
  -2   5   2  478.54   43.25
   2  -5  -2  440.08   35.51
  -1   5   2  -12.28   21.15
   1  -5  -2    8.23   14.88
   1   5  -2  -16.74   23.47
  -1  -5   2    0.53   14.85
   0   5  -2   54.50   28.48
   0  -5  -2   95.24   20.47
   0  -5   2  143.50   25.41
   0   5   2   61.06   25.34
  -1  -5  -2   52.64   18.94
   1  -5   2   50.84   19.66
   1   5   2   51.11   25.14
  -1   5  -2    2.57   24.98
  -2  -5  -2   21.11   15.15
   2  -5   2    7.79   16.16
  -2   5  -2  -11.70   22.59
   2   5   2   18.65   22.53
  -3  -5  -2   22.89   16.69
   3  -5   2    8.38   15.53
   3   5   2  -26.72   24.17
  -3   5  -2   20.25   10.17
  -3   5  -2    6.53   20.85
  -4   5  -2   23.75   10.57
   4   5   2   27.98   24.75
  -4  -5  -2    9.93   14.18
  -4   5  -2   11.54   24.17
   4  -5   2    8.49   14.79
   5  -5   2   19.45   18.59
  -5   5  -2   38.06   24.88
   5   5   2  -28.66   27.57
  -5  -5  -2  -10.48   14.79
  -5   5  -2    2.57    8.54
  -6   5  -2    8.71    8.59
  -6   5  -2   55.88   23.57
   6  -5   2   -6.77   15.06
  -6  -5  -2   14.94   14.66
   6   5   2    8.22   26.72
  -7   5  -2   -0.41    8.16
   7  -5   2   32.31   20.68
   7   5   2   23.64   28.31
  -7  -5  -2   19.99   15.83
  -7   5  -2  -18.00   20.88
   8   5   2   12.42   25.96
  -8   5  -2   -4.67   21.69
   8  -5   2   72.31   20.54
  -8   5  -2   42.39   10.65
  -8  -5  -2   41.80   16.26
  -9  -5  -2   38.78   17.67
  -9   5  -2   39.93   22.25
   9  -5   2   28.09   18.12
  -9   5  -2   10.85    8.48
   9   5   2   38.84   29.92
  10   5   2  -10.45   29.14
  10  -5   2   -0.14   17.69
 -10   5  -2   12.69    9.68
 -10  -5  -2   -9.21   15.17
 -10   5  -2  -39.53   21.53
 -11  -5  -2    9.28   16.50
  11   5   2   41.99   31.77
  11  -5   2   -3.73   16.32
 -11   5  -2    5.22    9.24
 -11   5  -2  -13.38   20.39
 -12   5  -2   40.48   11.51
  12  -5   2   24.01   16.68
  12   5   2   34.39   31.38
 -12  -5  -2   28.49   18.34
 -12   5  -2   17.60   20.85
 -13   5  -2   15.55    9.56
 -13   5  -2    4.30   20.79
  13   5   2   32.39   29.46
  13  -5   2  -15.20   20.23
 -13  -5  -2   16.23   14.87
 -14   5  -2   62.95   24.23
  14  -5   2    7.03   17.13
 -14   5  -2   44.02   11.51
 -14  -5  -2   31.99   16.72
  14   5   2   12.19   25.83
 -15  -5  -2    4.39   15.00
  15  -5   2   10.76   17.79
 -15   5  -2   27.77   19.61
  15   5   2    4.43   21.33
 -15   5  -2   -9.03    9.74
  16   5   2   -3.77   17.86
 -16  -5  -2   23.71   19.41
 -16   5  -2   12.53    9.52
  16  -5   2   46.87   19.88
 -16   5  -2   11.88   21.17
 -17  -5  -2   35.21   18.52
  17  -5   2   32.39   20.97
 -17   5  -2   47.58   13.05
 -17   5  -2   28.79   22.45
  17   5   2    3.79   17.72
 -11  -6   2   19.29   19.09
 -11   6   2   -7.63    9.90
  11  -6  -2  -28.77   22.11
 -11   6   2    5.69   24.67
  11   6  -2   54.79   36.89
  10   6  -2   -9.58   32.03
 -10  -6   2  -23.66   21.36
 -10   6   2   -4.50   23.53
  10  -6  -2    2.74   20.38
  -9  -6   2   16.36   21.18
   9   6  -2   15.29   32.73
   9  -6  -2   21.16   19.70
  -9   6   2  -44.48   28.04
   8   6  -2   24.08   34.00
  -8   6   2  -17.04   24.70
   8  -6  -2   24.75   20.39
  -8  -6   2   20.82   21.73
   7   6  -2  -22.87   39.50
  -7  -6   2    0.18   19.14
   7  -6  -2  -15.73   17.68
  -7   6   2   13.32   23.21
   6   6  -2   13.05   35.04
  -6   6   2   50.48   27.41
   6  -6  -2   33.82   20.27
  -6  -6   2   11.49   18.76
   5   6  -2    8.29   34.27
  -5   6   2   -1.53   23.58
   5  -6  -2   -8.26   19.35
  -5  -6   2   44.94   21.08
   4  -6  -2  -29.40   18.25
  -4   6   2    3.40   24.70
  -4  -6   2   18.53   21.13
   4   6  -2  -24.83   32.65
   3   6  -2  -56.09   37.05
   3  -6  -2   42.24   19.69
  -3  -6   2   -3.47   19.41
  -3   6   2  -16.99   25.44
   2   6  -2   30.46   34.13
   2  -6  -2  -18.57   21.28
  -2  -6   2   19.52   18.46
  -2   6   2    7.62   24.73
  -1   6   2   -7.32   27.37
   1  -6  -2    3.97   17.84
  -1  -6   2   11.81   17.33
   0   6  -2   56.92   39.39
   0  -6  -2   10.63   17.43
   0  -6   2   -5.73   18.92
   0   6   2   -7.55   27.20
   1   6   2   58.26   32.83
  -1   6  -2  106.97   35.26
   1  -6   2  122.46   26.49
  -1  -6  -2  134.46   27.11
  -2   6  -2    2.56   32.22
   2   6   2    6.54   28.55
  -2  -6  -2   22.99   20.10
   2  -6   2   43.97   21.06
   3   6   2   61.53   38.83
  -3  -6  -2   13.46   17.57
  -3   6  -2    0.56   28.37
   3  -6   2    4.26   18.37
   4   6   2   38.70   34.41
   4  -6   2   35.06   18.96
  -4  -6  -2   31.50   20.00
  -4   6  -2    3.85   28.70
  -5  -6  -2   29.63   20.63
   5  -6   2   -8.94   21.28
  -5   6  -2   40.49   29.95
   6   6   2   81.22   36.26
  -6   6  -2  -15.37   31.00
   6  -6   2   13.93   19.31
  -6  -6  -2   61.46   19.98
  -7  -6  -2   21.73   17.53
   7  -6   2  -20.28   19.53
  -7   6  -2   -7.71   26.34
   7   6   2   30.95   34.47
  -7   6  -2    6.24   10.29
   8   6   2   36.48   39.55
   8  -6   2   10.23   20.53
  -8  -6  -2   28.43   18.62
  -8   6  -2   28.98   29.53
  -8   6  -2   19.17   11.79
   9  -6   2  112.29   27.31
  -9   6  -2   21.02   11.94
   9   6   2   21.87   31.68
  -9   6  -2   59.65   28.25
  -9  -6  -2   56.96   19.89
 -10   6  -2   18.06   11.07
  10  -6   2   18.56   20.57
  10   6   2    1.48   32.04
 -10   6  -2   27.82   26.31
 -10  -6  -2  -12.03   19.58
 -29   0   3   35.10   24.63
 -28   0   3  -10.05   12.96
 -28   0   3   -0.88   14.96
 -27   0   3   -1.88   13.72
 -27   0   3   10.62   19.06
  27   0  -3  -15.92   13.86
 -27   0   3   -5.38   13.22
 -26   0   3    4.90   12.82
  26   0  -3   -8.49   15.40
 -26   0   3  -26.96   19.13
 -26   0   3  -20.09   15.09
 -25   0   3  -16.06   18.37
  25   0  -3   -2.46   12.56
 -25   0   3  -17.27   13.48
 -25   0   3    7.25   12.30
 -24   0   3  -24.48   15.61
 -24   0   3   -4.09   11.04
 -24   0   3   -6.56   14.28
  24   0  -3  -21.07   13.06
  23   0  -3  -16.35   12.55
 -23   0   3    5.78   10.26
 -23   0   3   22.78   14.61
 -23   0   3   18.45   14.12
 -22   0   3   25.73   12.29
  22   0  -3   -7.94   10.92
 -22   0   3   19.08   14.46
  21   0  -3   -3.89    9.41
 -21   0   3    2.14   11.70
 -21   0   3   -3.93   12.32
 -20   0   3   -3.72   10.81
  20   0  -3    2.28    1.62
 -20   0   3   -5.63   12.73
  20   0  -3   -9.85    9.67
  19   0  -3    1.53    1.62
 -19   0   3   14.29   11.03
 -19   0   3  -13.87   12.32
  19   0  -3    1.59    7.84
  18   0  -3    1.01    2.07
 -18   0   3    5.60   11.81
 -18   0   3   11.67   11.01
 -18   0   3   -2.37    3.88
  18   0  -3   -0.55    7.47
 -17   0   3    3.07    9.79
 -17   0   3   -6.41   10.55
 -17   0   3    2.94    3.97
  17   0  -3   -2.34    6.95
  16   0  -3   -4.31    6.11
 -16   0   3    4.03    8.70
 -16   0   3   -9.82    9.57
 -16   0   3   -2.23    3.96
 -15   0   3   -2.42    3.47
 -15   0   3    0.05   10.00
  15   0  -3   -0.41    5.86
 -15   0   3   -7.11    9.43
 -14   0   3   -8.16    4.28
 -14   0   3    5.01   11.26
  14   0  -3    2.12    4.68
 -14   0   3   -0.10    8.30
  13   0  -3    2.32    4.67
 -13   0   3    4.64    7.44
 -13   0   3  -13.80   10.47
 -13   0   3   -2.08    3.92
 -12   0   3   -6.94   10.52
 -12   0   3    2.52    3.71
 -12   0   3   -0.09    7.89
  12   0  -3    5.42    4.97
  11   0  -3   -2.19    3.91
 -11   0   3    7.48    7.95
  11   0  -3    6.95    8.32
 -11   0   3   -3.50   10.64
 -11   0   3    2.06    4.03
 -10   0   3   -7.02   11.10
 -10   0   3    3.29    4.23
  10   0  -3   -1.40    3.85
  10   0  -3    1.54    8.31
 -10   0   3   -5.39    8.54
  -9   0   3  -11.64    7.86
  -9   0   3  -17.91   11.92
  -9   0   3    6.81    4.27
   9   0  -3    3.29    7.87
  -8   0   3   -1.52    4.43
   8   0  -3    3.34    8.17
  -8   0   3   -9.19   11.70
  -8   0   3   10.28    8.78
  -7   0   3   -5.92    7.31
  -7   0   3   17.75   11.23
   7   0  -3   -2.50    7.66
   6   0  -3   -8.09    7.35
  -6   0   3    4.46    6.97
  -6   0   3  -17.71   11.85
  -5   0   3   -5.46   10.59
  -5   0   3    2.03    6.70
   5   0  -3    2.75    7.48
  -4   0   3   -0.36    6.37
   4   0  -3    3.27    6.28
  -4   0   3   14.84   11.07
  -3   0   3   -0.18    5.76
   3   0  -3    6.28    6.23
  -2   0   3   -0.72    5.39
  -2   0   3    2.83    2.05
   2   0  -3    3.45    5.11
   1   0  -3   -0.78    1.81
   1   0  -3    0.56    4.51
  -1   0   3   -0.87    4.59
  -1   0   3    5.37    2.63
   0   0   3   -1.47    3.10
   0   0  -3    1.48    3.49
   0   0   3    3.78    3.82
   0   0   3   -1.60    2.73
   0   0  -3   -5.14    2.89
   1   0   3   10.59    5.31
   1   0   3   -0.96    2.88
   1   0   3   -7.96    3.74
  -1   0  -3    2.28    3.23
  -1   0  -3    8.29    3.10
   2   0   3   -3.55    4.10
   2   0   3    3.00    2.74
  -2   0  -3   -3.60    4.08
  -3   0  -3   -2.56    4.55
   3   0   3    0.20    2.19
  -3   0  -3   -1.02    4.38
  -4   0  -3   -0.72    5.18
  -4   0  -3    5.78    5.28
   4   0   3    1.94    1.63
  -5   0  -3    2.95    2.54
  -5   0  -3    3.49    3.46
  -5   0  -3    0.37    5.13
  -5   0  -3    1.81    5.75
  -5   0  -3   -0.12    3.93
   5   0   3    3.06    2.35
   6   0   3    1.39    3.20
  -6   0  -3   -2.75    6.01
  -6   0  -3   -0.21    4.71
  -6   0  -3   -3.64    5.17
  -6   0  -3   -3.48    3.18
  -6   0  -3    0.55    3.26
  -7   0  -3   -1.92    2.77
  -7   0  -3   -1.07    6.29
   7   0   3   -0.49    4.10
  -7   0  -3    1.62    3.63
  -7   0  -3    1.30    5.57
  -7   0  -3  -10.25    4.95
  -8   0  -3    1.34    2.55
   8   0   3    0.78    4.54
  -8   0  -3    1.74    5.79
  -8   0  -3    0.41    3.78
  -8   0  -3    2.65    6.70
  -8   0  -3    0.23    4.94
  -9   0  -3    3.08    2.38
  -9   0  -3    3.10    7.33
  -9   0  -3    0.11    4.37
   9   0   3   -2.51    4.87
  -9   0  -3    2.53    4.99
  -9   0  -3   -0.65    6.47
 -10   0  -3   -2.57    2.19
  10   0   3    2.59    5.45
 -10   0  -3   -2.33    4.54
 -10   0  -3   -0.64    6.88
 -10   0  -3  -11.10    7.07
 -11   0  -3    0.37    5.21
 -11   0  -3   -7.57    7.02
  11   0   3    1.96    5.37
 -11   0  -3    1.08    2.01
 -11   0  -3   -1.68    6.85
 -12   0  -3    2.48    5.03
  12   0   3    0.25    5.63
 -12   0  -3    1.20    7.25
 -12   0  -3   -6.81    7.64
 -12   0  -3    1.44    1.97
 -13   0  -3    2.58    8.74
  13   0   3    3.99    6.02
 -13   0  -3   -9.01    8.24
 -13   0  -3    1.56    2.13
 -13   0  -3   -4.69    6.12
 -14   0  -3   -2.35    8.32
 -14   0  -3   -4.06    5.82
 -14   0  -3   -3.75    2.07
 -14   0  -3    0.03    7.89
  14   0   3   -3.67    6.46
 -15   0  -3   -0.36    4.35
 -15   0  -3   -4.21   10.98
  15   0   3    1.66    7.31
 -15   0  -3    0.01    6.03
 -15   0  -3   -1.88    1.91
 -15   0  -3   -2.92    9.12
 -16   0  -3    3.75    4.75
 -16   0  -3   -6.89    9.40
 -16   0  -3    2.66    7.41
  16   0   3   -2.81    7.37
 -16   0  -3   -5.56   10.31
 -17   0  -3   -5.30   11.32
 -17   0  -3    4.20    5.09
  17   0   3   -2.24    7.67
 -17   0  -3   12.08   10.58
 -17   0  -3    6.00    7.36
 -18   0  -3   -0.65    8.84
 -18   0  -3    3.06   11.06
 -18   0  -3   -3.12    9.96
 -19   0  -3    3.81   12.11
 -19   0  -3    1.29    8.02
 -19   0  -3    4.67   10.90
 -20   0  -3   -9.86    9.12
 -20   0  -3    2.88   14.20
 -20   0  -3    1.52   12.21
 -21   0  -3   10.46   12.20
 -21   0  -3    8.52    9.06
 -22   0  -3    3.30   15.60
 -22   0  -3    1.90    9.98
 -22   0  -3    1.79   12.11
 -23   0  -3   15.29   13.23
 -23   0  -3   -2.15   16.13
 -24   0  -3    7.42   12.70
 -25   0  -3   -5.14   15.36
 -26   0  -3    7.77   15.43
 -27   0  -3   -9.09   16.66
  28   1  -3   16.75   14.64
 -28   1   3  -24.96   17.37
 -28   1   3   17.45   14.29
 -28  -1   3  -10.30   15.84
 -28  -1   3   15.02   18.22
 -27  -1   3  -10.13   15.65
 -27   1   3    1.46   13.69
  27   1  -3   12.49   12.44
 -27   1   3    2.00   13.15
 -27  -1   3   -0.36   16.19
 -27   1   3   17.67   24.36
 -26   1   3   34.98   24.57
 -26   1   3   -5.34   13.52
  26   1  -3   17.69   14.12
 -26   1   3   16.97   13.89
 -26  -1   3  -23.72   17.78
 -26  -1   3  -21.98   15.44
 -25  -1   3   20.63   13.68
 -25   1   3  -20.89   14.73
 -25   1   3  -23.78   13.21
 -25  -1   3   -1.14   15.79
 -25   1   3   -6.63   22.86
  25   1  -3   20.86   13.18
 -24   1   3   93.26   26.22
  24   1  -3   75.02   14.34
 -24  -1   3   70.44   18.66
 -24   1   3   53.47   14.40
 -24   1   3   66.86   18.42
 -24  -1   3   40.05   15.49
 -23   1   3  135.64   26.36
 -23   1   3  100.37   19.99
 -23  -1   3  128.97   10.61
  23   1  -3  116.53   15.55
 -23   1   3  109.57   17.02
 -23  -1   3  114.43   21.60
 -23  -1   3  110.63   19.04
  22   1  -3   26.64   10.32
 -22  -1   3   34.06    6.95
 -22   1   3   -2.01   10.47
 -22   1   3   34.52   15.50
 -22  -1   3   43.77   18.27
 -22   1   3   -6.28   16.24
 -22  -1   3   41.72   14.33
 -21   1   3   -5.50   10.40
 -21   1   3   -0.11   16.60
 -21  -1   3    3.41   11.54
  21   1  -3    0.84    7.63
 -21  -1   3   14.62    6.31
 -21  -1   3   -6.28   15.07
 -21   1   3   20.40   12.94
 -20   1   3   18.76   11.43
 -20  -1   3   -0.09    5.26
  20   1  -3    5.47    7.11
 -20  -1   3   21.16   11.87
 -20   1   3    5.88    9.56
 -20  -1   3    8.83   16.75
 -19  -1   3   31.20   18.88
 -19   1   3    7.43   10.09
  19   1  -3    4.57    7.11
  19   1  -3    5.25    3.90
 -19   1   3    3.06   14.45
 -19  -1   3   12.03   10.39
 -19   1   3   22.65    9.23
 -18   1   3    7.53    8.19
  18   1  -3   12.91    6.86
  18   1  -3   19.54    4.48
 -18   1   3   11.26   10.41
 -18  -1   3   21.78   10.91
 -18  -1   3    6.83   16.04
 -18   1   3   24.22   16.17
 -17  -1   3   44.12   12.83
  17   1  -3   34.02    5.32
 -17   1   3   27.21   11.08
 -17  -1   3   26.50   17.61
  17   1  -3   40.05    8.13
 -17   1   3   35.20   14.46
 -17   1   3   25.73    9.80
 -16   1   3   14.53    7.94
 -16   1   3    7.92   12.35
  16   1  -3   13.67    4.54
  16  -1  -3   11.50    1.47
 -16  -1   3   22.36   15.49
 -16   1   3   18.98   11.19
 -16  -1   3   10.46    9.36
  16   1  -3   12.00    5.84
 -15   1   3    6.04    7.58
  15  -1  -3   -0.95    1.37
 -15  -1   3   -5.18    9.24
 -15   1   3    9.40    8.36
 -15   1   3   17.53   12.66
 -14  -1   3  133.61   15.62
 -14   1   3  116.09   12.40
  14  -1  -3  118.94    4.47
 -14   1   3  133.77   18.88
 -14   1   3  137.78   15.31
 -13   1   3   38.06    8.44
  13  -1  -3   51.87    3.34
 -13   1   3   35.54   13.31
 -13   1   3   50.40   10.94
 -13  -1   3   50.86   11.28
  12  -1  -3  274.59   12.54
  12  -1  -3  306.49    7.45
 -12   1   3  242.71   18.24
 -12   1   3  269.42   14.53
 -12  -1   3  302.35   20.95
 -12   1   3  277.61   23.14
 -11   1   3   62.53   10.73
 -11  -1   3  191.94   21.46
  11  -1  -3   71.70    7.29
  11  -1  -3   82.15    4.44
 -11   1   3   69.17    8.71
 -11   1   3  100.58   16.50
  11   1  -3  178.12   17.24
 -11  -1   3   69.10   12.55
 -11   1   3   70.66    6.19
  10  -1  -3  166.15   14.01
  10  -1  -3  169.84    9.33
  10  -1  -3  176.51    6.24
  10  -1  -3  148.22   16.54
 -10  -1   3  176.81   16.55
 -10   1   3  185.29   11.04
  10   1  -3  182.25   15.17
 -10   1   3  163.81    8.34
 -10   1   3  178.49   15.26
 -10  -1   3  163.69   19.00
 -10   1   3  171.24   17.89
  -9  -1   3  256.20   17.97
   9  -1  -3  248.08   10.38
   9  -1  -3  236.74   17.43
  -9   1   3  250.17    9.53
  -9   1   3  251.60   16.66
  -9   1   3  272.95   21.02
  -9  -1   3  221.69   20.92
   9  -1  -3  266.40    7.64
  -9   1   3  263.79   12.01
   9   1  -3  261.87   17.02
   9  -1  -3  269.53   16.43
  -8   1   3  209.00   15.20
   8  -1  -3  210.37   14.97
  -8   1   3  205.30   10.57
   8  -1  -3  197.56    9.42
  -8  -1   3  177.94   20.87
   8  -1  -3  187.63   16.05
   8   1  -3  213.41   16.13
   8  -1  -3  218.04    7.19
  -8  -1   3  225.75   16.77
  -8   1   3  204.40    8.19
  -8   1   3  202.06   18.46
   8   1  -3  250.46   12.85
   7   1  -3  369.70   16.09
   7  -1  -3  411.74   12.10
  -7   1   3  397.66   19.26
   7  -1  -3  405.24   19.49
  -7  -1   3  425.70   21.00
   7  -1  -3  395.97    9.54
   7  -1  -3  419.65   19.06
  -7   1   3  375.27   12.27
   7   1  -3  407.87   19.46
  -7   1   3  398.86   23.53
  -7  -1   3  376.93   27.53
  -7   1   3  376.43    9.97
  -6   1   3   44.29    5.15
   6  -1  -3   51.49    5.74
  -6   1   3   53.00    4.23
  -6  -1   3   52.80   15.99
  -6   1   3   44.36    8.92
   6  -1  -3   49.52    4.42
   6  -1  -3   46.08    9.92
  -6   1   3   67.49   13.84
   6   1  -3   32.22    9.65
  -6  -1   3   38.67    9.86
   6   1  -3   49.33   10.05
   6  -1  -3   52.82    9.73
  -5  -1   3  331.64   25.30
   5   1  -3  359.88   20.17
   5  -1  -3  399.21   18.86
   5  -1  -3  428.80   10.27
  -5   1   3  413.50   23.66
  -5   1   3  378.56   11.06
  -5   1   3  426.16    8.58
   5   1  -3  388.92   19.10
  -5  -1   3  363.90   18.03
   5  -1  -3  429.43   10.13
  -5   1   3  435.01   10.41
  -5   1   3  440.49   18.09
   5  -1  -3  420.59   17.17
   4   1  -3  211.65   14.25
  -4   1   3  208.35   13.29
  -4   1   3  202.75    8.68
   4  -1  -3  201.74    7.29
  -4   1   3  219.82   17.88
  -4  -1   3  207.29   14.20
  -4   1   3  208.70    5.65
   4  -1  -3  200.96   11.88
  -4   1   3  203.28    6.06
   4  -1  -3  203.65    6.68
   4   1  -3  199.06   18.46
  -4  -1   3  212.92   21.84
  -4  -1   3  198.86    9.64
   4  -1  -3  205.39   14.63
   3  -1  -3 5851.64   63.23
  -3   1   3 5513.85   23.68
  -3   1   3 5855.22   57.43
  -3  -1   3 5659.08   59.52
   3  -1  -3 5448.16   35.01
   3   1  -3 5450.38   58.12
  -3  -1   3 5904.60   42.34
   3  -1  -3 5570.88   53.26
  -3   1   3 5302.66   38.75
  -3   1   3 5848.20   72.95
   3  -1  -3 5493.06   28.07
  -3  -1   3 5686.35   82.25
   3   1  -3 5611.06   79.18
   2   1  -3  668.34   22.05
   2   1  -3  691.45   30.57
  -2   1   3  671.40   14.30
   2  -1  -3  677.03   12.80
   2   1  -3  711.92   15.06
  -2   1   3  725.83   20.82
  -2  -1   3  702.93   21.61
   2  -1  -3  684.93    8.58
   2  -1  -3  696.69   18.91
   2  -1  -3  691.30   24.35
  -2   1   3  688.03   26.18
  -2  -1   3  700.05   14.45
  -2  -1   3  739.21   31.80
   1  -1  -3 1380.46   25.09
   1   1  -3 1429.34   40.38
  -1  -1   3 1362.95   20.28
   1   1  -3 1341.33   19.60
   1   1  -3 1314.93   27.86
   1  -1  -3 1335.25   17.87
   1  -1  -3 1338.60   31.73
  -1   1   3 1385.51   32.83
   1  -1  -3 1299.45   12.55
  -1   1   3 1368.53   26.59
  -1  -1   3 1358.32   37.89
  -1   1   3 1312.22   19.35
  -1  -1   3 1349.33   27.82
   0  -1   3  264.18    9.94
   0   1   3  259.73   14.86
   0   1  -3  260.82    9.63
   0   1  -3  270.87   13.47
   0   1   3  249.32    9.07
   0  -1  -3  243.89    8.36
   0   1   3  253.81   12.55
   0  -1  -3  284.74   12.77
   0  -1  -3  278.02   16.02
   0   1  -3  301.22   20.64
   0  -1   3  278.41   13.76
   0  -1   3  276.73   18.05
  -1  -1  -3    3.77    4.74
  -1  -1  -3    5.57    5.16
  -1  -1  -3   11.53    8.77
   1  -1   3    4.15    6.94
   1   1   3    9.35    6.03
  -1  -1  -3    2.07    3.69
  -1   1  -3   12.95    7.09
  -1   1  -3    5.78    4.74
   1   1   3    4.48    3.73
  -1   1  -3    2.13   10.85
   1  -1   3   10.49    8.69
   1  -1   3    5.27    5.11
   2   1   3   29.15    4.72
  -2  -1  -3   31.34    7.67
   2  -1   3   20.60    7.59
   2  -1   3   23.79    6.79
  -2   1  -3   36.04    6.29
  -2  -1  -3   19.81    5.59
   2   1   3   33.62    7.23
  -2   1  -3   34.99    9.54
   2  -1   3   14.32    6.57
  -2  -1  -3   17.85    3.77
  -2  -1  -3   21.17    5.72
  -2   1  -3   27.81    6.83
   3  -1   3   65.08    8.60
  -3  -1  -3   62.90    6.89
  -3   1  -3   65.35    7.52
   3   1   3   63.89    5.56
  -3  -1  -3   52.61    5.00
   3  -1   3   58.03    8.40
  -3   1  -3   64.47    7.56
   3   1   3   60.71    4.64
   3  -1   3   61.71    8.21
  -3  -1  -3   59.95    7.02
   3   1   3   58.64    8.52
  -3   1  -3   61.80    9.67
   4  -1   3  118.86   11.72
  -4  -1  -3   88.05    7.49
   4   1   3  102.92    6.43
   4   1   3   90.35    5.67
   4  -1   3  111.87    9.48
  -4  -1  -3   94.46    7.26
  -4  -1  -3   94.62    5.73
   4   1   3   82.88    6.74
   4   1   3  101.40   11.53
  -4   1  -3   96.27   10.54
   4  -1   3  114.03   10.46
  -4   1  -3  104.94    8.66
   4  -1   3  103.35    9.29
   5   1   3  128.27    6.97
  -5   1  -3  122.83    9.98
   5   1   3  130.01   12.00
   5  -1   3  127.72    9.86
   5   1   3  111.03    7.72
  -5  -1  -3  119.64    6.17
  -5  -1  -3  118.81    7.69
  -5  -1  -3  122.56    9.09
   5   1   3  117.08    7.21
   5  -1   3  122.23    9.89
   5  -1   3  128.27   13.58
  -5   1  -3  131.34   10.89
   5  -1   3  143.31   11.01
   6  -1   3  173.96   11.28
   6   1   3  159.22    8.99
   6  -1   3  179.45   10.98
  -6  -1  -3  158.65    7.10
   6  -1   3  169.60   11.37
  -6  -1  -3  172.17    9.00
   6   1   3  172.45    7.96
   6  -1   3  181.83   15.43
   6   1   3  157.15    9.48
  -6  -1  -3  176.58   11.48
   6   1   3  153.31   11.11
  -6   1  -3  159.70   11.80
  -6   1  -3  175.69   12.16
  -7   1  -3   50.51    8.90
   7   1   3   50.50    5.30
   7  -1   3   68.95   11.32
   7   1   3   55.36    6.77
   7   1   3   53.47    6.86
  -7  -1  -3   54.24    6.47
  -7  -1  -3   54.62    4.85
   7  -1   3   62.37    7.76
  -7   1  -3   61.33    8.97
  -7  -1  -3   58.60    9.00
   7  -1   3   59.92    9.03
   7   1   3   52.22    6.07
   8   1   3   34.14    6.07
   8  -1   3   39.16    9.57
  -8   1  -3   40.38    8.53
   8   1   3   31.82    6.62
  -8  -1  -3   31.24    4.22
  -8  -1  -3   37.49    6.53
   8  -1   3   43.88    7.20
  -8  -1  -3   34.54    9.55
   8  -1   3   30.16    8.08
   8   1   3   38.47    5.09
  -8   1  -3   29.92    7.41
  -8   1  -3   43.34   10.29
  -9  -1  -3  113.89   13.25
   9   1   3  100.41    9.29
   9   1   3   77.36    8.47
   9  -1   3  100.88   11.55
  -9  -1  -3   80.27    5.63
  -9   1  -3   98.32   12.95
  -9   1  -3   89.10   11.50
   9   1   3   95.02    6.55
  -9  -1  -3   88.47    7.97
  -9   1  -3   93.81   11.18
   9  -1   3   89.07    8.80
 -10  -1  -3   56.63   11.81
 -10  -1  -3   50.35    7.15
  10   1   3   36.89    7.13
 -10   1  -3   57.53   11.98
 -10  -1  -3   47.59    4.68
 -10   1  -3   45.89    9.27
  10   1   3   52.88    5.61
  10  -1   3   54.62    8.26
  10   1   3   48.69    7.58
  10  -1   3   50.73    8.46
 -10   1  -3   56.01   10.13
 -11   1  -3   78.23   13.76
  11  -1   3   64.22    8.67
  11  -1   3   72.36    9.03
  11   1   3   65.62    8.83
 -11  -1  -3   56.60    5.04
 -11  -1  -3   58.60    7.43
  11   1   3   64.50    5.81
  11   1   3   77.17    9.61
 -11   1  -3   64.62   10.06
 -11   1  -3   59.63    9.95
 -11  -1  -3  100.33   15.10
 -12  -1  -3  -13.33   10.90
 -12   1  -3   -3.22   11.11
 -12   1  -3   -4.28    7.37
  12  -1   3    0.59    6.20
  12   1   3   -2.00    3.57
 -12   1  -3   -3.50    2.09
  12   1   3   -2.75    5.87
 -12  -1  -3    8.74    2.90
 -12  -1  -3    6.10    8.48
  12   1   3    0.69    6.34
 -12  -1  -3    3.81    6.19
 -12   1  -3    6.07    8.02
  12  -1   3    9.11    7.48
  13  -1   3  127.63    4.28
 -13   1  -3  118.85    3.85
  13  -1   3  130.59   11.69
  13   1   3  138.89   13.02
  13   1   3  146.06    8.39
 -13  -1  -3  130.45    7.39
  13   1   3  136.34   11.97
  13  -1   3  123.89   12.67
 -13  -1  -3  123.83   13.45
 -13  -1  -3  150.59   11.17
 -13   1  -3  144.86   14.46
 -13   1  -3  135.72   16.64
 -13   1  -3  150.19   14.94
 -13  -1  -3  150.48   18.52
 -14   1  -3   77.99   15.70
 -14  -1  -3   63.63    8.84
  14   1   3   42.75    8.94
  14   1   3   52.56    5.83
 -14   1  -3   67.50   11.68
 -14  -1  -3   54.40    5.26
 -14  -1  -3   77.19   15.67
 -14  -1  -3   77.63   11.92
  14  -1   3   57.67   11.36
  14  -1   3   58.81    9.02
  14   1   3   59.69   10.49
 -14   1  -3   60.20   11.26
 -15   1  -3  272.75   24.89
  15  -1   3  242.75   20.09
 -15  -1  -3  246.19   10.44
  15   1   3  252.27   11.37
 -15   1  -3  261.59   18.88
  15  -1   3  235.60   16.36
  15   1   3  214.08   15.32
 -15  -1  -3  208.23   17.01
 -15  -1  -3  239.38   23.13
 -15   1  -3  261.02   19.14
 -15  -1  -3  258.33   15.10
  15   1   3  247.51   18.42
 -16   1  -3   23.70    9.87
  16   1   3   19.27   10.82
 -16  -1  -3   22.42    9.81
 -16  -1  -3   33.04    8.20
 -16   1  -3   46.68   16.07
 -16  -1  -3   23.49   14.55
  16   1   3   16.39    7.85
  16   1   3   30.77    6.06
 -16   1  -3   15.96   10.52
  17   1   3    2.66    7.73
 -17  -1  -3    7.49    6.85
 -17  -1  -3    2.79    7.73
 -17   1  -3   25.04   11.30
 -17  -1  -3   -0.43   14.69
 -17   1  -3    9.27   15.19
 -17   1  -3   -4.22    8.95
  17   1   3    4.35    9.71
 -18  -1  -3   -0.12    8.16
 -18   1  -3   -0.44   10.02
  18   1   3   -7.48    9.96
 -18   1  -3  -15.21   12.66
 -18  -1  -3   12.88    8.40
 -18   1  -3    3.28   15.68
  19   1   3    6.39   10.74
 -19  -1  -3    7.54    9.18
 -19   1  -3   25.27   18.23
 -19   1  -3   18.91   11.40
 -19   1  -3    1.29    9.80
 -19  -1  -3    4.79    8.12
 -20   1  -3   38.15   18.51
 -20   1  -3   65.48   14.83
 -20  -1  -3   64.02   12.04
 -20  -1  -3   68.18   12.42
  20   1   3   72.91   16.75
 -20   1  -3   97.42   17.13
 -21   1  -3    7.38   16.92
 -21  -1  -3    3.94    9.11
 -21  -1  -3   14.23   11.18
  21   1   3   17.00   14.92
 -21   1  -3   11.89   10.75
 -21   1  -3   22.77   12.58
 -22   1  -3   51.69   19.89
 -22  -1  -3   77.17   15.69
 -22  -1  -3   42.49   10.91
  22   1   3   47.23   15.32
 -22  -1  -3   53.50   15.79
 -22   1  -3   49.96   15.23
 -22   1  -3   54.56   16.61
 -23   1  -3   22.67   17.85
 -23   1  -3   -9.92   13.10
  23   1   3    0.46   15.69
 -23  -1  -3    5.70   13.18
 -23   1  -3   -4.26   12.80
 -24   1  -3   -5.56   14.95
  24   1   3  -19.35   16.30
 -24  -1  -3   -5.42   14.68
 -25   1  -3   12.92   14.23
 -25  -1  -3    2.37   15.23
 -26   1  -3  -21.24   17.60
 -26  -1  -3  -35.21   17.88
 -27   2   3   -9.72   13.52
 -27   2   3   -7.90   27.44
  27   2  -3    4.98   11.54
 -27  -2   3   17.48   16.27
 -27   2   3   49.23   20.35
 -27  -2   3   13.82   18.45
 -26  -2   3   -8.84   19.13
 -26   2   3   20.77   24.33
 -26   2   3   -5.51   12.76
 -26   2   3   -9.33   16.94
 -26  -2   3    9.68   16.91
  26   2  -3    5.67   10.67
  25   2  -3   13.78   10.76
 -25  -2   3   27.24   21.26
 -25   2   3   47.58   26.70
 -25  -2   3    0.70   14.74
 -25   2   3   18.31   13.91
 -25   2   3  -31.28   17.58
 -24  -2   3   23.20   15.13
 -24  -2   3   33.53   24.80
 -24   2   3  -11.54   23.90
  24   2  -3    7.77    9.84
 -24   2   3   19.55   14.88
 -24   2   3   11.14   11.84
 -23   2   3  -10.37   10.43
 -23   2   3    1.80   15.76
 -23  -2   3  -18.10   20.57
 -23   2   3   11.83   25.86
  23   2  -3   -4.17    9.30
 -23  -2   3   11.57   13.85
  22   2  -3   13.32    8.15
 -22  -2   3    4.93   14.53
 -22   2   3   15.33   11.19
 -22  -2   3  -17.62   25.40
 -22   2   3    7.30   15.22
 -22   2   3   14.96   21.47
 -21  -2   3   19.58   14.03
 -21  -2   3    2.67   21.11
 -21   2   3    4.67    9.89
 -21   2   3   -3.59   14.86
 -21   2   3   40.33   21.52
  21   2  -3    6.33    7.56
 -20   2   3  -17.70    9.14
  20   2  -3   13.47    7.41
 -20   2   3    4.74   19.71
 -20  -2   3   25.54   14.16
 -20   2   3   -0.09   14.78
 -19  -2   3   39.91   15.67
 -19   2   3   47.66   17.60
 -19   2   3   47.65   11.56
 -19   2   3   59.29   23.13
 -18   2   3    0.09   13.56
 -18  -2   3  -11.75   12.10
 -18   2   3   16.30    9.56
 -17   2   3   -1.84    8.77
 -17   2   3    4.08   16.80
 -17   2   3   18.56   13.47
 -17  -2   3    3.26   12.28
 -16   2   3   19.80   14.69
 -16   2   3   16.20   17.51
 -16  -2   3    0.69   11.63
 -16   2   3   12.59    8.11
 -15   2   3   12.68   12.28
 -15  -2   3   -2.08   12.51
  15  -2  -3   -1.97    2.70
 -15   2   3   -3.23   17.82
 -15   2   3    8.45    8.40
 -14  -2   3  175.07   19.59
 -14   2   3  207.02   26.39
 -14   2   3  171.51   20.97
 -14   2   3  167.51   13.85
  14  -2  -3  178.02    7.55
  13   2  -3   13.83    7.10
 -13  -2   3    4.70   10.67
  13  -2  -3   18.28    3.71
 -13   2   3    5.43   14.97
 -13   2   3   19.31   12.22
 -13   2   3   17.42    7.53
 -12   2   3   39.18    6.77
  12   2  -3   36.19    9.42
 -12  -2   3   32.41   11.32
  12  -2  -3   42.54    4.43
 -12   2   3   54.11   17.62
 -12   2   3   42.41   12.85
 -12   2   3   53.20    8.45
 -11   2   3   70.03    8.78
 -11   2   3   57.65   18.37
 -11   2   3   63.70    8.00
  11  -2  -3   67.85    8.74
 -11   2   3   47.06    5.86
 -11  -2   3   76.56   13.86
  11   2  -3   59.93   12.48
 -11   2   3   55.12   12.64
  11  -2  -3   68.22    5.22
 -10   2   3  121.30    9.52
 -10   2   3  144.24   21.73
  10  -2  -3  130.36    6.88
 -10   2   3  107.39    9.34
 -10  -2   3  133.45   15.37
  10  -2  -3  136.32   10.70
 -10   2   3  124.77    7.64
 -10   2   3  130.29   15.29
  10   2  -3  122.62   16.84
  -9   2   3  106.01   18.00
  -9   2   3  121.25    9.81
  -9   2   3  108.20    7.32
   9  -2  -3  116.06    6.67
   9  -2  -3  109.08    9.74
  -9  -2   3   91.48   13.59
   9   2  -3  110.67   17.84
  -9   2   3  127.08    9.42
  -9   2   3  105.43   15.03
  -8   2   3  485.13   13.71
  -8   2   3  468.76   14.94
   8  -2  -3  480.39   12.66
   8  -2  -3  454.79   16.99
  -8  -2   3  432.90   23.99
  -8   2   3  487.93   32.92
  -8   2   3  447.96   25.24
   8   2  -3  442.63   32.29
   7  -2  -3   28.88    6.40
  -7   2   3   16.73    4.61
   7   2  -3   53.17   19.18
  -7  -2   3   32.48   10.72
  -7   2   3   21.59   14.05
   7  -2  -3  123.95   19.34
  -7   2   3   25.78   11.47
  -7   2   3   21.59    4.44
  -7  -2   3  189.52   27.46
   7  -2  -3   22.52    4.18
   7   2  -3  114.83   17.66
   6  -2  -3   65.42   15.43
  -6   2   3   78.31   17.92
   6  -2  -3   75.10   12.47
   6   2  -3   82.90   12.87
  -6   2   3   76.91    6.26
  -6   2   3   85.98    6.79
   6  -2  -3   87.40    6.03
  -6  -2   3   79.92   13.11
   6  -2  -3   79.21    7.85
  -6  -2   3   79.40    8.90
  -6  -2   3  106.52   17.90
   6   2  -3  123.30   21.73
  -6   2   3   88.76   15.02
  -5  -2   3 1112.52   46.10
  -5  -2   3 1076.93   34.70
   5  -2  -3 1129.31   22.92
   5   2  -3 1059.50   48.02
  -5   2   3 1038.97   19.64
   5  -2  -3 1037.48   18.85
   5  -2  -3 1073.50   33.32
   5  -2  -3 1033.28   42.94
  -5   2   3 1086.01   36.55
  -5   2   3 1090.45   41.85
  -5  -2   3 1082.98   24.62
  -5   2   3 1052.35   18.24
   4   2  -3  122.84   14.95
  -4  -2   3   96.60    8.65
  -4   2   3  121.64    7.70
   4  -2  -3  103.65    6.69
  -4  -2   3   92.94   12.97
  -4   2   3   87.74   14.72
   4  -2  -3  101.86   16.97
   4  -2  -3  106.13    7.43
  -4   2   3   78.46   13.25
   4  -2  -3  100.13   12.72
  -4   2   3  105.82    6.80
   4   2  -3  132.64   23.67
  -4  -2   3   93.94   17.31
  -3   2   3  178.93   19.35
  -3   2   3  167.35   16.09
   3   2  -3  165.48   16.12
  -3  -2   3  176.50   16.40
  -3   2   3  199.57    9.14
   3  -2  -3  185.02    8.59
  -3  -2   3  200.88   10.90
   3  -2  -3  187.60    8.87
   3  -2  -3  158.89   18.49
   3  -2  -3  215.52   17.05
  -3   2   3  178.09    8.22
  -3  -2   3  199.87   20.80
   3   2  -3  200.95   25.68
   2   2  -3   80.60   21.17
  -2  -2   3   92.22    8.46
   2   2  -3   86.53    9.01
   2   2  -3  116.30   14.21
  -2  -2   3  103.41   13.54
  -2   2   3   90.43    6.85
  -2   2   3   66.98   11.83
   2  -2  -3   97.03   18.19
   2  -2  -3   89.67   11.94
   2  -2  -3   78.82    6.32
   2  -2  -3   84.22    6.52
  -2  -2   3   75.25   15.51
   1  -2  -3  921.16   30.14
  -1   2   3  875.11   18.51
   1  -2  -3  829.99   36.13
  -1  -2   3  847.94   21.12
  -1  -2   3  882.22   35.44
   1  -2  -3  845.79   16.30
  -1   2   3  832.21   29.85
   1   2  -3  847.12   21.27
   1  -2  -3  825.85   27.10
  -1  -2   3  887.18   30.53
   1   2  -3  906.85   41.79
   1  -2  -3  849.67   17.87
   1   2  -3  876.04   30.24
   0  -2  -3   -3.80    7.17
   0  -2  -3    0.65    3.95
   0  -2   3    3.98    5.59
   0   2  -3    6.44    5.17
   0  -2  -3   -5.84    8.40
   0   2  -3   -3.75    8.00
   0  -2   3   -4.78   10.20
   0  -2  -3   -3.41    4.41
   0  -2  -3    0.60   10.90
   0  -2   3    4.32    9.06
   0   2  -3  -13.59   13.34
   0   2   3   -2.26    4.29
   0   2   3    8.53    8.46
  -1   2  -3   15.47    5.63
  -1  -2  -3   29.12   10.29
  -1  -2  -3   12.38    4.76
  -1  -2  -3   12.43    3.90
  -1  -2  -3   23.22   11.33
  -1   2  -3   21.92    8.91
  -1  -2  -3   18.35    8.11
   1   2   3   21.99    4.78
   1  -2   3   11.99    6.28
   1  -2   3   22.88   10.06
  -1   2  -3   12.91   12.98
   1   2   3   22.09    9.61
   1  -2   3   13.48   10.38
  -2   2  -3  129.17    9.62
  -2  -2  -3  162.18   15.60
  -2   2  -3  147.06   17.48
  -2  -2  -3  145.62   13.47
   2   2   3  134.37    8.28
   2  -2   3  136.98   15.03
  -2  -2  -3  130.44    8.02
   2  -2   3  117.07    9.97
  -2   2  -3  157.10   14.42
   2   2   3  123.73   14.27
   2  -2   3  131.65   14.00
  -2  -2  -3  132.54   13.41
  -3   2  -3  741.99   26.35
   3  -2   3  715.37   27.47
  -3  -2  -3  708.14   25.59
   3   2   3  714.39   23.87
   3   2   3  685.74   17.03
  -3  -2  -3  706.20   26.60
   3   2   3  690.87   29.35
   3  -2   3  733.47   22.12
  -3   2  -3  707.92   20.17
  -3  -2  -3  672.25   16.74
  -3   2  -3  727.30   32.00
   4   2   3   19.01    7.43
   4  -2   3   19.52   10.77
  -4  -2  -3   13.06    7.48
   4  -2   3   36.90    8.79
   4   2   3   16.84    4.70
   4  -2   3   16.51    9.64
  -4  -2  -3   10.95    4.37
  -4   2  -3   15.65    5.93
  -4   2  -3   30.80   11.57
   4  -2   3   15.59    9.88
  -4  -2  -3   26.58    8.57
   4   2   3   -2.44   11.00
   5  -2   3    4.03    8.14
  -5   2  -3    3.09    6.26
  -5   2  -3    3.28    9.50
   5   2   3   -0.54   11.49
   5   2   3   -1.21    7.02
   5   2   3    0.66    4.39
  -5  -2  -3   -4.22    4.21
  -5  -2  -3    4.24    6.95
  -5  -2  -3    8.21    7.83
   5  -2   3   -5.02   11.15
   5  -2   3    3.52   10.92
   6   2   3  154.14   20.42
  -6   2  -3  139.96   15.44
   6  -2   3  121.10   13.29
   6   2   3  128.72   12.18
  -6  -2  -3  106.74    7.71
   6  -2   3  140.94   14.29
  -6  -2  -3  138.58   12.36
  -6   2  -3  121.80   10.52
  -6  -2  -3  145.41   13.76
   6  -2   3  128.68   18.09
   6   2   3  127.93    8.50
   7   2   3   -5.42   13.25
   7  -2   3   13.17    7.92
   7   2   3    1.02    3.97
   7   2   3    1.98    6.96
  -7  -2  -3   -2.57    4.41
  -7  -2  -3    8.77    7.11
  -7   2  -3  -10.29    7.23
   7  -2   3    0.94    7.78
  -7   2  -3    9.06    7.99
  -7  -2  -3    6.83    8.14
   7  -2   3   14.36   14.10
  -8  -2  -3   64.21    9.85
   8   2   3   62.37   15.05
   8  -2   3   63.65   15.59
   8  -2   3   61.05   10.52
  -8  -2  -3   65.49   12.32
  -8   2  -3   63.40    9.11
   8   2   3   56.20    9.60
  -8  -2  -3   55.91    6.53
   8  -2   3   55.09   10.24
  -8   2  -3   61.23   11.47
   9  -2   3  213.11   15.83
  -9   2  -3  236.45   19.17
   9   2   3  195.68   15.43
  -9  -2  -3  218.18   18.04
  -9   2  -3  207.50   14.43
  -9  -2  -3  195.23   10.68
  -9  -2  -3  213.26   14.96
   9  -2   3  223.32   22.22
   9   2   3  225.67   19.98
   9  -2   3  229.72   16.99
  10   2   3   74.69   11.04
  10  -2   3   66.65   11.37
 -10   2  -3   72.68   13.18
 -10  -2  -3   60.28   12.76
  10   2   3   74.49    8.02
 -10  -2  -3   59.34    6.83
 -10  -2  -3   63.70    9.95
 -10   2  -3   79.01   10.99
  10   2   3   73.50   13.37
 -11  -2  -3  134.83    9.59
 -11   2  -3  154.26   14.00
  11   2   3  144.45   10.61
  11  -2   3  157.92   14.90
  11   2   3  158.16   14.33
 -11  -2  -3  147.37   13.22
 -11   2  -3  149.36   16.37
 -11  -2  -3  162.15   17.11
  11   2   3  128.65   12.44
 -12   2  -3  149.35   14.60
 -12  -2  -3  132.26   13.33
  12   2   3  121.31   13.29
 -12  -2  -3  114.86    9.65
 -12   2  -3  135.14    6.80
 -12  -2  -3  146.51   18.16
 -12   2  -3  122.17   15.68
  12   2   3  131.46   11.70
  12   2   3  126.43   10.63
 -13   2  -3  157.36    6.74
  13   2   3  140.57   12.35
 -13  -2  -3  140.15   19.19
 -13   2  -3  195.66   20.17
 -13   2  -3  154.55   16.28
 -13  -2  -3  139.03   10.20
 -13  -2  -3  138.01   14.38
  13   2   3  140.62   14.41
 -13   2  -3  133.13   16.55
 -14   2  -3  165.09   18.63
  14   2   3  135.56   14.89
 -14  -2  -3  156.83   14.23
  14   2   3  153.26   13.51
 -14   2  -3  151.66    5.87
 -14   2  -3  170.45   17.07
 -14   2  -3  206.42   21.92
 -14  -2  -3  128.99   18.86
 -14  -2  -3  151.67   10.50
 -15   2  -3   84.24    3.91
 -15  -2  -3  103.68   12.08
  15   2   3  112.55   12.87
 -15   2  -3  106.96   14.18
 -15   2  -3   82.51   15.31
 -16   2  -3  449.84   31.08
  16   2   3  407.87   21.92
 -16   2  -3  414.50   28.99
 -16   2  -3  439.41   25.58
 -16  -2  -3  396.77   22.87
  17   2   3    1.47    9.13
 -17   2  -3   11.13   11.68
 -17   2  -3   24.92   14.98
 -17   2  -3    1.26   10.24
 -17  -2  -3   12.31    9.66
 -18  -2  -3   26.70   14.16
 -18   2  -3   32.96   14.89
 -18   2  -3   25.72   11.76
  18   2   3   47.29   11.11
 -18   2  -3   39.12   15.02
 -18  -2  -3   50.17   12.14
 -19   2  -3   25.25   16.14
  19   2   3   70.74   14.04
 -19  -2  -3   43.91   16.21
 -19  -2  -3   50.53   11.47
 -19   2  -3   31.80   12.95
 -19   2  -3   47.13   14.10
  20   2   3   20.74   12.92
 -20   2  -3  -16.66   16.72
 -20  -2  -3  -15.13   14.20
 -20  -2  -3   -3.25    9.33
 -20   2  -3    6.20   12.78
 -20   2  -3    2.56   12.94
 -21  -2  -3   40.18   11.23
  21   2   3   28.62   12.72
 -21   2  -3   59.39   17.47
 -21  -2  -3   59.65   16.32
 -21   2  -3   35.47   15.58
 -21   2  -3   52.13   18.27
 -22   2  -3   43.18   15.32
  22   2   3   45.40   16.24
 -22   2  -3   43.74   16.97
 -22   2  -3   61.97   21.07
  23   2   3   -0.09   13.23
 -23   2  -3    2.71   15.93
 -23   2  -3  -11.86   13.40
 -23   2  -3  -39.61   19.09
 -24   2  -3   54.57   23.54
  24   2   3   64.43   18.68
 -24   2  -3   79.29   18.63
 -25   2  -3   12.07   13.82
  25   2   3  -18.36   15.74
 -25  -3   3   24.34   25.86
 -25  -3   3    2.93   17.90
 -25   3   3   -3.80   18.92
  25   3  -3   13.20   11.06
 -25   3   3   -5.69   12.14
 -25   3   3   16.94   28.09
  24   3  -3   -4.24    9.77
 -24   3   3   -3.19   10.65
 -24  -3   3   -6.70   19.87
 -24   3   3  -33.88   29.38
  23   3  -3   16.88    9.79
 -23  -3   3   19.51   17.19
 -23   3   3   -1.35   27.22
 -23   3   3   14.72   12.05
 -23   3   3   13.36   17.43
 -22   3   3    2.71   25.14
 -22   3   3    5.95   16.61
 -22   3   3   31.09   12.48
 -21   3   3    7.50   15.90
 -21  -3   3    1.02   18.29
 -21   3   3   14.04   10.28
 -21   3   3  -19.01   24.99
 -20   3   3   11.92   23.47
 -20   3   3   18.20   10.46
 -20  -3   3   38.73   16.90
 -20   3   3   28.33   16.01
 -19  -3   3  -15.25   14.99
 -19   3   3   25.17   10.16
 -19   3   3  -15.28   25.94
 -19   3   3   39.80   17.93
 -18   3   3   14.30    9.81
 -18  -3   3   16.73   15.66
 -18   3   3  -14.18   21.47
 -18   3   3   30.51   18.26
 -17  -3   3  -29.66   16.81
  17   3  -3   -7.08    8.40
 -17   3   3    4.24   17.21
 -17   3   3  -21.74   23.89
 -17   3   3   -2.46    8.34
  16   3  -3   25.62   10.47
 -16  -3   3    8.95   12.36
 -16   3   3   20.19    8.02
 -16   3   3   32.31   15.86
 -16   3   3   39.18   21.58
 -15  -3   3    9.71   13.82
 -15   3   3   -1.16    7.10
 -15   3   3   -0.66   14.12
  15   3  -3    7.14    9.36
 -15   3   3  -12.26   19.61
  14   3  -3   -2.05   11.21
 -14   3   3    4.75   13.62
 -14  -3   3    9.65   13.62
 -14   3   3    4.65    5.21
 -14   3   3    4.89    7.73
 -14   3   3  -13.52   17.98
 -13   3   3   -8.97   15.02
 -13  -3   3  -11.35   12.23
 -13   3   3  -15.73   17.91
 -13   3   3    1.02    4.99
  13  -3  -3    3.51    4.56
 -13   3   3  -10.00    7.09
  13   3  -3   -7.82   12.04
 -12   3   3   18.12    6.57
 -12  -3   3   41.07   15.17
 -12   3   3   29.55    6.05
  12  -3  -3   19.04    5.04
  12   3  -3   41.56   17.61
 -12   3   3   48.83   19.77
 -12   3   3   16.20   12.43
 -11   3   3   74.95   19.66
 -11  -3   3   91.53   16.11
  11  -3  -3   87.76    8.03
  11   3  -3   81.90   20.55
 -11   3   3   86.07    9.10
 -11   3   3   60.80   16.41
  10   3  -3    2.35   17.41
 -10   3   3   19.81    5.66
  10  -3  -3   17.76    5.48
 -10  -3   3   14.68   10.88
 -10   3   3   22.33   15.33
 -10   3   3   24.63   13.60
  -9  -3   3   -2.39    9.98
  -9   3   3   -2.77   14.85
   9  -3  -3   -2.32    4.92
  -9   3   3   14.38   12.43
   9   3  -3   -4.23   18.54
  -9   3   3   -1.69    5.02
   8   3  -3   86.98   23.74
   8  -3  -3   95.31    8.15
  -8  -3   3  100.61   16.38
  -8   3   3  113.76   20.44
  -8   3   3  100.66    8.75
  -8   3   3   88.84   17.24
   8  -3  -3  156.10   13.21
   7   3  -3   21.30   21.03
   7  -3  -3    6.96    4.81
   7  -3  -3   12.98    7.13
  -7   3   3   -7.28   11.55
  -7   3   3    4.60    5.06
  -7   3   3   10.89   13.71
  -7  -3   3   10.22   10.50
  -6   3   3   14.64    5.23
   6  -3  -3   18.78    5.32
  -6  -3   3    1.89   10.51
  -6   3   3   14.40   12.76
   6   3  -3    3.68   20.37
   6  -3  -3   25.26    7.38
  -5   3   3   11.24    5.20
   5  -3  -3    8.50    9.20
   5  -3  -3    4.28    4.52
  -5   3   3    3.25   10.28
   5  -3  -3    9.32    6.07
  -5  -3   3    8.60   10.47
   5   3  -3    4.39   21.87
   4  -3  -3   36.64    6.51
   4  -3  -3   49.42   12.12
   4   3  -3   24.59   20.94
  -4   3   3   40.87    6.74
  -4   3   3   26.74   12.31
   4  -3  -3   32.33    6.09
  -4  -3   3   45.59   13.26
   3   3  -3   89.80   25.55
   3  -3  -3   80.94    8.43
  -3  -3   3   72.05   14.45
   3  -3  -3   69.90    7.35
   3  -3  -3   72.59   13.47
  -3   3   3   83.98   15.07
   2   3  -3  -12.20   17.22
   2  -3  -3   -1.54   10.26
  -2  -3   3   -3.32   10.01
   2  -3  -3    0.84    4.67
   2  -3  -3   -4.02    4.75
  -2   3   3   16.74   11.86
   1  -3  -3   61.59    7.39
   1  -3  -3   68.59   12.41
   1  -3  -3   55.29    6.98
   1   3  -3   54.75    8.92
  -1  -3   3   57.87   12.42
  -1   3   3   60.50   13.37
   0  -3  -3  216.36   19.13
   0  -3   3  245.97   20.83
   0  -3  -3  249.47   12.87
   0   3  -3  227.38   26.91
   0  -3  -3  230.43   11.70
   0   3   3  233.81   23.14
   0   3  -3  275.78   15.03
  -1  -3  -3   32.67    6.36
  -1   3  -3   35.05    7.53
   1  -3   3   42.82   12.66
  -1  -3  -3   43.16   11.54
  -1  -3  -3   38.18    6.74
  -1   3  -3   15.19   14.80
   1   3   3   11.22   11.77
  -2  -3  -3   39.87    7.57
   2   3   3   11.11   12.73
  -2  -3  -3   24.96   10.56
   2  -3   3    7.04   10.41
  -2  -3  -3   16.64    5.68
  -2   3  -3   18.88    6.76
  -2   3  -3   22.09   15.08
  -3   3  -3    0.66    5.66
  -3  -3  -3   12.80   10.09
   3  -3   3    4.25   10.49
  -3  -3  -3   10.11    5.04
  -3   3  -3   13.85   14.09
   3   3   3    7.93   13.87
  -4   3  -3   -7.77    6.39
  -4  -3  -3   -1.89    5.19
   4   3   3    0.75   14.06
   4  -3   3    0.13   10.33
  -4  -3  -3   -2.76    8.78
  -4   3  -3   14.22   14.67
   5  -3   3  185.47   18.92
  -5  -3  -3  169.65   16.61
  -5  -3  -3  161.76   11.21
  -5   3  -3  148.59   20.83
  -5   3  -3  164.65   12.27
   5   3   3  173.89   23.71
  -6   3  -3   26.92    7.94
  -6  -3  -3    7.15    9.12
   6   3   3   13.22   15.85
   6  -3   3   25.48   10.93
  -6  -3  -3   27.49    6.75
  -6   3  -3   22.24   12.24
  -7   3  -3    7.70    6.42
   7   3   3    5.55   15.04
   7  -3   3  -12.29   10.87
  -7   3  -3   -5.21   11.16
  -7  -3  -3   -1.44    8.10
  -7  -3  -3    5.82    5.31
   8   3   3   22.63   16.97
  -8   3  -3   -4.43    7.40
   8  -3   3  -26.01   13.04
  -8  -3  -3    2.60    6.16
  -8   3  -3   -4.72   11.54
  -8  -3  -3    1.58    9.82
  -9   3  -3   59.81   15.82
  -9  -3  -3   52.41    7.92
   9  -3   3   47.23   13.00
  -9   3  -3   54.91    9.57
   9   3   3   43.69   20.30
  -9  -3  -3   46.94   11.52
  10   3   3   24.72   17.81
 -10   3  -3    2.96    7.53
  10  -3   3    7.71    9.81
 -10  -3  -3   14.70   10.21
 -10  -3  -3    6.66    5.99
 -10   3  -3    4.73    4.16
 -10   3  -3   13.35   12.72
 -11  -3  -3   32.35    7.50
  11   3   3   48.78   16.95
 -11  -3  -3   25.49   11.59
  11  -3   3   33.72   12.46
 -11   3  -3   24.54    9.02
 -11   3  -3   26.18   11.84
 -11   3  -3   28.43    5.54
  12   3   3   47.92   17.01
 -12   3  -3   28.43    5.28
  12  -3   3   13.22    9.79
 -12  -3  -3   17.91   10.01
 -12   3  -3   12.16    8.01
 -12   3  -3   28.73   13.92
  13  -3   3   99.20   16.92
  13   3   3   75.07   16.12
 -13  -3  -3  110.05   15.00
 -13   3  -3  106.70   18.79
 -13   3  -3   77.26   12.32
  14   3   3   14.78    9.96
  14   3   3   -2.10    6.78
  14  -3   3   10.66   13.28
 -14   3  -3   -7.13    9.39
 -14   3  -3    9.70   12.73
 -14  -3  -3    8.49   10.27
 -15   3  -3  -11.00    9.69
  15   3   3    5.02    7.27
 -15  -3  -3    9.77   11.13
  15  -3   3   12.01   12.22
  15   3   3   -8.73    6.82
 -15   3  -3   21.57   14.79
 -16   3  -3    2.99    9.87
  16   3   3    1.26    7.32
  16  -3   3    4.67   11.44
 -16  -3  -3   16.50   11.47
  16   3   3    7.45    7.52
 -16   3  -3  -10.64   14.29
  17   3   3   25.25    9.42
  17  -3   3   13.22   11.85
 -17  -3  -3   31.19   12.50
 -17   3  -3   29.74   12.46
 -17   3  -3   18.39   14.61
 -18   3  -3   21.77   14.58
  18   3   3    5.25    9.46
 -18   3  -3  -14.52   12.05
  18  -3   3   17.87   14.90
 -18  -3  -3  -15.68   12.21
  19   3   3   75.57   13.39
  19  -3   3   82.34   17.72
 -19   3  -3   66.79   19.20
 -19  -3  -3   63.42   14.92
 -19   3  -3   96.26   14.64
  20   3   3    8.74    9.66
 -20   3  -3   12.20   11.61
 -20   3  -3   17.04   15.06
 -20  -3  -3    1.10   13.56
  20  -3   3   28.83   14.23
 -21   3  -3  -19.25   13.75
  21   3   3  -18.15   11.52
 -21   3  -3   18.73   16.58
  21  -3   3  -13.75   15.10
 -22   3  -3    3.39   11.68
  22   3   3  -12.24   13.21
 -22   3  -3    5.71   16.50
  22  -3   3  -13.09   14.43
 -23   3  -3   13.99   14.01
  23   3   3    7.12   13.11
  23  -3   3   -0.58   14.16
 -23   3  -3   -5.31   16.68
  24   3   3  -19.04   14.65
  24  -3   3   17.59   15.88
 -24   3  -3   -6.81   13.27
 -22   4   3    3.99   10.29
 -22   4   3   -5.19   19.42
 -22   4   3   23.03   26.46
 -22  -4   3   42.26   20.82
 -21   4   3    4.75    9.16
 -21   4   3   23.50   25.16
 -21   4   3  -30.88   21.39
 -21  -4   3   -5.78   18.42
 -20   4   3   50.49   22.85
 -20   4   3   10.29    9.11
 -20  -4   3    4.17   18.44
 -20   4   3   20.09   19.11
 -19   4   3   20.76   21.32
 -19  -4   3   37.89   16.80
 -19   4   3   29.29    9.92
 -19   4   3   26.38   21.32
  19   4  -3    2.16   10.26
 -18   4   3    4.44   19.12
  18   4  -3    6.14   10.49
 -18   4   3   -7.36   20.65
 -18  -4   3    4.20   17.24
 -18   4   3   16.01    9.31
 -17   4   3    2.98    8.52
  17   4  -3    3.29   11.91
 -17  -4   3   -7.24   14.27
 -17   4   3   21.60   18.12
 -17   4   3   14.31   21.59
  16   4  -3   -5.84   13.85
 -16   4   3    7.12    7.75
 -16  -4   3   21.93   16.89
 -16   4   3  -10.09   18.81
 -16   4   3   27.80   17.44
 -15   4   3    4.58    7.83
 -15   4   3   26.45   19.38
 -15   4   3   38.41   17.02
 -15  -4   3   19.94   15.72
  14   4  -3   34.52   20.46
 -14   4   3    6.11    7.63
 -14  -4   3    2.85   14.39
 -14   4   3  -18.36   18.54
 -13   4   3   13.93    7.84
 -13  -4   3   -6.11   15.35
 -13   4   3    4.81   14.27
 -12  -4   3   20.98   14.41
 -12   4   3  -15.69   15.33
  12  -4  -3  -11.99   13.58
  12   4  -3    8.90   24.56
 -12   4   3   -0.60    6.56
  11   4  -3   34.72   26.90
 -11  -4   3    9.13   14.36
 -11   4   3   10.57    6.31
  11  -4  -3   -5.97   12.65
 -11   4   3   23.05   15.89
  10  -4  -3  130.81   19.55
 -10   4   3  153.00   12.42
 -10  -4   3  209.93   24.44
  10   4  -3  156.05   33.80
 -10   4   3  152.46   23.84
   9   4  -3   -7.10   25.77
   9  -4  -3   21.52   14.15
  -9   4   3    5.50    6.15
  -9  -4   3   17.43   14.15
  -9   4   3   19.44   14.10
   8  -4  -3  108.72   18.39
  -8  -4   3  130.43   20.53
  -8   4   3   88.05   20.79
  -8   4   3   97.84   10.47
   7   4  -3   44.88   22.76
  -7   4   3   46.47    8.10
  -7  -4   3   56.99   15.62
   7  -4  -3   29.98   13.63
   7  -4  -3   54.59    8.83
  -7   4   3   39.01   15.83
   6   4  -3  -17.59   24.47
  -6   4   3   21.54    8.23
  -6  -4   3   32.85   14.24
   6  -4  -3   15.80   11.57
   6  -4  -3   18.03    6.98
  -6   4   3   17.46   14.76
   5   4  -3   23.57   25.46
   5  -4  -3   25.15    7.83
   5  -4  -3   27.26   14.16
  -5  -4   3   38.02   14.36
  -5   4   3   42.27   16.94
   4   4  -3  -13.22   22.88
  -4  -4   3    9.15   12.03
   4  -4  -3   50.55    9.35
   4  -4  -3   50.64   14.64
  -4   4   3   22.56   14.31
  -3  -4   3   23.38   15.07
   3  -4  -3    3.91    6.31
   3   4  -3   -9.96   21.44
   3  -4  -3   -3.82   10.98
  -3   4   3   -6.27   13.97
   2   4  -3   51.32   25.44
   2  -4  -3   22.64    8.41
  -2   4   3   20.21   15.31
   2  -4  -3   26.12   13.33
  -2  -4   3   27.14   14.07
   1   4  -3  150.53   31.15
  -1  -4   3  134.42   20.38
   1  -4  -3  115.91   11.36
   1  -4  -3   99.00   17.93
  -1   4   3   89.90   19.42
   0   4  -3  114.18   25.29
   0  -4   3   55.83   15.46
   0   4  -3   88.39   12.28
   0  -4  -3   75.70   10.08
   0  -4  -3   71.86   15.52
   0   4   3   73.53   19.36
  -1  -4  -3   25.16    7.66
   1   4   3   -5.19   16.55
   1  -4   3   21.28   14.18
  -1  -4  -3   18.17   11.93
  -1   4  -3   12.75    7.47
  -1   4  -3   35.67   23.87
   2  -4   3  144.56   20.61
  -2  -4  -3  147.97   20.06
  -2  -4  -3  127.09   12.18
  -2   4  -3  133.44   12.83
   2   4   3  122.61   22.92
  -2   4  -3  118.53   24.84
  -3   4  -3   10.75    7.37
  -3  -4  -3   10.52    6.28
   3  -4   3   -9.41   13.01
  -3  -4  -3    9.42   11.68
  -3   4  -3   -6.82   17.37
   3   4   3   -3.52   17.29
  -4   4  -3    5.12    7.40
   4   4   3    7.19   19.96
  -4  -4  -3   12.62   13.07
   4  -4   3   30.92   13.73
  -4   4  -3   -3.35   18.46
  -4  -4  -3    0.33    6.98
  -5  -4  -3   -1.54   10.37
  -5   4  -3   -1.96    7.47
   5  -4   3    0.96   13.90
  -5  -4  -3   -0.14    6.89
   5   4   3   10.64   16.75
  -5   4  -3   10.48   17.25
   6   4   3   44.08   23.18
  -6  -4  -3    7.35   13.35
  -6   4  -3    3.23    7.46
  -6   4  -3    1.91   15.84
   6  -4   3    0.36   14.04
  -6  -4  -3   -8.68    8.02
  -7   4  -3   13.07    7.77
   7   4   3    4.29   18.86
  -7  -4  -3   -8.54   11.09
   7  -4   3   -6.09   13.28
  -7   4  -3   -1.10   15.53
   8  -4   3   67.35   16.39
   8   4   3   50.64   25.60
  -8   4  -3   63.23   19.91
  -8  -4  -3   39.12   13.76
  -8   4  -3   80.31   11.32
   9   4   3   70.72   23.75
   9  -4   3   77.34   17.56
  -9   4  -3   37.48   16.64
  -9   4  -3   70.94   10.96
  -9  -4  -3   93.54   17.66
 -10   4  -3   22.30    9.03
  10  -4   3   34.80   15.05
 -10   4  -3   25.21   18.75
  10   4   3   60.59   24.84
 -10  -4  -3   48.32   14.71
 -11  -4  -3   48.67   13.84
  11   4   3   36.97   26.47
 -11   4  -3   21.06    8.92
  11  -4   3   14.65   13.55
 -11   4  -3   13.12   17.28
  12   4   3    9.35   19.65
 -12   4  -3   25.08    9.89
  12  -4   3    2.07   13.76
 -12   4  -3  -12.44   14.73
 -12  -4  -3   10.27   13.65
  13   4   3   57.81   23.69
 -13   4  -3   53.11   18.59
  13  -4   3   47.22   16.54
 -13  -4  -3   64.21   15.81
 -13   4  -3   66.20   12.39
  14   4   3   70.40   20.99
 -14   4  -3  122.56   22.96
  14  -4   3   76.76   18.69
 -14   4  -3   87.65   13.78
 -14  -4  -3   80.71   17.46
 -15   4  -3    3.70    9.91
  15   4   3   11.27   16.27
 -15  -4  -3    3.23   12.68
  15  -4   3  -21.15   14.70
 -15   4  -3   10.10   16.72
  16   4   3   57.21   16.18
 -16   4  -3   68.88   14.46
 -16  -4  -3   82.00   17.99
  16  -4   3   41.85   14.48
 -16   4  -3   46.97   20.09
 -17   4  -3   39.33   12.08
 -17   4  -3   74.01   20.02
  17   4   3   49.10   11.01
  17   4   3   40.23   12.60
  17  -4   3   44.67   17.27
 -17  -4  -3   58.96   17.46
  18   4   3   17.94    9.33
 -18   4  -3  -11.28   17.77
  18   4   3   14.19   10.55
 -18  -4  -3   18.43   14.08
  18  -4   3    5.80   16.82
 -18   4  -3   -4.17   11.37
  19   4   3   -7.02    9.24
  19  -4   3   -7.01   15.14
 -19   4  -3   20.46   12.60
 -19   4  -3  -26.84   18.61
 -20   4  -3    1.74   11.66
  20  -4   3   -2.82   15.96
  20   4   3   12.46   11.06
 -21   4  -3   34.87   14.39
 -21   4  -3   30.77   20.18
  21  -4   3  -11.62   15.43
  21   4   3   16.96   11.02
  18   5  -3   -7.61   14.66
 -18   5   3   -7.29    8.93
 -18  -5   3   -0.30   17.05
  18  -5  -3   -8.34   17.34
 -18   5   3   -9.36   20.72
  17  -5  -3   23.40   20.14
 -17   5   3   13.47    8.38
 -17   5   3    1.31   18.60
  17   5  -3   20.54   19.75
  16   5  -3   31.73   21.96
 -16   5   3   18.92    9.24
 -16  -5   3   21.10   19.08
  16  -5  -3   29.76   18.26
 -16   5   3   21.62   19.87
  15   5  -3  -26.11   21.62
 -15   5   3   30.45   10.51
  15  -5  -3   30.25   18.24
 -15   5   3   28.96   20.28
 -15  -5   3   33.02   18.22
 -14   5   3    9.43   19.01
  14   5  -3   -1.74   23.57
 -14   5   3   -9.03    7.94
 -14  -5   3   -3.84   18.41
  14  -5  -3   -3.34   15.13
  13   5  -3   27.94   25.43
 -13  -5   3    6.31   18.35
 -13   5   3   -5.04    7.74
  13  -5  -3   -4.18   15.09
 -13   5   3    0.04   18.52
  12  -5  -3  155.34   26.17
 -12   5   3   95.14   12.25
 -12  -5   3  125.56   23.15
  12   5  -3  112.95   35.47
 -12   5   3  128.33   26.53
  11   5  -3   -4.70   26.12
 -11   5   3    5.70    8.34
  11  -5  -3  -36.95   17.96
 -11  -5   3    5.07   16.23
 -11   5   3  -15.62   18.49
  10   5  -3  105.46   34.25
  10  -5  -3   76.90   20.15
 -10  -5   3  129.09   23.83
 -10   5   3   83.13   23.42
 -10   5   3   93.84   12.54
   9   5  -3   36.42   30.70
  -9  -5   3   14.29   15.79
  -9   5   3  -36.66   21.03
   9  -5  -3    7.08   14.95
  -9   5   3    5.08    8.56
   8   5  -3   -7.93   29.35
  -8  -5   3    5.73   14.69
   8  -5  -3   30.96   19.06
  -8   5   3  -25.21   19.34
  -8   5   3    7.42    8.53
   7   5  -3   38.94   30.43
  -7   5   3   58.50   20.27
   7  -5  -3   24.66   16.03
  -7  -5   3   45.83   18.67
  -6  -5   3   -5.29   17.24
  -6   5   3   22.90   17.26
   6  -5  -3   20.42   15.88
   5   5  -3   16.39   29.88
   5  -5  -3    2.19   15.31
  -5  -5   3   18.88   16.34
  -5   5   3   29.57   22.05
   4  -5  -3    9.31   14.67
  -4   5   3   25.40   23.47
  -4  -5   3   14.91   14.86
   4   5  -3  -14.59   29.56
   3   5  -3  165.65   39.39
  -3  -5   3  132.28   23.75
   3  -5  -3  130.38   22.62
  -3   5   3  182.50   31.87
   2  -5  -3  260.89   29.46
  -2  -5   3  251.56   29.89
   2   5  -3  243.89   42.55
  -2   5   3  182.05   30.35
  -1  -5   3  282.51   30.85
   1  -5  -3  250.23   29.89
  -1   5   3  205.72   33.53
   1   5  -3  224.96   41.65
   0   5  -3   23.91   27.10
   0  -5  -3    7.71   14.77
   0  -5   3    4.86   15.41
   0   5   3   -1.67   18.74
  -1   5  -3   13.61   23.20
   1  -5   3   15.10   16.60
  -1  -5  -3   17.44   14.41
   1   5   3   34.54   25.16
   2  -5   3   28.01   15.45
  -2   5  -3   41.36   26.98
   2   5   3   42.04   25.62
  -2  -5  -3   20.16   16.09
   3   5   3    8.84   23.23
   3  -5   3   21.81   16.98
  -3   5  -3   16.66   10.70
  -3   5  -3   43.09   26.48
  -3  -5  -3   52.19   17.79
   4   5   3   28.29   24.69
   4  -5   3   35.00   17.61
  -4   5  -3   35.49   10.76
  -4  -5  -3   43.69   18.03
  -4   5  -3   45.90   25.28
  -5   5  -3   -6.36    9.45
  -5  -5  -3   13.48   15.48
   5   5   3   39.70   27.67
   5  -5   3   21.20   16.57
  -5   5  -3   23.43   25.21
  -6   5  -3   -3.95    9.16
   6  -5   3   33.85   17.72
  -6  -5  -3   16.96   15.70
   6   5   3   -5.76   26.06
  -6   5  -3  -30.88   23.14
  -7  -5  -3   38.22   16.13
   7   5   3   29.37   31.60
  -7   5  -3   26.86   22.16
   7  -5   3   38.91   18.66
  -7   5  -3   22.75    9.64
   8   5   3   26.84   26.60
  -8   5  -3    8.55   21.18
  -8   5  -3    9.11    8.72
  -8  -5  -3   16.23   15.01
   8  -5   3   27.69   18.66
  -9   5  -3   -4.17    8.51
   9   5   3    6.90   27.11
  -9   5  -3  -27.30   23.42
   9  -5   3  -10.31   18.72
  -9  -5  -3   26.71   16.72
  10   5   3   26.87   28.45
 -10   5  -3   -5.51    9.87
 -10   5  -3   20.78   24.15
  10  -5   3  -16.22   17.89
 -10  -5  -3   29.41   15.95
 -11  -5  -3   -6.33   14.90
  11   5   3   24.32   26.79
  11  -5   3   15.68   17.10
 -11   5  -3   13.68    9.37
 -11   5  -3   10.99   21.42
 -12  -5  -3   57.68   18.05
 -12   5  -3   58.40   12.38
  12  -5   3   82.74   20.76
  12   5   3   30.93   28.10
 -12   5  -3   50.23   28.91
 -13   5  -3   46.90   11.91
 -13   5  -3    6.55   22.32
  13  -5   3  -15.08   17.37
 -13  -5  -3   43.74   18.55
  13   5   3    3.05   26.50
 -14  -5  -3   89.18   19.82
  14  -5   3   72.40   23.63
 -14   5  -3   84.80   13.91
 -14   5  -3   91.79   27.19
  14   5   3   49.97   27.37
  15   5   3   55.56   23.79
 -15   5  -3   58.93   13.46
 -15  -5  -3   56.78   18.88
  15  -5   3   46.61   19.95
 -15   5  -3   38.34   20.69
 -16   5  -3   11.72   12.78
  16  -5   3   12.51   18.59
 -16  -5  -3   -0.12   15.69
  16   5   3   12.85   18.81
 -16   5  -3   -3.01   22.33
  17   5   3   60.52   20.37
 -17   5  -3   54.29   24.98
  17  -5   3   -2.51   18.24
 -17   5  -3   15.57   12.51
  11  -6  -3   20.37   19.26
  11   6  -3   30.20   33.20
 -11   6   3   19.81   23.20
 -11  -6   3   14.97   19.94
 -10  -6   3    2.28   18.89
  10   6  -3   14.14   31.10
  10  -6  -3   31.92   20.76
 -10   6   3  -13.76   22.49
  -9  -6   3   -5.42   19.44
   9  -6  -3  -16.94   18.19
  -9   6   3  -15.21   24.64
   8   6  -3  -33.37   34.68
  -8  -6   3   13.88   19.48
   8  -6  -3   29.86   22.32
  -8   6   3   13.85   23.77
   7  -6  -3   10.14   19.97
  -7  -6   3  -13.20   20.83
   7   6  -3  -11.76   36.15
  -7   6   3    3.27   25.23
   6   6  -3   79.30   38.32
  -6   6   3   87.56   29.73
  -6  -6   3   94.17   23.16
   6  -6  -3   22.87   17.49
   5   6  -3  -33.25   35.07
  -5   6   3    0.31   26.57
  -5  -6   3   -1.37   17.56
   5  -6  -3    2.34   19.39
   4  -6  -3   33.74   19.30
   4   6  -3    7.36   34.62
  -4   6   3   -4.23   22.62
  -4  -6   3   19.65   18.89
   3   6  -3  -13.10   35.75
  -3   6   3   -7.81   25.71
   3  -6  -3   31.06   23.05
  -3  -6   3    8.58   18.36
  -2  -6   3   -6.29   19.59
   2  -6  -3   -1.57   19.97
  -2   6   3    7.18   24.37
   2   6  -3  -24.48   32.76
  -1   6   3   37.77   29.89
  -1  -6   3   -2.26   19.88
   1   6  -3   10.72   32.31
   1  -6  -3   26.01   20.84
   0   6  -3   34.08   33.18
   0  -6   3    9.52   17.06
   0   6   3    5.20   25.41
   0  -6  -3   16.66   18.25
   1   6   3   72.29   32.47
  -1   6  -3  104.85   38.13
  -1  -6  -3   73.27   22.49
   1  -6   3   82.71   25.63
  -2   6  -3   28.46   33.19
   2   6   3   -5.85   31.42
  -2  -6  -3    2.70   16.92
   2  -6   3   18.65   19.46
  -3   6  -3    9.00   28.73
   3   6   3  -36.11   29.62
   3  -6   3   -2.97   18.98
  -3  -6  -3    4.31   19.75
  -4   6  -3  -35.83   29.68
   4   6   3  -36.81   32.70
   4  -6   3  -11.38   17.21
  -4  -6  -3  -18.78   19.75
   5   6   3   10.51   31.11
   5  -6   3  -17.87   23.44
  -5  -6  -3  -23.63   18.75
  -5   6  -3   54.75   32.89
   6  -6   3   15.49   18.97
  -6   6  -3   18.26   12.54
   6   6   3  -47.33   35.69
  -6  -6  -3  -29.69   19.19
  -6   6  -3   26.60   34.18
   7   6   3  -14.05   33.43
  -7   6  -3  -29.06   28.78
  -7  -6  -3  -11.38   17.76
   7  -6   3   -4.96   17.88
  -7   6  -3  -10.56   11.31
   8  -6   3    0.82   17.26
  -8   6  -3   26.25   12.84
  -8  -6  -3    1.86   16.71
  -8   6  -3  -37.89   31.81
   8   6   3  -57.30   38.42
   9   6   3   74.89   41.70
   9  -6   3  -18.25   18.42
  -9   6  -3   22.08   11.96
  -9   6  -3   53.64   32.01
  -9  -6  -3   36.59   20.41
 -28   0   4   61.71   19.45
 -28   0   4   97.85   23.54
  28   0  -4   78.38   18.73
 -28   0   4  112.85   29.06
 -27   0   4   57.17   18.67
 -27   0   4   35.72   21.25
  27   0  -4   62.09   18.25
 -27   0   4   60.41   16.98
  26   0  -4   22.62   13.97
 -26   0   4    5.40   13.07
 -26   0   4   -7.66   16.94
 -26   0   4    2.29   11.93
  25   0  -4  -17.58   14.27
 -25   0   4   11.00   14.70
 -25   0   4   -8.29   15.17
 -25   0   4   33.58   14.96
  24   0  -4   11.40   11.98
 -24   0   4    5.21   12.65
 -24   0   4    6.14   14.55
 -24   0   4  -18.66   14.58
 -23   0   4  374.46   25.73
 -23   0   4  343.28   31.12
  23   0  -4  374.20   26.34
 -23   0   4  369.69   30.12
  22   0  -4   24.23   13.78
 -22   0   4   17.55   13.94
 -22   0   4   14.98   15.14
 -21   0   4  202.16   22.82
 -21   0   4  239.38   24.56
  21   0  -4  235.15   20.09
  20   0  -4   36.55   10.25
 -20   0   4   27.68   13.53
 -20   0   4   58.78   16.08
 -19   0   4    1.38   11.53
 -19   0   4    5.95   10.80
 -19   0   4   -2.28    4.75
  19   0  -4    0.17    7.42
  18   0  -4   13.40    7.12
 -18   0   4    3.22   10.23
 -18   0   4   -1.05   11.44
 -18   0   4    6.57    5.03
 -17   0   4   14.60    4.93
 -17   0   4   20.14    9.48
  17   0  -4   17.23    6.99
 -17   0   4    5.70   11.58
 -16   0   4  288.22   21.37
  16   0  -4  256.63   14.96
 -16   0   4  247.02   22.84
 -16   0   4  262.84   12.38
 -15   0   4   82.55   13.32
 -15   0   4   93.71    8.07
  15   0  -4   89.94    8.99
 -15   0   4   93.40   16.01
 -14   0   4   -1.83    4.34
  14   0  -4    0.40    4.60
 -14   0   4   -1.24   10.84
 -14   0   4   -8.68    8.20
 -13   0   4   95.29   13.20
 -13   0   4  107.50    8.46
  13   0  -4  102.20    8.57
 -13   0   4  105.46   16.03
 -12   0   4  219.72   11.44
 -12   0   4  183.87   16.66
 -12   0   4  198.59   20.54
  12   0  -4  200.39   10.46
 -11   0   4 1768.33   30.63
  11   0  -4 1813.47   27.67
 -11   0   4 1826.97   51.62
 -11   0   4 1840.97   44.10
 -10   0   4  131.47    8.87
  10   0  -4  140.25   14.39
 -10   0   4  143.39   18.43
 -10   0   4  133.56   13.14
  -9   0   4   94.70   12.08
  -9   0   4   96.61    8.02
  -9   0   4  104.38   15.69
   9   0  -4   73.51   12.26
  -8   0   4  215.80   18.54
   8   0  -4  208.04   15.84
  -8   0   4  204.61   14.77
  -8   0   4  249.32   11.40
  -7   0   4  190.82   14.16
   7   0  -4  153.64   13.76
  -7   0   4  162.31   17.72
  -6   0   4  208.99   18.43
   6   0  -4  215.10   14.80
  -6   0   4  221.83   14.19
   5   0  -4  657.64   21.71
  -5   0   4  617.84   27.39
  -5   0   4  588.02   21.04
  -4   0   4  724.51   26.90
  -4   0   4  746.25   22.00
   4   0  -4  750.66   21.89
  -3   0   4   96.27   13.33
   3   0  -4  106.96    9.13
  -3   0   4   99.28    9.42
  -3   0   4  101.22    4.08
   2   0  -4 1377.38   24.70
  -2   0   4 1386.90   13.92
   2   0  -4 1428.53   12.89
  -2   0   4 1434.60   24.64
   1   0  -4    2.24    2.37
   1   0  -4   -3.15    5.31
  -1   0   4   -3.92    3.51
  -1   0   4    0.68    4.98
  -1   0   4   -1.54    3.17
   0   0  -4  694.50   14.23
   0   0   4  633.70   13.32
   0   0  -4  683.68   11.85
   0   0   4  722.90   14.53
   0   0   4  696.82   12.84
   1   0   4  456.66   13.20
  -1   0  -4  475.35   11.54
  -1   0  -4  486.56   10.71
   1   0   4  481.09   11.77
   1   0   4  508.79   10.73
   2   0   4  819.62   13.74
  -2   0  -4  845.48   16.95
  -2   0  -4  851.10   12.10
   2   0   4  858.63   11.40
   2   0   4  875.48   16.46
   2   0   4  898.88   17.21
   3   0   4  652.88   11.47
  -3   0  -4  653.14   16.02
   4   0   4   12.09    2.45
  -4   0  -4   20.63    6.05
  -4   0  -4   16.63    5.66
   5   0   4   43.36    2.98
  -5   0  -4   42.27    5.40
  -5   0  -4   57.37    8.20
  -5   0  -4   56.40    7.50
  -6   0  -4  176.85    8.40
  -6   0  -4  180.65   11.13
  -6   0  -4  176.14   11.45
  -7   0  -4 4445.98   35.72
  -7   0  -4 4439.62   49.36
  -7   0  -4 4454.38   52.42
   7   0   4 4368.59   29.70
  -7   0  -4 4485.86   36.62
  -8   0  -4 1133.36   25.81
  -8   0  -4 1193.09   18.23
  -8   0  -4 1255.89   23.64
  -8   0  -4 1215.46   19.08
  -8   0  -4 1148.00   28.91
   8   0   4 1180.38   18.04
  -9   0  -4   72.12    8.01
  -9   0  -4  100.13    5.82
   9   0   4   86.91    6.69
  -9   0  -4  109.25    9.62
  -9   0  -4   95.62    6.72
  -9   0  -4   78.81   10.38
 -10   0  -4   -7.40    7.88
 -10   0  -4   -2.96    4.59
 -10   0  -4   -4.87    6.95
  10   0   4    4.14    4.44
 -10   0  -4    0.41    2.59
 -11   0  -4  503.39   11.03
 -11   0  -4  522.86   16.48
 -11   0  -4  576.16   21.71
 -11   0  -4  448.06   21.86
  11   0   4  512.31   16.29
 -12   0  -4    7.89    8.59
 -12   0  -4    4.65    2.37
 -12   0  -4    4.73    5.54
  12   0   4   11.76    5.60
 -12   0  -4   15.39    8.87
 -13   0  -4   33.96    7.00
 -13   0  -4   43.81   10.59
 -13   0  -4   48.95    3.98
  13   0   4   45.75    7.55
 -13   0  -4   63.38    5.59
 -13   0  -4   50.76    9.96
 -14   0  -4   17.67    4.35
  14   0   4   13.68    6.66
 -14   0  -4   20.11    3.06
 -14   0  -4   13.68    5.98
 -14   0  -4   18.33    9.01
 -14   0  -4   18.39    9.46
 -15   0  -4   25.64    5.89
 -15   0  -4   25.65   10.95
  15   0   4   14.07    6.79
 -15   0  -4   26.89    3.34
 -15   0  -4   16.28    7.00
 -15   0  -4   34.95   11.38
 -16   0  -4  143.86   17.11
 -16   0  -4  184.47   18.42
 -16   0  -4  134.87   12.28
 -16   0  -4  151.49    6.16
  16   0   4  143.67   12.94
 -16   0  -4  139.45   10.72
 -17   0  -4    9.30    7.34
 -17   0  -4    1.31   12.07
  17   0   4  -10.11    8.15
 -17   0  -4   -6.82    7.55
 -17   0  -4    3.65    2.11
 -17   0  -4   -4.88   10.49
 -18   0  -4   44.48   14.56
 -18   0  -4   16.85    8.69
 -18   0  -4   17.81   11.81
 -19   0  -4   39.82   13.78
 -19   0  -4   25.12   13.15
 -19   0  -4   28.13    9.57
 -20   0  -4   12.50    9.28
 -20   0  -4    1.35   14.02
 -20   0  -4   -1.15   11.62
 -21   0  -4    5.10   14.34
 -21   0  -4   12.84    9.95
 -21   0  -4   -4.64   12.32
 -22   0  -4    0.91   12.56
 -23   0  -4  -17.88   14.58
 -24   0  -4   -5.80   13.53
 -25   0  -4   61.38   18.16
 -26   0  -4   35.67   19.15
 -28  -1   4   34.02   19.25
  28   1  -4   -3.46   13.93
 -28  -1   4   -4.08   15.62
 -28   1   4   50.68   21.89
 -28   1   4   20.98   24.52
 -28   1   4   20.10   14.82
 -27   1   4   49.33   25.66
 -27   1   4   43.09   14.85
  27   1  -4   58.87   15.71
 -27  -1   4   56.23   21.42
 -27  -1   4   17.60   15.29
 -27   1   4   30.90   17.96
 -26   1   4   68.88   26.36
 -26   1   4   62.48   16.43
  26   1  -4   54.19   14.78
 -26  -1   4   80.33   19.87
 -26   1   4   76.19   19.17
 -26  -1   4   75.94   20.37
 -25   1   4    7.67   19.86
  25   1  -4   15.43   12.49
 -25  -1   4   30.33   16.19
 -25   1   4   18.83   16.11
 -25   1   4    8.44   12.59
 -25  -1   4   -4.06   17.27
 -24  -1   4   10.59   13.59
  24   1  -4   10.34   10.89
 -24  -1   4   28.39   18.87
 -24  -1   4    7.03    6.22
 -24   1   4   13.83   14.82
 -24   1   4  -13.23   12.55
 -24   1   4   24.89   19.65
  23   1  -4   50.74   11.81
 -23   1   4   41.44   22.79
 -23  -1   4   48.96   16.16
 -23   1   4   85.85   14.55
 -23  -1   4   71.93   20.53
 -23   1   4   42.46   14.22
 -23  -1   4   68.46    8.99
  22   1  -4   82.62   13.60
 -22   1   4   66.45   16.95
 -22  -1   4   87.62   18.10
 -22  -1   4   88.26   21.56
 -22   1   4   79.96   14.82
 -22  -1   4   95.10   10.49
 -22   1   4   78.06   23.18
 -21  -1   4   64.12   15.30
 -21  -1   4   56.10    8.50
  21   1  -4   46.27    9.80
 -21  -1   4   84.21   21.33
 -21   1   4   56.68   12.69
 -21   1   4   44.50   14.78
 -21   1   4   45.05   20.66
 -20  -1   4   28.10   13.34
 -20  -1   4   16.43    6.86
  20   1  -4   10.35    8.17
 -20  -1   4   26.39   17.52
 -20   1   4   31.08   13.01
 -20   1   4   10.61    9.33
 -20   1   4   20.83   15.37
 -19   1   4   22.81   14.37
  19   1  -4   33.14    8.51
 -19  -1   4    7.22   10.96
 -19   1   4   12.63    9.91
  19  -1  -4   14.88    1.66
  19   1  -4   18.83    5.42
 -19  -1   4   40.16   18.14
 -19   1   4    9.47   14.19
 -18   1   4    7.41    7.68
  18   1  -4    9.20    6.53
  18  -1  -4    0.83    1.67
 -18  -1   4    6.53   11.23
 -18   1   4   -3.16   15.26
 -18   1   4    0.34   10.66
 -18  -1   4   15.68   16.58
  17   1  -4   13.45    7.00
 -17   1   4   20.46   13.33
  17  -1  -4   16.48    2.50
 -17  -1   4   41.09   17.91
 -17   1   4   21.11    8.63
 -17  -1   4   28.69   13.46
 -17   1   4    7.27   10.87
 -16  -1   4  -12.17   16.21
  16  -1  -4  -16.97    8.63
 -16  -1   4    1.40   10.04
 -16   1   4   -7.59    7.95
  16  -1  -4    1.68    2.14
 -16   1   4   10.60   13.94
 -16   1   4   14.74   10.32
 -15   1   4   37.64   12.84
  15  -1  -4   30.98    8.86
  15  -1  -4   50.75    4.03
 -15   1   4   16.84   11.64
 -15  -1   4   38.79   12.21
 -15   1   4   42.67    9.25
 -14  -1   4   19.91   12.29
 -14   1   4    3.22   10.73
 -14   1   4   14.92    7.41
  14  -1  -4   14.19    2.99
 -14   1   4   22.80   10.02
  14  -1  -4   14.91    7.96
  13  -1  -4   44.86    8.18
  13  -1  -4   45.65    3.97
 -13   1   4   38.00    7.50
 -13  -1   4   50.40   12.33
 -13   1   4   41.18   11.22
 -13   1   4   36.07   13.93
 -12  -1   4   99.25   15.09
  12  -1  -4   99.24    9.87
 -12   1   4   84.66   15.93
  12  -1  -4  101.42    5.75
 -12   1   4   71.54    8.88
 -12   1   4  108.52   13.88
  11  -1  -4   -3.21    4.89
 -11   1   4    5.42   11.15
  11  -1  -4    3.28    2.95
  11  -1  -4    8.58    5.86
 -11  -1   4    7.76    8.97
 -11   1   4   -4.26    8.06
 -11   1   4    4.87    5.25
 -10   1   4   46.67   12.48
  10  -1  -4   40.43    6.67
  10  -1  -4   50.31    4.94
 -10   1   4   42.44    6.90
  10  -1  -4   36.74    6.18
 -10   1   4   45.53   10.55
 -10  -1   4   49.98   10.91
  -9  -1   4    6.32   13.04
   9  -1  -4    7.79    4.93
   9   1  -4    4.79    8.41
   9  -1  -4   22.93    9.11
   9  -1  -4    9.94    3.60
  -9   1   4   -5.30   10.71
  -9  -1   4   16.94    9.73
   9  -1  -4   -1.82    9.71
  -9   1   4    4.16    8.80
  -9   1   4   12.64    5.31
   8  -1  -4  446.85   20.53
   8  -1  -4  421.64   14.43
  -8   1   4  446.26   20.94
   8  -1  -4  459.35   12.02
   8  -1  -4  447.01   23.54
  -8  -1   4  383.62   26.90
   8   1  -4  423.05   20.77
  -8   1   4  436.92   12.88
  -8  -1   4  481.50   23.57
  -8   1   4  423.00   24.31
   7  -1  -4  175.87    9.24
  -7  -1   4  159.38   19.64
  -7   1   4  162.34   13.46
  -7   1   4  177.86   16.42
  -7  -1   4  160.86   14.42
   7  -1  -4  179.96   15.73
   7   1  -4  188.04   14.91
  -7   1   4  150.26    7.71
   7  -1  -4  167.68   13.25
   7  -1  -4  176.35    8.03
   7   1  -4  182.04   11.36
   6  -1  -4  169.14    8.98
  -6   1   4  152.02    6.94
   6  -1  -4  175.78   13.13
  -6  -1   4  125.76   19.51
  -6   1   4  160.16   16.29
  -6  -1   4  127.61   13.82
   6  -1  -4  164.97    7.88
   6  -1  -4  158.04   12.94
   6   1  -4  160.08   13.71
   6   1  -4  132.85   11.44
  -6   1   4  174.69   13.92
   5  -1  -4  149.85    8.20
   5  -1  -4  121.14   11.89
  -5  -1   4  137.50   13.24
   5  -1  -4  146.72    7.36
   5   1  -4  138.10   12.40
   5  -1  -4  136.98   12.82
  -5   1   4  121.47   15.33
  -5   1   4  128.13    4.91
  -5   1   4  144.98   11.74
  -5  -1   4  147.09    8.92
   5   1  -4  143.94   13.56
  -5  -1   4  147.73   20.14
   4  -1  -4  136.56   11.12
  -4   1   4  118.11   14.47
   4  -1  -4  122.97    7.29
   4  -1  -4  134.22   11.24
   4  -1  -4  127.64    7.07
   4   1  -4  132.47   12.53
  -4  -1   4  131.26   12.63
  -4   1   4  133.50   11.72
  -4  -1   4  142.04   19.22
  -4  -1   4  140.01    8.09
   4   1  -4  125.86   14.60
   3  -1  -4  733.69   15.63
   3  -1  -4  694.00   22.01
   3  -1  -4  697.33   14.92
   3   1  -4  727.05   22.88
  -3   1   4  751.30   21.61
   3  -1  -4  731.33   21.07
  -3  -1   4  731.51   15.63
  -3  -1   4  698.19   23.06
  -3  -1   4  726.71   33.86
  -3   1   4  722.92   27.69
   2   1  -4    1.60   11.93
  -2  -1   4   -3.40   13.80
  -2  -1   4    8.09    4.55
  -2  -1   4    6.42    7.49
   2   1  -4   11.08    4.38
  -2   1   4   16.54   10.73
  -2   1   4    8.01    4.89
   2  -1  -4    7.67    5.73
   2  -1  -4    5.77    3.85
  -2   1   4    1.03    6.29
   2  -1  -4    4.90    7.34
   2   1  -4    4.76    6.95
  -1  -1   4  737.46   30.95
  -1   1   4  658.23   16.59
   1  -1  -4  676.46   14.76
  -1   1   4  686.16   19.91
   1   1  -4  683.91   30.38
  -1  -1   4  706.40   21.61
   1   1  -4  723.04   15.19
   1  -1  -4  695.29   21.66
   1   1  -4  728.55   22.07
   1  -1  -4  692.18   18.30
  -1   1   4  695.22   25.53
  -1  -1   4  686.51   15.72
   0   1  -4    4.24   11.60
   0   1  -4   -5.63    4.31
   0   1   4    1.40    2.31
   0   1   4    4.45    9.11
   0   1   4    2.59    4.86
   0  -1  -4   -0.98    3.93
   0   1  -4   -8.60    7.44
   0  -1   4  -10.63    4.88
   0   1   4   -5.69    6.57
   0  -1  -4    2.27    7.03
   0  -1  -4   -2.03    5.09
   0  -1   4   -8.28    6.66
   0  -1   4   12.56   11.21
   1  -1   4   22.87    7.51
   1   1   4   20.35    5.18
  -1   1  -4   19.01    5.24
   1  -1   4   20.60    5.84
   1   1   4   20.13    7.47
   1  -1   4   33.63    9.46
  -1  -1  -4   17.78    4.13
  -1  -1  -4   15.77    7.56
  -1   1  -4   30.00   13.12
  -1   1  -4   19.73    7.97
   1   1   4   19.39    3.20
   1   1   4   16.24    6.52
  -1  -1  -4   15.94    4.99
  -2   1  -4   -2.94   11.36
  -2  -1  -4   -1.95    7.29
  -2   1  -4    0.09    5.09
   2   1   4   -4.09    3.36
  -2  -1  -4   -3.19    4.42
   2   1   4   -0.51    4.44
  -2   1  -4    1.28    6.05
  -2  -1  -4    0.38    3.71
   2  -1   4   -9.46    6.98
   2  -1   4   -1.15    7.67
  -2  -1  -4    2.22    4.76
   2   1   4    0.61    5.36
   2  -1   4    1.49    6.06
   3  -1   4  108.46    9.33
   3  -1   4  109.58    9.50
  -3   1  -4   99.48    8.02
  -3  -1  -4  102.41    9.74
   3   1   4   89.84    6.00
  -3   1  -4  102.03    8.85
   3   1   4   83.13    7.38
  -3  -1  -4   96.67    6.34
   3   1   4   95.55    8.33
  -3  -1  -4  104.72    7.10
   3  -1   4   96.05    9.61
  -3   1  -4   97.15   12.60
  -3  -1  -4   83.37    6.85
   4  -1   4  472.78   17.27
  -4  -1  -4  446.13   12.00
   4  -1   4  467.64   17.48
  -4   1  -4  472.38   16.56
  -4  -1  -4  465.08   13.34
   4   1   4  433.62   13.02
   4  -1   4  492.53   17.08
  -4  -1  -4  441.59   12.35
   4   1   4  454.37   13.94
   4   1   4  436.67   16.21
  -4   1  -4  504.47   20.31
  -4  -1  -4  478.06   15.29
   5   1   4   31.79    7.66
  -5  -1  -4   30.61    5.17
   5  -1   4   35.74    8.57
   5   1   4   29.29    5.79
  -5  -1  -4   30.63    4.31
  -5  -1  -4   27.04    4.81
   5   1   4   35.85    5.46
   5  -1   4   23.17    7.29
   5  -1   4   39.89    8.18
   5  -1   4   25.59    9.53
  -5   1  -4   28.80    8.94
  -5   1  -4   33.23    7.68
   6   1   4   36.08    4.71
   6  -1   4   43.68    7.66
   6   1   4   50.09    7.28
  -6   1  -4   47.79    8.10
   6   1   4   38.75    6.37
   6  -1   4   48.17    7.88
   6   1   4   48.68    6.10
  -6  -1  -4   36.41    4.47
  -6  -1  -4   42.33    5.11
  -6  -1  -4   45.41    5.44
   6  -1   4   44.21    8.78
   6  -1   4   39.00   10.25
  -6   1  -4   45.28    8.37
   7  -1   4  259.49   13.14
  -7   1  -4  241.95   14.82
   7  -1   4  240.08   12.71
   7   1   4  231.02   12.47
   7   1   4  233.89   10.53
  -7  -1  -4  209.48    8.59
   7   1   4  221.23    9.65
   7   1   4  237.91    7.74
  -7  -1  -4  224.55    9.29
   7  -1   4  271.50   18.00
   7  -1   4  228.92   14.30
  -7   1  -4  244.45   14.24
  -7  -1  -4  247.64   11.21
   8  -1   4  150.95   10.11
  -8   1  -4  110.89   11.30
   8   1   4  142.63   10.72
   8  -1   4  132.51   10.57
   8   1   4  121.26    8.29
   8   1   4  119.61    8.40
  -8  -1  -4  129.29    7.66
  -8  -1  -4  132.22    9.94
  -8   1  -4  135.00   11.58
  -8  -1  -4  125.71    6.86
   8  -1   4  146.16   13.60
   9   1   4   97.23   10.10
   9  -1   4   93.35    9.37
   9   1   4   83.68    7.25
  -9  -1  -4   93.36    5.86
  -9  -1  -4   95.43    9.72
   9  -1   4   86.22    8.63
  -9   1  -4   93.97   11.14
  -9  -1  -4   93.91    7.29
   9  -1   4  104.35   10.31
   9   1   4  104.39    8.09
  -9   1  -4  111.87   11.12
 -10  -1  -4   20.75    8.19
 -10  -1  -4   14.26    4.87
  10   1   4    9.12    6.85
  10  -1   4    3.69    5.39
  10   1   4   10.65    4.52
  10  -1   4    9.72    6.23
 -10  -1  -4    9.28    2.95
  10   1   4   15.83    5.45
 -10   1  -4   13.73    7.15
 -10   1  -4   10.01    7.84
  11  -1   4   21.46    7.10
  11  -1   4   15.45    6.88
  11   1   4   10.20    7.57
  11   1   4   19.45    5.26
 -11  -1  -4    4.63    7.54
 -11   1  -4   27.03   10.22
 -11  -1  -4   12.20    2.88
 -11  -1  -4   13.04    8.86
  11   1   4   15.38    6.19
 -11   1  -4    2.47    7.07
 -11  -1  -4   17.35    4.88
 -11   1  -4   14.54    8.33
 -12   1  -4  173.07   16.74
  12  -1   4  159.29   11.86
 -12  -1  -4  169.43   12.38
  12  -1   4  144.54   12.40
  12   1   4  147.76   13.21
 -12   1  -4  138.29    6.72
  12   1   4  148.67    9.88
  12   1   4  137.54   10.55
 -12  -1  -4  144.47    7.52
 -12   1  -4  159.00   14.66
 -12   1  -4  171.63   15.25
 -12  -1  -4  167.36   16.10
 -12  -1  -4  161.05   10.02
 -13   1  -4   48.07   11.85
 -13  -1  -4   48.39    6.63
 -13  -1  -4   52.16    5.17
  13   1   4   59.63   10.39
  13   1   4   41.13    6.13
  13   1   4   44.04    7.94
  13  -1   4   52.24    8.11
  13  -1   4   46.15   10.18
 -13   1  -4   69.05   11.70
 -13   1  -4   56.45    4.15
 -13  -1  -4   54.44    8.67
 -13  -1  -4   49.96   13.08
 -13   1  -4   48.30   10.52
 -14  -1  -4   67.17    8.37
 -14  -1  -4   58.81   13.66
 -14  -1  -4   69.34    9.57
  14   1   4   69.25   11.52
 -14   1  -4   70.59    3.79
  14   1   4   61.23    8.98
 -14  -1  -4   70.10    6.02
 -14   1  -4   76.87   14.05
 -14   1  -4   79.38   11.92
  14  -1   4   54.38   11.33
 -14   1  -4   81.66   13.28
  14  -1   4   74.20    9.92
 -15  -1  -4    4.57   12.16
 -15   1  -4   16.64   10.25
 -15   1  -4   16.64   11.24
 -15  -1  -4    8.41    6.25
  15   1   4   -2.99    9.46
 -15   1  -4    2.28   12.49
  15  -1   4   15.77    7.87
 -15   1  -4    3.25    1.32
 -15  -1  -4   11.83    3.71
  15  -1   4   -4.69   10.46
 -15  -1  -4   12.83    7.45
  15   1   4   11.73    6.74
 -16  -1  -4   21.50    3.96
  16   1   4   32.47   11.19
 -16  -1  -4   26.70    7.49
 -16  -1  -4   22.11    7.14
  16  -1   4   27.06   12.71
 -16   1  -4   18.27   10.97
  16   1   4   17.16    8.35
 -16   1  -4   33.57   14.46
 -16   1  -4   48.03   11.49
 -16  -1  -4   53.58   16.66
  16  -1   4   48.35   11.04
 -17   1  -4    9.47   11.97
  17   1   4   -9.66   10.45
 -17  -1  -4    5.90    7.17
 -17   1  -4   21.58   13.60
 -17  -1  -4   13.89    7.83
 -17   1  -4   -2.97    9.37
 -17  -1  -4    8.86    3.42
  17   1   4   -2.77    7.67
 -18  -1  -4  367.17   20.76
  18   1   4  360.94   26.38
 -18  -1  -4  345.14   18.54
 -18   1  -4  367.06   25.67
 -18   1  -4  405.64   29.91
 -18   1  -4  339.93   24.75
  19   1   4    8.93   11.75
 -19  -1  -4    5.24    8.31
 -19   1  -4   -4.69   15.26
 -19   1  -4   -1.50   10.78
 -19  -1  -4   16.34    8.87
 -19   1  -4   21.81   12.66
 -20  -1  -4   40.85    9.69
 -20  -1  -4   36.10   15.09
  20   1   4   34.59   14.36
 -20  -1  -4   31.67   11.76
 -20   1  -4   10.84   15.03
 -20   1  -4   23.05   13.40
 -20   1  -4   29.97   12.18
 -21   1  -4  -14.68   14.03
  21   1   4   14.11   14.72
 -21   1  -4  -18.38   15.74
 -21  -1  -4   24.94   13.23
 -21   1  -4   -8.34   11.95
 -22  -1  -4   28.28   13.03
 -23   1  -4  -10.56   13.34
 -23  -1  -4   -4.78   13.01
 -24  -1  -4   13.54   14.58
 -24   1  -4   10.78   13.89
 -25  -1  -4    3.13   16.12
 -25   1  -4   -2.99   15.18
 -26  -1  -4   49.37   19.82
 -26   1  -4   19.99   15.91
 -27   2   4   70.41   23.48
 -27  -2   4   11.70   15.69
 -27   2   4  120.28   38.20
 -27  -2   4   59.13   23.59
  27   2  -4   74.09   15.64
 -27   2   4   58.63   16.47
 -26  -2   4   30.32   17.81
 -26   2   4   22.09   12.81
  26   2  -4   44.31   13.18
 -26  -2   4   17.03   21.10
 -26   2   4   38.76   29.70
 -26   2   4   43.46   21.62
 -25  -2   4   28.54   16.99
 -25  -2   4   55.60   23.64
  25   2  -4   55.10   13.21
 -25   2   4   30.53   31.05
 -25   2   4   17.93   18.13
 -25   2   4   30.93   12.93
  24   2  -4   19.12    9.45
 -24  -2   4    6.59   20.71
 -24   2   4   14.97   24.55
 -24  -2   4    2.48   15.15
 -24   2   4   36.43   22.54
 -24   2   4    2.33   10.96
  23   2  -4    2.27    8.06
 -23  -2   4   -7.46   20.53
 -23   2   4   -7.67   23.53
 -23  -2   4    3.07   13.73
 -23   2   4   -9.33   14.72
 -23   2   4  -10.20   11.42
  22   2  -4   19.63    8.23
 -22   2   4   26.96   21.79
 -22  -2   4  -32.94   23.32
 -22  -2   4   25.19   15.87
 -22   2   4   16.11   16.36
 -22   2   4    4.90   10.85
 -21   2   4   -6.53   21.97
 -21  -2   4   10.03   20.54
 -21   2   4  -15.12   14.93
 -21  -2   4    6.75   15.42
  21   2  -4    4.78    7.92
 -21   2   4    9.78   10.36
 -20   2   4   -9.52   21.30
 -20  -2   4   20.21   13.55
 -20   2   4   13.73   12.99
 -20   2   4   35.61   10.84
 -19   2   4   13.21   20.72
 -19  -2   4   -5.50   13.00
 -19   2   4   14.51   13.28
 -19   2   4   13.35    9.45
 -18   2   4   20.07   13.93
 -18  -2   4    6.71   13.34
 -18   2   4    3.18   18.22
 -18   2   4   -7.22    8.81
  18  -2  -4   -0.32    2.54
 -17   2   4   -1.42   12.39
 -17  -2   4   22.30   15.13
 -17   2   4   20.17   20.00
 -17   2   4   14.28    8.34
  17  -2  -4   10.71    3.33
 -16   2   4   12.58   11.98
 -16   2   4    4.46   16.74
 -16   2   4   20.27    8.87
 -16  -2   4   12.49   13.89
  16  -2  -4   10.94    3.30
  15  -2  -4   78.37    5.58
 -15   2   4   79.25   10.53
 -15   2   4   57.62   18.32
 -15  -2   4   51.54   13.20
 -15   2   4   63.05   15.04
  14  -2  -4   59.47    5.13
 -14  -2   4   62.23   15.62
 -14   2   4   78.54   21.23
 -14   2   4   74.60   16.04
 -14   2   4   63.98    9.77
  13   2  -4   27.83    7.87
 -13   2   4   14.41    5.11
 -13   2   4    7.73    6.39
 -13  -2   4   21.57   11.20
 -13   2   4   20.95   16.83
  13  -2  -4   22.99    3.86
 -13   2   4   42.46   13.59
  12   2  -4   12.17    8.16
 -12   2   4   -3.06    6.05
 -12  -2   4   -6.44   10.67
 -12   2   4    4.46    4.05
 -12   2   4   17.83   15.75
  12  -2  -4    6.06    3.24
  11   2  -4    1.52    8.30
 -11   2   4    7.59    4.24
 -11  -2   4   31.86   12.58
  11  -2  -4    4.16    3.15
 -11   2   4   12.07   18.31
 -11   2   4    5.09    4.99
 -11   2   4    8.83   10.05
 -10  -2   4  151.45   17.59
 -10   2   4  139.22    9.12
  10   2  -4  124.89   16.19
 -10   2   4  128.89    9.35
  10  -2  -4  139.33    7.27
  10  -2  -4  133.59    9.83
 -10   2   4   90.73   21.42
 -10   2   4  138.11    9.37
 -10   2   4  148.34   17.40
  -9   2   4  560.23   17.18
   9  -2  -4  583.23   14.21
   9  -2  -4  576.17   18.20
  -9   2   4  569.87   30.10
  -9   2   4  572.93   15.75
  -9  -2   4  576.05   29.16
  -9   2   4  557.10   36.42
  -9   2   4  559.64   16.40
   9   2  -4  518.69   31.21
   8  -2  -4  279.30   12.61
  -8   2   4  296.56   11.22
  -8   2   4  306.08   12.93
   8  -2  -4  311.40   10.81
  -8  -2   4  309.41   21.39
  -8   2   4  293.74   21.52
  -8   2   4  318.57   29.22
  -8   2   4  276.23   11.65
   8   2  -4  260.59   26.09
  -7   2   4   24.08   15.46
   7   2  -4    5.78   15.11
  -7   2   4   10.64    3.87
  -7  -2   4   16.96   11.83
  -7   2   4    6.13   10.14
   7  -2  -4   16.70    4.12
   7  -2  -4   10.87    5.21
  -7   2   4   13.02    4.62
   6  -2  -4   41.00    5.05
   6   2  -4   16.84   17.23
  -6   2   4   42.32   16.23
  -6   2   4   45.83    5.99
   6  -2  -4   49.66   10.68
   6  -2  -4   44.98    6.26
  -6   2   4   37.01    4.46
  -6   2   4   34.18   10.79
  -6  -2   4   49.99    8.01
  -6  -2   4   22.47    9.27
   6  -2  -4   49.08   13.83
  -5  -2   4  134.12   21.99
   5   2  -4  103.07   21.19
   5  -2  -4  135.34   13.39
   5   2  -4  124.46   14.23
  -5   2   4  121.04    8.51
   5  -2  -4  120.21    7.43
  -5   2   4  138.84    6.94
   5  -2  -4  127.76   17.94
  -5  -2   4  132.90   15.23
  -5   2   4  109.71   14.41
   5  -2  -4   74.00    7.22
  -5  -2   4  130.57    9.65
  -5   2   4  128.26   18.99
  -4   2   4  828.50   15.28
   4  -2  -4  805.47   17.53
   4   2  -4  833.00   31.10
  -4   2   4  800.53   19.10
  -4  -2   4  827.30   31.04
   4  -2  -4  823.58   35.79
  -4  -2   4  829.05   21.80
  -4   2   4  733.46   30.33
   4  -2  -4  815.53   28.55
   4  -2  -4  775.20   16.31
  -4  -2   4  775.27   39.26
   4   2  -4  741.25   43.17
  -4   2   4  829.85   37.11
   3   2  -4  260.34   18.38
   3  -2  -4  253.00   16.96
  -3   2   4  273.46   22.27
   3   2  -4  285.62   28.99
  -3   2   4  280.72   11.54
   3  -2  -4  248.27   10.46
  -3  -2   4  246.12   18.42
   3  -2  -4  267.24   22.58
  -3  -2   4  261.27   12.73
  -3   2   4  263.48   19.14
  -3  -2   4  250.85   23.92
   3  -2  -4  254.51    9.07
   2   2  -4  133.47   21.58
  -2   2   4  132.85    8.46
   2  -2  -4  137.26   13.51
  -2   2   4  132.04   16.29
  -2  -2   4  138.12    9.88
   2   2  -4  141.31   15.22
  -2  -2   4  137.26   14.77
   2  -2  -4  135.31    8.28
   2  -2  -4  117.69   18.20
  -2   2   4  142.76   15.48
  -2  -2   4  175.58   20.36
   2  -2  -4  135.75    6.85
   2   2  -4  149.14   10.66
   1  -2  -4   20.88    3.92
  -1  -2   4   32.49    6.86
   1   2  -4   24.21    5.67
  -1  -2   4   21.98   12.76
  -1   2   4   25.34    4.90
   1  -2  -4   20.59    8.22
   1  -2  -4   24.83    4.67
   1   2  -4   20.66   10.00
   1  -2  -4   18.24   11.75
   1  -2  -4   19.23    7.93
  -1  -2   4   22.18   10.25
  -1   2   4   12.59    8.65
   1   2  -4    0.06   15.66
   0  -2   4    6.65    5.63
   0  -2  -4    1.45    3.58
   0  -2  -4    1.48    7.53
   0   2  -4   -5.87    5.55
   0   2   4    4.73    4.23
   0   2  -4    5.28    8.20
   0  -2  -4    3.95    4.26
   0   2   4   -5.66    8.05
   0  -2   4   -3.60    9.31
   0  -2  -4  -10.65   12.41
   0  -2   4    7.69   12.02
   0   2  -4   24.46   16.23
   0  -2  -4    1.38    6.83
   1  -2   4   23.02    7.65
  -1   2  -4   27.82   13.70
  -1   2  -4   26.17    6.49
  -1  -2  -4   28.99   13.83
   1  -2   4   13.44   10.14
  -1  -2  -4    7.95    6.97
  -1   2  -4   27.34    9.53
   1   2   4   15.22    5.32
  -1  -2  -4   11.65    4.53
   1  -2   4   25.20   10.51
  -1  -2  -4   17.66    8.69
   1   2   4   12.99    7.86
  -2   2  -4  106.46   17.93
  -2   2  -4   97.19   11.91
  -2  -2  -4  104.28   12.03
   2  -2   4  112.89   13.41
   2   2   4  108.17    8.29
  -2  -2  -4  107.04    7.78
   2  -2   4  119.72   14.71
  -2  -2  -4  126.87   12.89
  -2   2  -4  106.77    9.27
   2  -2   4  124.74   10.74
   2   2   4  117.32   13.28
  -2  -2  -4  117.41   15.06
  -3  -2  -4  271.92   19.24
  -3   2  -4  270.47   17.34
  -3  -2  -4  237.31   15.41
   3  -2   4  255.76   17.64
   3   2   4  259.73   11.43
  -3  -2  -4  241.98   10.66
  -3  -2  -4  252.69   16.77
  -3   2  -4  266.93   13.22
   3  -2   4  314.54   16.52
  -3   2  -4  266.05   21.11
   3  -2   4  255.67   17.76
   3   2   4  266.49   18.61
  -4   2  -4  109.57   16.15
   4  -2   4   98.88   13.20
   4  -2   4  113.99   13.56
  -4  -2  -4   90.07   11.03
   4   2   4  147.98   10.20
  -4  -2  -4   91.40    7.10
  -4   2  -4  110.44    9.98
  -4  -2  -4  134.22   14.12
  -4  -2  -4  108.89   12.32
   4   2   4   93.17   12.97
   5  -2   4  250.85   20.65
   5   2   4  206.35   13.63
   5  -2   4  234.59   17.42
  -5  -2  -4  208.78   14.37
  -5  -2  -4  207.74   10.22
  -5   2  -4  248.44   20.25
   5   2   4  201.53   19.11
   5  -2   4  247.60   18.51
  -5  -2  -4  235.93   15.32
  -5   2  -4  193.27   12.43
  -6   2  -4   -2.18    6.07
   6   2   4   -3.24    6.27
  -6  -2  -4   -1.22    7.90
   6  -2   4    1.53    7.61
  -6  -2  -4    2.05    3.89
   6   2   4   -7.51   12.51
   6  -2   4    2.32    8.38
  -6  -2  -4    1.27    6.96
  -6   2  -4   11.66   10.40
   6  -2   4   20.74   12.57
  -7   2  -4    0.29    6.03
   7   2   4    5.96   12.17
   7   2   4    8.09    4.73
   7  -2   4   -4.37    9.00
   7  -2   4   -5.60   12.93
   7   2   4    0.05    5.88
   7  -2   4    5.54    7.62
  -7  -2  -4   -7.25    4.64
  -7  -2  -4    7.67    7.03
  -7  -2  -4   -0.36    6.85
  -7   2  -4    1.62    9.38
  -8  -2  -4   16.34    6.93
  -8   2  -4   12.26    6.92
  -8   2  -4   20.69    9.54
   8  -2   4    8.39    7.79
   8   2   4   30.32   12.57
  -8  -2  -4   25.11    5.30
   8   2   4   23.90    7.10
   8  -2   4   23.79    8.78
   8  -2   4   14.45   12.49
   8   2   4   24.16    5.54
  -8  -2  -4   18.72    7.82
   9   2   4   50.83   11.63
   9   2   4   66.76    7.81
   9  -2   4   71.55   11.24
  -9  -2  -4   62.09    6.50
   9  -2   4  102.05   13.35
   9  -2   4   65.24   14.93
  -9  -2  -4   72.33    9.96
   9   2   4   75.02   10.73
  -9   2  -4   72.89   12.38
  -9  -2  -4   62.96   10.67
  -9   2  -4   62.55    9.76
 -10   2  -4   24.36    8.20
  10   2   4   27.39    9.70
 -10  -2  -4   35.18    8.54
  10   2   4   24.42    6.13
  10  -2   4   47.52   10.60
  10  -2   4   53.81   10.91
 -10  -2  -4   30.11   10.20
  10   2   4   28.80    8.71
 -10  -2  -4   25.35    5.34
  10  -2   4   69.29   17.66
 -10   2  -4   43.01   11.52
  11   2   4  207.00   12.91
  11  -2   4  185.00   15.91
  11   2   4  189.15   14.61
 -11  -2  -4  195.07   10.83
 -11  -2  -4  178.39   14.24
 -11   2  -4  187.96   15.28
 -11  -2  -4  193.91   17.59
 -11   2  -4  197.10   17.93
  11   2   4  200.33   13.54
  12   2   4   -1.18    5.75
 -12  -2  -4   -6.97    7.24
  12  -2   4    6.38    8.06
  12   2   4   20.24    8.66
 -12   2  -4   -7.10    8.82
  12   2   4   -0.23    4.54
 -12  -2  -4    4.49    4.00
 -12  -2  -4   -3.09   10.49
 -12   2  -4    5.55    9.11
  13   2   4  265.55   16.79
  13  -2   4  283.22   20.16
  13   2   4  262.98   17.62
 -13  -2  -4  270.74   13.19
 -13   2  -4  289.70   20.34
 -13  -2  -4  263.70   17.19
 -13   2  -4  252.38   21.45
 -13  -2  -4  258.10   21.35
 -14  -2  -4   -3.51    5.51
  14   2   4   -6.63    7.01
  14  -2   4   -7.06    9.10
 -14  -2  -4    5.86    7.89
  14   2   4    1.46    8.79
 -14   2  -4    7.68    9.67
 -14  -2  -4   13.40   10.50
 -14   2  -4   17.31   11.18
  15   2   4   70.92   11.72
  15  -2   4   60.70   12.38
  15   2   4   56.32   11.58
 -15  -2  -4   40.95    6.42
 -15   2  -4   63.74   13.44
 -15  -2  -4   53.76   10.74
 -15   2  -4   39.49   12.55
 -16  -2  -4    5.94    4.99
  16   2   4   10.81    8.72
 -16  -2  -4   -2.94    8.67
 -16   2  -4   14.88   11.72
  17   2   4    1.08    8.98
 -17  -2  -4   29.75   14.68
 -17  -2  -4    0.37    8.68
 -17   2  -4   13.65   11.45
 -17   2  -4   -0.28   11.36
  18   2   4  166.73   18.44
 -18  -2  -4  149.95   20.74
 -18   2  -4  177.49   20.09
 -18   2  -4  151.81   19.30
 -18  -2  -4  163.59   15.71
 -19  -2  -4   -1.93    8.63
  19   2   4   11.00   11.75
 -19   2  -4   19.87   13.70
 -19  -2  -4    0.72   12.08
 -19   2  -4   -1.74   11.71
  20   2   4   20.94   12.62
 -20   2  -4   35.23   16.23
 -20   2  -4   16.17   13.65
 -21   2  -4   24.01   14.58
  21   2   4   20.35   13.90
 -21   2  -4   25.61   15.36
  22   2   4   -6.88   13.69
 -22   2  -4   -7.10   14.18
 -22   2  -4   15.89   15.65
  23   2   4   31.61   15.39
 -23   2  -4   17.37   14.38
  24   2   4  -13.67   15.29
 -24   2  -4  -19.14   15.46
  25   2   4   35.36   17.85
 -25   2  -4   52.44   17.99
 -25   3   4   -3.26   11.27
 -25  -3   4   23.99   28.47
  25   3  -4    4.69    9.84
 -25   3   4   13.44   30.58
 -25   3   4   32.70   22.02
 -25  -3   4   16.65   17.90
 -24   3   4   12.51   12.06
  24   3  -4   23.60   10.72
 -24   3   4  -34.85   29.74
 -24  -3   4   30.71   20.09
 -24   3   4   24.90   22.61
 -23   3   4   26.66   27.20
 -23  -3   4    4.42   15.00
 -23   3   4    7.03   10.36
 -23   3   4   -1.83   20.07
 -22   3   4   -6.48   10.62
 -22   3   4   14.55   18.45
 -22  -3   4   -3.58   16.20
 -22   3   4  -41.03   28.14
 -21   3   4    6.61    9.30
 -21   3   4   26.23   17.78
 -21  -3   4   18.51   18.68
 -20   3   4   17.73    9.59
 -20   3   4   24.83   18.13
 -20  -3   4    9.52   16.49
 -20   3   4   28.71   27.66
 -19   3   4   71.64   26.76
 -19  -3   4   92.28   20.70
 -19   3   4   60.92   18.87
 -19   3   4   69.69   11.97
 -18   3   4   -6.75    8.12
 -18   3   4   35.28   23.76
 -18  -3   4    0.85   15.31
 -18   3   4   -5.07   15.59
 -17   3   4   48.32   21.94
 -17  -3   4   42.32   16.53
 -17   3   4   49.72    9.16
 -17   3   4   46.10   18.58
  16   3  -4  217.62   19.38
  16  -3  -4  230.61   11.48
 -16   3   4  241.15   29.19
 -16  -3   4  184.68   24.38
 -16   3   4  190.64   31.71
 -16   3   4  204.28   15.41
  15   3  -4    5.30    9.94
 -15  -3   4   14.96   14.18
  15  -3  -4   18.49    5.09
 -15   3   4   13.57   19.40
 -15   3   4   15.58   15.51
 -15   3   4   20.99    7.96
  14   3  -4   17.57   11.94
 -14   3   4    5.15   12.71
 -14  -3   4    0.75   12.99
 -14   3   4   11.22   18.17
  14  -3  -4    3.11    4.42
 -14   3   4   13.97    6.73
 -13   3   4   -0.60    5.86
  13   3  -4   -7.61   13.68
 -13   3   4   -3.15   13.13
 -13  -3   4  -16.51   13.04
  13  -3  -4   -0.08    4.36
 -13   3   4   10.87   17.55
 -12   3   4   11.13    6.28
  12   3  -4    9.02   14.12
  12  -3  -4    6.76    4.73
 -12   3   4   14.33   16.74
 -12   3   4   32.99   15.18
 -12  -3   4    8.27   12.29
 -11   3   4   69.99    9.84
  11  -3  -4   98.70    7.84
  11   3  -4  105.98   22.15
 -11   3   4   50.78   17.70
 -11  -3   4   84.23   16.53
 -11   3   4   86.78    8.97
 -11   3   4   79.33   17.97
  10   3  -4   -1.19   16.64
 -10   3   4    1.01    5.13
 -10   3   4   -7.24   15.34
 -10  -3   4  -14.68   10.60
 -10   3   4   -5.27   11.45
  10  -3  -4    8.61    4.62
  -9   3   4   41.38    6.50
   9  -3  -4   27.94    5.76
  -9  -3   4   46.94   14.00
  -9   3   4   28.49   15.96
  -9   3   4    3.96   12.69
   9  -3  -4   26.06    7.87
   9   3  -4   10.54   18.53
  -8  -3   4   26.42   10.56
   8   3  -4   43.29   22.83
  -8   3   4   16.21    4.76
   8  -3  -4   31.46    5.64
  -8   3   4   32.55   14.87
   8  -3  -4   32.53    7.74
  -8   3   4   14.26   12.46
  -7   3   4   11.23   11.73
   7  -3  -4    4.97    6.19
  -7   3   4   12.86    5.03
  -7   3   4   -4.23   13.20
  -7  -3   4   10.15   10.68
   7  -3  -4    6.38    4.78
   7   3  -4    2.94   19.57
   6   3  -4  -10.00   18.69
  -6   3   4    2.61    4.36
   6  -3  -4    4.07    6.20
  -6   3   4    5.53   12.18
   6  -3  -4    1.64    4.60
  -6  -3   4  -11.41   12.82
  -6   3   4    3.89   10.56
   5  -3  -4  429.84   16.65
   5  -3  -4  447.39   15.82
  -5  -3   4  429.33   27.62
  -5   3   4  385.86   27.55
  -5   3   4  414.70   15.13
   5   3  -4  395.90   39.48
   4  -3  -4  151.35   16.06
  -4  -3   4  199.47   20.06
   4  -3  -4  175.42   10.43
   4  -3  -4  166.06   10.61
  -4   3   4  156.51   18.07
   4   3  -4  207.73   31.45
  -3  -3   4  189.85   19.22
   3  -3  -4  200.62   11.18
   3  -3  -4  196.74   11.06
  -3   3   4  173.65   19.02
   3  -3  -4  147.28   16.09
   3   3  -4  179.51   30.23
   2   3  -4   19.73   17.34
   2  -3  -4   12.11    5.00
   2  -3  -4   -5.01    8.36
   2  -3  -4   12.07    5.26
  -2  -3   4   23.50   11.10
  -2   3   4   15.19   10.91
  -1   3   4   36.64   12.35
  -1  -3   4   26.98   11.68
   1  -3  -4   22.43    5.56
   1   3  -4   24.76    7.44
   1   3  -4   36.79   18.81
   1  -3  -4   29.81   10.46
   1  -3  -4   22.65    5.78
   0  -3   4   61.42   14.47
   0  -3  -4   34.93    6.27
   0  -3  -4   44.47   11.06
   0   3  -4   53.65   19.43
   0  -3  -4   60.40    6.84
   0   3  -4   45.87    8.35
   0   3   4   45.97   14.05
  -1  -3  -4  125.99   15.78
   1  -3   4  172.14   18.04
  -1  -3  -4  162.76   10.91
   1   3   4  149.26   18.72
  -1   3  -4  133.75   11.71
  -1  -3  -4  152.25    9.92
  -1   3  -4  149.30   23.82
  -2   3  -4   -1.89    5.91
  -2  -3  -4   -4.92    4.94
  -2  -3  -4   -8.39   10.38
  -2  -3  -4   -1.53    4.88
   2  -3   4    0.21   10.28
  -2   3  -4    2.23   15.34
   2   3   4   -1.93   12.41
  -3   3  -4    2.55    6.05
  -3  -3  -4  -14.98    9.93
  -3  -3  -4    3.41    4.90
   3  -3   4    0.65    9.75
   3   3   4    1.13   12.57
  -3   3  -4    1.62   15.19
  -4   3  -4   22.13    7.56
  -4  -3  -4   30.90    6.86
   4  -3   4    8.90   10.45
  -4  -3  -4   29.09    8.98
   4   3   4   -2.19   12.99
  -4   3  -4   10.87   12.78
  -5   3  -4   -9.05    6.95
   5  -3   4   -4.34   10.59
  -5  -3  -4   -0.47    5.31
  -5  -3  -4    6.92    8.46
  -5   3  -4    8.12   14.74
   5   3   4    1.04   13.19
  -6  -3  -4  127.01   10.01
   6  -3   4  128.58   16.87
  -6   3  -4  137.27   21.20
  -6  -3  -4  114.87   14.50
  -6   3  -4   98.78   10.76
   6   3   4  120.86   19.83
  -7  -3  -4   -3.20    8.37
   7   3   4    5.55   16.71
  -7   3  -4    7.40    6.59
  -7  -3  -4    2.33    5.38
   7  -3   4  -19.59   10.94
  -7   3  -4   -5.11   14.31
   8   3   4   23.98   17.41
  -8  -3  -4   18.10    7.85
  -8   3  -4   11.78    7.66
   8  -3   4   -2.43   10.03
  -8  -3  -4    1.28    8.60
  -8   3  -4   -2.51   13.66
  -9   3  -4   20.57    8.09
   9  -3   4   34.17   11.83
   9   3   4   34.75   18.56
  -9  -3  -4   18.40    6.17
  -9   3  -4   19.71   12.61
  -9  -3  -4   22.32   10.32
 -10   3  -4  191.94   15.53
 -10   3  -4  205.56   21.95
  10   3   4  207.07   26.44
  10  -3   4  208.46   20.60
 -10  -3  -4  198.86   13.20
 -10  -3  -4  189.89   17.77
 -11   3  -4  555.81   34.47
 -11   3  -4  564.78   25.40
  11  -3   4  537.35   30.90
 -11  -3  -4  529.99   21.19
 -11  -3  -4  552.36   27.83
  11   3   4  571.38   36.98
  12   3   4   -9.18   13.65
 -12  -3  -4    8.98    6.06
  12  -3   4    6.92   12.50
 -12  -3  -4    1.26    9.16
 -12   3  -4   -7.49    8.98
  12   3   4    3.64    6.70
 -12   3  -4   26.70   13.31
  13   3   4  168.21   14.15
  13  -3   4  168.60   19.64
 -13   3  -4  151.76   15.26
 -13  -3  -4  151.26   12.82
 -13   3  -4  140.97   19.98
 -13  -3  -4  158.91   16.96
  13   3   4  137.20   17.99
  14   3   4 1007.18   31.70
  14  -3   4  976.71   41.61
 -14  -3  -4  891.08   29.05
 -14   3  -4  929.04   34.03
 -14  -3  -4  991.49   37.67
 -14   3  -4  915.10   45.01
  14   3   4  846.11   32.74
 -15   3  -4   -2.01    9.49
  15   3   4    9.99    6.46
  15   3   4   16.79    8.30
 -15  -3  -4   11.89   10.46
  15  -3   4   12.79   12.66
 -15   3  -4   20.87   13.50
 -16   3  -4   25.12   10.77
  16   3   4   20.19    8.41
 -16   3  -4   22.28   15.62
  16  -3   4   17.88   13.47
 -16  -3  -4   38.35   12.05
  17   3   4   12.91    8.54
  17  -3   4    5.51   11.60
 -17  -3  -4   22.80   11.22
 -17   3  -4   20.35   11.12
 -17   3  -4   26.77   16.62
 -18   3  -4   46.75   14.09
  18   3   4   19.82    9.40
  18  -3   4   38.81   15.24
 -18  -3  -4   15.56   11.61
 -18   3  -4   39.02   17.33
 -19   3  -4   21.34   12.56
 -19   3  -4   -0.53   13.95
  19   3   4   16.90   10.47
  19  -3   4    7.52   13.48
 -20   3  -4   21.90   12.41
  20   3   4   20.99   11.62
  20  -3   4   27.24   13.66
 -20   3  -4   39.76   18.07
 -21   3  -4    5.71   15.65
 -21   3  -4   23.81   13.06
  21   3   4   29.52   13.65
  21  -3   4   22.34   15.22
  22   3   4   28.81   14.20
  22  -3   4   11.87   14.21
 -22   3  -4   27.63   13.35
 -22   3  -4    2.97   16.10
 -23   3  -4   12.10   14.71
  23   3   4   17.09   14.47
 -22   4   4   29.45   28.99
 -22   4   4   20.72   10.82
 -22  -4   4   28.42   17.39
 -22   4   4   13.69   20.63
 -21   4   4   40.54   11.31
 -21   4   4   14.07   25.21
 -21  -4   4   28.46   19.23
 -21   4   4   13.18   20.73
 -20   4   4   11.20    9.78
 -20   4   4    2.93   21.04
 -20  -4   4    7.57   19.17
 -20   4   4  -25.60   18.76
 -19   4   4   -6.78    8.71
  19   4  -4   -0.27   10.14
 -19   4   4   33.02   22.01
 -19  -4   4   13.54   17.36
 -19   4   4    0.89   19.33
 -18   4   4   -5.52    8.14
  18   4  -4   -0.57    9.85
 -18  -4   4    2.45   15.43
 -18   4   4   -3.20   21.74
 -18   4   4    3.57   16.93
 -17   4   4   -0.92    8.45
  17   4  -4    2.51   12.35
 -17  -4   4  -16.31   17.76
 -17   4   4   11.18   17.40
 -17   4   4  -12.83   20.64
 -16   4   4   16.54    8.49
  16   4  -4   -9.45   15.50
 -16   4   4   33.24   20.09
 -16  -4   4  -17.87   16.39
 -15  -4   4    3.19   14.44
  15   4  -4    8.28   13.93
 -15   4   4   -9.43    7.59
 -15   4   4   -2.45   16.66
 -15   4   4   13.30   18.86
 -14   4   4   15.05    7.27
 -14   4   4  -11.50   20.44
 -14   4   4   13.72   15.35
 -14  -4   4   -4.89   15.12
  14   4  -4   -3.87   19.70
  13   4  -4  -13.10   22.45
 -13   4   4    7.53    6.80
 -13   4   4   18.34   19.40
 -13  -4   4   -5.43   13.94
 -13   4   4  -18.04   16.66
 -12  -4   4    7.85   16.36
  12   4  -4   41.75   22.31
 -12   4   4   -3.14    6.76
  12  -4  -4    7.54    6.74
 -12   4   4   20.50   16.73
 -11  -4   4   23.79   15.50
  11  -4  -4   25.99   14.42
 -11   4   4   33.00   15.80
  11  -4  -4   22.81    7.92
 -11   4   4   17.70    6.84
  10  -4  -4  220.69   14.11
  10   4  -4  225.51   35.19
 -10  -4   4  200.28   24.20
 -10   4   4  191.64   26.93
  10  -4  -4  192.96   23.34
 -10   4   4  211.33   13.42
   9  -4  -4  217.68   24.38
   9  -4  -4  304.55   16.04
  -9  -4   4  260.92   26.52
  -9   4   4  266.11   29.63
  -9   4   4  279.87   15.37
   9   4  -4  280.96   40.96
  -8  -4   4    5.87   15.65
   8   4  -4   21.28   22.97
  -8   4   4   15.60    6.46
   8  -4  -4    2.33   11.94
   8  -4  -4   13.23    6.73
  -8   4   4   12.21   14.86
   7   4  -4   88.08   31.64
   7  -4  -4   65.46   14.35
   7  -4  -4   76.93    9.46
  -7   4   4   75.82    9.34
  -7   4   4   77.07   18.45
  -7  -4   4   93.16   17.82
   6   4  -4  125.27   33.73
   6  -4  -4   97.23   17.05
   6  -4  -4   92.56   10.06
  -6   4   4  123.33   20.30
  -6  -4   4   80.20   17.94
   5   4  -4  155.97   34.98
   5  -4  -4  164.33   20.59
   5  -4  -4  179.88   13.06
  -5  -4   4  207.51   23.67
  -5   4   4  175.56   22.59
  -4   4   4  303.80   28.50
   4  -4  -4  335.55   27.01
  -4  -4   4  357.95   30.02
   4  -4  -4  347.81   17.52
   4   4  -4  348.82   42.39
   3   4  -4   22.27   27.30
   3  -4  -4   14.42   12.30
   3  -4  -4    3.47    6.05
  -3   4   4    7.79   14.36
  -3  -4   4    1.74   12.39
   2  -4  -4  258.42   24.06
  -2  -4   4  250.23   26.13
   2  -4  -4  245.97   15.27
  -2   4   4  232.85   26.41
   2   4  -4  243.35   36.24
   1   4  -4   68.06   25.49
   1  -4  -4   42.73    8.22
   1  -4  -4   31.50   13.59
  -1  -4   4   63.95   17.03
  -1   4   4   58.92   17.00
   0   4  -4   77.79   26.52
   0   4  -4   37.23    9.63
   0  -4  -4   48.89    8.63
   0  -4   4   24.19   13.43
   0  -4  -4   39.90   14.39
   0   4   4   67.80   20.46
  -1   4  -4    8.13   19.38
  -1   4  -4   -4.11    7.52
  -1  -4  -4  -11.51   14.25
  -1  -4  -4    9.84    6.99
   1  -4   4  -29.61   13.83
   1   4   4   -4.20   15.76
  -2   4  -4   -2.18    7.18
   2  -4   4  -13.35   15.03
  -2  -4  -4   13.31   13.45
  -2   4  -4   36.11   22.00
  -2  -4  -4    0.86    7.03
   2   4   4   13.24   16.43
  -3   4  -4  -16.66   18.83
  -3   4  -4    2.86    7.67
   3  -4   4   12.77   12.66
  -3  -4  -4   -4.86    6.47
   3   4   4    2.00   14.97
  -3  -4  -4    1.50   10.94
   4  -4   4   39.64   16.60
   4   4   4   59.63   20.37
  -4  -4  -4   52.02    9.32
  -4  -4  -4   36.45   13.04
  -4   4  -4   47.36   10.51
  -4   4  -4   41.72   20.04
   5   4   4  108.43   24.56
  -5  -4  -4   94.66   16.54
  -5   4  -4   92.06   11.28
  -5  -4  -4  100.61   11.59
   5  -4   4  104.68   17.95
  -5   4  -4  101.10   21.10
   6   4   4   -6.83   22.46
  -6   4  -4   -5.87    7.33
   6  -4   4   -6.77   13.62
  -6  -4  -4    2.43    6.73
  -6  -4  -4    9.18   11.58
  -6   4  -4   10.23   16.80
  -7   4  -4   21.04    9.12
  -7  -4  -4   13.66   12.15
   7  -4   4   23.51   13.90
  -7  -4  -4   11.01    6.83
   7   4   4   -5.75   20.17
  -7   4  -4    7.24   16.85
   8   4   4    1.52   20.19
  -8   4  -4   11.81    8.24
   8  -4   4    0.10   13.78
  -8  -4  -4   -3.01   11.39
  -8  -4  -4    0.90    6.90
  -8   4  -4   -8.27   16.80
   9   4   4  -12.44   22.01
  -9   4  -4    8.68    8.91
   9  -4   4   15.55   12.73
  -9  -4  -4   23.31    8.48
  -9  -4  -4   19.63   12.21
  -9   4  -4    3.67   18.20
 -10  -4  -4   46.59   14.40
  10   4   4   42.15   26.39
 -10   4  -4   35.84   10.68
 -10  -4  -4   28.71    8.28
  10  -4   4   28.61   14.94
 -10   4  -4   64.73   20.35
  11   4   4  -18.28   21.36
 -11   4  -4    1.56    8.18
  11  -4   4   22.42   13.43
 -11  -4  -4    3.46   12.11
 -11   4  -4    5.96   16.81
  12   4   4  -13.05   19.18
 -12   4  -4    2.90    9.41
  12  -4   4   21.49   14.91
 -12   4  -4   23.03   16.95
 -12  -4  -4   21.00   12.99
  13   4   4   48.49   21.21
 -13   4  -4   43.28   11.36
 -13  -4  -4   26.03   13.22
  13  -4   4   28.86   14.62
 -13   4  -4   65.81   24.00
 -14   4  -4   13.18    9.80
  14   4   4  -18.80   16.61
 -14  -4  -4   21.08   12.63
  14  -4   4   -2.65   13.48
 -14   4  -4    3.02   17.45
 -15   4  -4    1.28   16.69
  15   4   4    5.92   14.54
 -15  -4  -4    8.97   12.89
  15   4   4    3.23    8.05
  15  -4   4  -13.74   16.41
 -15   4  -4   -1.10   10.91
 -16   4  -4   26.63   12.22
  16   4   4   26.16   12.22
  16   4   4   20.38    9.15
 -16  -4  -4   32.32   14.59
  16  -4   4   24.78   17.79
 -16   4  -4    8.21   15.91
 -17   4  -4   60.00   13.43
  17   4   4   59.26   12.10
  17  -4   4   58.03   20.80
  17   4   4   68.71   13.30
 -17   4  -4   75.30   22.93
 -18   4  -4   57.15   13.68
  18   4   4   60.69   13.06
 -18   4  -4   48.31   20.54
  18  -4   4   53.72   19.27
 -19   4  -4    2.35   11.38
  19  -4   4  -24.22   17.31
 -19   4  -4    6.89   17.97
  19   4   4    7.36   10.44
  20   4   4   -4.33   10.59
 -20   4  -4   11.15   17.26
  20  -4   4   -4.28   17.40
 -20   4  -4   11.86   13.40
  18   5  -4    9.82   15.67
 -18  -5   4   19.45   21.15
  18  -5  -4  -24.10   20.88
 -18   5   4  -14.80   22.72
  17   5  -4   32.54   17.02
 -17   5   4   19.56    9.79
 -17  -5   4   54.66   22.20
  17  -5  -4   -6.03   17.04
 -17   5   4    1.39   20.45
 -16   5   4   38.42   10.25
  16  -5  -4    6.18   15.96
 -16  -5   4    9.22   18.04
 -16   5   4   22.87   20.03
  16   5  -4  -10.55   19.88
  15   5  -4   -9.29   22.36
 -15  -5   4   36.64   20.45
  15  -5  -4    5.20   18.98
 -15   5   4    7.94   19.69
 -15   5   4   21.67    9.02
  14   5  -4   -3.49   23.83
 -14   5   4   10.57    8.70
 -14  -5   4    2.90   16.52
  14  -5  -4   21.80   16.93
 -14   5   4   -3.61   19.91
  13   5  -4   17.04   28.27
 -13  -5   4  -35.52   21.70
 -13   5   4  -11.52    8.84
  13  -5  -4   32.85   17.71
 -13   5   4    7.47   20.00
 -12  -5   4   19.80   16.84
 -12   5   4   17.95    8.98
  12   5  -4   19.85   31.24
  12  -5  -4    6.09   14.44
 -12   5   4    6.05   19.68
  11   5  -4   28.18   28.18
 -11  -5   4  -10.44   16.94
 -11   5   4   25.45    8.86
 -11   5   4   21.46   22.97
  11  -5  -4   50.97   19.68
 -10  -5   4    7.48   15.10
  10   5  -4   -7.90   27.97
 -10   5   4   -6.11    7.92
  10  -5  -4  -21.64   17.46
 -10   5   4  -13.83   16.77
  -9  -5   4   -4.46   16.03
   9   5  -4   44.95   29.94
   9  -5  -4   16.11   17.44
  -9   5   4   -5.83   17.57
   8   5  -4  126.93   37.46
   8  -5  -4  136.75   23.85
  -8  -5   4  161.42   26.63
  -8   5   4  147.69   28.62
   7   5  -4   57.15   34.37
   7  -5  -4   68.74   19.50
  -7   5   4   42.95   19.89
  -7  -5   4   58.83   19.96
   6  -5  -4   14.74   14.43
   6   5  -4  -30.67   34.14
  -6   5   4   -2.60   19.21
  -6  -5   4   -5.93   15.60
   5   5  -4  112.99   35.82
   5  -5  -4   44.15   16.23
  -5  -5   4   66.55   19.66
  -5   5   4   50.93   19.83
   4  -5  -4  -17.46   15.31
   4   5  -4   30.74   31.40
  -4  -5   4  -17.74   17.12
  -4   5   4   16.04   17.28
   3   5  -4  103.74   33.11
   3  -5  -4   52.10   17.09
  -3  -5   4   64.43   19.53
  -3   5   4   64.90   22.34
   2   5  -4   42.63   32.72
  -2  -5   4   39.44   16.91
   2  -5  -4   35.62   15.80
  -2   5   4   56.07   22.27
   1   5  -4   25.71   30.17
   1  -5  -4    9.74   16.25
  -1   5   4   36.49   20.06
  -1  -5   4   16.60   16.51
   0   5  -4  -30.59   31.40
   0  -5  -4   10.07   15.96
   0  -5   4   23.21   16.37
   0   5   4   17.75   21.18
  -1   5  -4   -4.68   25.83
   1  -5   4   -7.51   16.60
  -1  -5  -4   45.07   17.13
   1   5   4   16.36   19.45
  -2   5  -4   36.18   11.49
  -2   5  -4   70.52   30.10
   2   5   4   58.13   27.47
   2  -5   4   35.73   17.92
  -2  -5  -4   21.01   14.98
  -3   5  -4   -2.69   24.13
  -3   5  -4   10.90   10.51
  -3  -5  -4   -2.53   14.71
   3  -5   4   17.92   15.05
   3   5   4  -34.62   22.13
   4   5   4   68.05   25.02
  -4   5  -4   33.55   10.29
   4  -5   4   44.73   16.57
  -4  -5  -4   63.60   17.73
  -4   5  -4   34.57   25.43
   5   5   4   18.50   25.68
  -5   5  -4   -9.81    9.77
   5  -5   4   -7.22   15.74
  -5  -5  -4  -18.43   14.31
  -5   5  -4    2.02   22.83
   6   5   4   44.45   29.28
   6  -5   4   42.84   17.95
  -6   5  -4   -3.09    8.61
  -6  -5  -4   28.27   16.33
  -6   5  -4   13.77   23.30
   7   5   4   34.19   30.08
  -7   5  -4   42.14   10.95
   7  -5   4   34.22   17.60
  -7   5  -4   40.85   24.54
  -7  -5  -4   54.91   18.81
   8   5   4  -18.26   26.41
  -8   5  -4   14.01   10.37
   8  -5   4  -28.66   18.29
  -8  -5  -4    9.26   14.42
  -8   5  -4    3.28   20.69
   9   5   4   44.33   28.15
  -9   5  -4   10.55    9.99
  -9  -5  -4   34.68   17.58
   9  -5   4   -5.37   16.51
  -9   5  -4   12.66   22.75
  10   5   4   49.86   29.46
 -10  -5  -4    5.23   14.05
 -10   5  -4   28.03   10.80
  10  -5   4   31.15   16.73
 -10   5  -4   48.88   24.51
  11   5   4   51.88   29.30
 -11   5  -4   32.99   10.80
  11  -5   4   13.46   16.16
 -11  -5  -4   17.64   15.14
 -12  -5  -4   15.18   15.06
  12   5   4    1.34   27.43
 -12   5  -4   10.78    9.48
  12  -5   4   32.31   17.51
 -12   5  -4    4.92   23.19
  13   5   4   10.31   24.45
 -13  -5  -4   22.08   16.48
  13  -5   4   34.94   19.94
 -13   5  -4   15.14   10.94
 -13   5  -4    6.21   23.06
 -14  -5  -4   23.57   16.68
  14   5   4    1.51   22.31
 -14   5  -4   39.35   12.27
 -14   5  -4  -11.74   26.42
  14  -5   4   29.66   20.77
  15   5   4  -17.51   20.02
 -15   5  -4  -13.51   10.69
  15  -5   4   10.68   18.72
 -15   5  -4   16.68   21.40
 -16   5  -4   -1.60   10.25
  16   5   4    0.36    9.19
  16  -5   4  -16.54   19.25
 -10  -6   4  -22.73   19.92
  10  -6  -4    8.58   20.73
 -10   6   4   -6.38   21.43
  -9  -6   4  -19.06   19.96
   9   6  -4    0.78   36.42
   9  -6  -4    8.16   19.63
  -9   6   4   44.46   26.46
  -8  -6   4   14.43   18.33
   8   6  -4   24.48   35.92
   8  -6  -4   -3.78   18.06
  -8   6   4   -2.26   21.52
   7   6  -4    3.85   36.62
  -7  -6   4   19.66   22.42
   7  -6  -4   -2.86   20.63
  -7   6   4    9.12   26.61
  -6  -6   4   19.12   21.54
   6  -6  -4   -2.19   17.89
   6   6  -4   31.31   35.54
  -6   6   4   19.37   26.12
   5   6  -4   11.31   33.12
   5  -6  -4    1.79   19.89
  -5   6   4   20.96   25.91
  -5  -6   4   21.61   19.20
   4   6  -4    9.74   35.78
   4  -6  -4    4.57   17.54
  -4   6   4   12.52   21.73
  -4  -6   4    8.33   19.69
   3   6  -4   -5.45   33.91
  -3   6   4   18.04   23.75
   3  -6  -4   38.63   22.34
  -3  -6   4  -22.50   17.64
   2   6  -4    1.45   32.71
   2  -6  -4    4.59   18.42
  -2   6   4   22.00   25.89
  -2  -6   4    0.45   19.10
   1   6  -4   25.89   32.64
   1  -6  -4    7.76   19.05
  -1  -6   4   15.99   19.58
  -1   6   4    4.81   25.22
   0  -6  -4   16.55   17.11
   0   6  -4   42.42   38.84
   0  -6   4  -10.95   17.49
   0   6   4   10.55   27.31
  -1   6  -4    5.05   30.66
  -1  -6  -4   33.27   19.00
   1  -6   4   -4.08   20.66
   1   6   4   11.89   30.29
   2   6   4   44.73   31.25
  -2   6  -4   63.70   37.67
  -2  -6  -4   67.22   20.08
   2  -6   4   48.42   20.16
   3   6   4   20.98   30.60
  -3  -6  -4   16.67   17.11
   3  -6   4  -13.56   19.29
  -3   6  -4  -45.54   33.61
  -4   6  -4    9.69   30.45
   4   6   4  -25.69   31.14
   4  -6   4   55.34   23.93
  -4  -6  -4  -33.77   16.88
  -5   6  -4  -38.45   32.13
   5   6   4   17.16   33.69
   5  -6   4   -5.51   18.41
  -5  -6  -4  -13.02   16.95
  -6   6  -4   95.50   36.02
   6   6   4   57.65   32.48
  -6   6  -4   66.22   14.87
   6  -6   4   57.49   22.82
  -6  -6  -4   83.91   23.99
  -7  -6  -4   68.68   23.49
  -7   6  -4   40.51   13.39
   7   6   4   43.20   37.36
   7  -6   4   56.99   25.77
  -7   6  -4   40.53   29.81
   8   6   4   52.64   36.76
  -8   6  -4   13.40   11.28
   8  -6   4   57.08   23.17
  -8  -6  -4   10.00   16.80
  -8   6  -4  -32.21   30.29
  28   0  -5   23.59   15.79
 -28   0   5   -0.91   17.99
 -28   0   5   10.32   17.49
 -28   0   5   24.30   16.39
 -27   0   5   23.88   16.79
  27   0  -5    6.12   13.86
 -27   0   5   20.14   21.66
 -27   0   5   -8.63   13.01
  26   0  -5    7.06   12.61
 -26   0   5   20.92   14.74
 -26   0   5   24.82   18.40
 -26   0   5    2.65   11.63
  25   0  -5   15.71   12.78
 -25   0   5  -17.34   16.17
 -25   0   5   16.27   11.42
 -25   0   5   -8.58   14.23
  24   0  -5    2.85   10.22
 -24   0   5   22.33   17.39
 -24   0   5   14.15   12.03
 -24   0   5   15.02   15.08
  23   0  -5   15.37   11.21
 -23   0   5   16.98   15.78
 -23   0   5    3.92   12.91
  22   0  -5    5.19    8.94
 -22   0   5   -5.42   14.10
 -22   0   5    7.45   13.60
  21   0  -5   -0.62    8.91
 -21   0   5    0.63   12.65
 -21   0   5   19.45   16.02
 -20   0   5    5.82    5.14
  20   0  -5   -5.68    7.79
 -20   0   5    0.93   11.58
 -20   0   5   18.22   12.96
 -19   0   5   -4.59   12.12
 -19   0   5   -7.98    5.11
  19   0  -5   -1.08    6.91
 -18   0   5   -3.32   11.38
 -18   0   5   -0.74    4.78
 -18   0   5  -10.67   11.49
  18   0  -5   -2.59    6.99
 -17   0   5    1.24    4.72
  17   0  -5   -5.08    5.99
 -17   0   5   -5.43    9.36
 -17   0   5   -1.86   12.03
 -16   0   5   -6.13    4.83
 -16   0   5    7.20    9.10
  16   0  -5    7.19    5.35
 -15   0   5   11.89    5.63
 -15   0   5   10.86   10.42
  15   0  -5   -0.14    4.58
 -15   0   5   -4.33   11.46
 -14   0   5   -1.00    4.46
 -14   0   5    6.70    9.47
  14   0  -5    0.96    4.67
 -14   0   5   -8.61   10.96
 -13   0   5   -1.43    8.92
 -13   0   5    0.38    4.61
  13   0  -5   -1.32    3.86
 -13   0   5    0.76   11.23
 -12   0   5   -6.59    9.20
 -12   0   5    3.44    4.41
 -12   0   5   14.45   12.03
 -11   0   5   12.28    9.12
 -11   0   5    0.12    4.90
 -11   0   5   -2.70   12.01
 -10   0   5   -4.88   11.97
 -10   0   5    3.02    7.88
 -10   0   5    1.74    4.77
  -9   0   5  -12.63    9.15
  -9   0   5   -6.31    5.03
   9   0  -5   -4.90    8.91
  -9   0   5   -4.72   11.28
  -8   0   5   -3.83    4.66
   8   0  -5   -0.54    8.62
  -8   0   5   -5.38   11.58
  -8   0   5   -7.72    8.11
  -7   0   5   -9.24    5.56
  -7   0   5   -8.28   12.27
   7   0  -5   -7.19    8.82
  -7   0   5   -3.78    7.90
   6   0  -5    1.98    7.65
  -6   0   5    3.27   11.24
  -6   0   5    9.76    7.32
  -5   0   5   -3.39   11.30
  -5   0   5    1.96    2.85
   5   0  -5    0.96    7.37
  -5   0   5   -2.40    7.07
  -4   0   5   -0.29    2.44
   4   0  -5   -3.42    6.43
  -4   0   5    0.96   10.09
  -4   0   5    5.27    6.65
  -3   0   5    0.64    2.61
   3   0  -5   -0.46    6.55
  -3   0   5    3.83   10.33
  -3   0   5   -0.85    6.13
  -2   0   5    1.72    3.42
   2   0  -5   -1.52    2.20
   2   0  -5    1.63    5.95
  -2   0   5   -3.68    9.10
  -2   0   5    0.65    3.08
  -2   0   5    6.47    5.74
  -1   0   5    3.48    3.96
   1   0  -5   -6.72    5.16
   1   0  -5   -1.26    2.66
  -1   0   5    6.30    5.78
  -1   0   5   -2.00    3.66
   0   0  -5   -3.88    3.32
   0   0   5   -3.71    4.30
   0   0  -5    3.02    4.58
   0   0   5    5.74    5.52
   0   0   5    1.14    5.06
   0   0   5    0.16    3.94
  -1   0  -5   -0.34    4.05
   1   0   5    2.46    6.93
   1   0   5    2.33    3.87
  -1   0  -5   -2.68    4.33
   1   0   5    7.30    4.19
   1   0   5   -3.66    4.40
   2   0   5    2.17    5.93
  -2   0  -5    2.65    3.11
   2   0   5    1.47    3.42
   2   0   5    0.55    3.21
  -2   0  -5   -3.87    4.51
   2   0   5   -2.67    4.64
   3   0   5   -2.64    3.22
  -3   0  -5    3.14    4.73
   4   0   5   -2.36    2.57
  -4   0  -5    0.13    5.10
   5   0   5    2.84    2.46
  -5   0  -5    1.69    5.51
  -5   0  -5   11.46    7.14
  -6   0  -5   -0.42    6.09
  -6   0  -5    3.66    4.63
  -6   0  -5    2.23    6.65
  -7   0  -5   -0.23    4.30
  -7   0  -5   -8.89    6.25
  -7   0  -5    2.98    6.77
  -8   0  -5   -1.62    6.11
   8   0   5    0.54    1.70
   8   0   5    3.68    1.90
  -8   0  -5    4.01    3.73
  -8   0  -5   -2.31    6.64
  -9   0  -5   -0.64    1.99
  -9   0  -5   -5.86    7.11
  -9   0  -5    2.99    2.75
   9   0   5    0.40    2.37
  -9   0  -5   -4.86    3.39
 -10   0  -5    3.71    2.50
  10   0   5    3.58    3.46
 -10   0  -5    4.44    4.23
 -10   0  -5    4.11    3.63
 -10   0  -5    0.65    3.17
  11   0   5    2.88    3.72
 -11   0  -5   -0.62    2.78
 -11   0  -5    2.87    2.86
 -11   0  -5    5.87    5.61
 -11   0  -5   -0.17    4.04
 -11   0  -5   -3.84    8.03
 -12   0  -5   -0.70    3.47
 -12   0  -5    5.72    6.79
  12   0   5    0.77    4.20
 -12   0  -5    2.66    2.94
 -12   0  -5   -0.34    4.73
 -12   0  -5   -2.49    8.48
 -13   0  -5   -3.07    8.96
 -13   0  -5   -9.04    4.57
  13   0   5   -2.43    4.71
 -13   0  -5    0.00    2.84
 -13   0  -5   -9.21    8.41
 -13   0  -5   -4.95    5.14
  14   0   5    2.37    5.28
 -14   0  -5   -0.28    2.73
 -14   0  -5   -1.78    5.96
 -14   0  -5   -2.57    8.42
 -14   0  -5    8.78    9.86
 -14   0  -5    2.37    5.26
 -15   0  -5    0.65    9.36
  15   0   5   -0.51    6.20
 -15   0  -5    0.07    6.01
 -15   0  -5    6.06    6.35
 -15   0  -5    2.00    2.80
 -15   0  -5   -6.40    9.58
 -16   0  -5    0.76    7.15
 -16   0  -5   -0.82   10.92
  16   0   5   10.06    6.51
 -16   0  -5  -13.02   10.36
 -16   0  -5   -1.55    3.10
 -16   0  -5    1.92    6.61
 -17   0  -5    2.51   11.28
 -17   0  -5    1.03    2.64
 -17   0  -5    3.65    7.27
 -17   0  -5   10.33   11.80
 -18   0  -5    3.91   12.88
 -18   0  -5   -0.32    7.73
 -18   0  -5    4.51   11.00
 -19   0  -5   11.20   12.91
 -19   0  -5   -2.28    7.68
 -19   0  -5   -6.29   12.08
 -20   0  -5    8.18   11.98
 -21   0  -5   -7.27   14.05
 -22   0  -5  -11.41   13.40
 -23   0  -5  -28.43   15.44
 -24   0  -5   56.78   18.28
 -25   0  -5   -4.00   14.78
 -26   0  -5   -2.41   14.50
 -28   1   5   -9.93   29.40
  28   1  -5   -1.24   12.41
 -28  -1   5   18.62   17.98
 -28  -1   5  -10.95   21.21
 -28   1   5   -6.74   15.17
 -28   1   5  -19.65   14.69
 -27   1   5    9.78   25.86
 -27  -1   5    7.61   17.38
 -27   1   5   34.90   14.86
  27   1  -5   14.58   12.54
 -27  -1   5   -2.21   16.51
 -27   1   5   29.97   17.46
 -26   1   5  115.52   30.44
  26   1  -5   89.77   16.67
 -26  -1   5  107.83   21.63
 -26  -1   5   64.61   20.22
 -26   1   5   82.33   19.79
 -26   1   5  104.32   18.08
 -25  -1   5    3.11    5.97
  25   1  -5    5.51   10.66
 -25  -1   5    3.31   13.32
 -25  -1   5   14.63   17.61
 -25   1   5   16.73   14.06
 -25   1   5   -5.87   11.79
 -25   1   5  -29.43   25.10
 -24  -1   5   56.43   18.05
  24   1  -5   30.27   11.04
 -24   1   5   14.67   19.72
 -24   1   5   34.63   13.20
 -24  -1   5   23.77   16.87
 -24  -1   5   50.60    8.81
 -24   1   5   28.13   15.77
 -23   1   5   68.14   13.70
 -23  -1   5   77.17    9.49
 -23  -1   5   63.20   16.60
  23   1  -5   86.84   13.72
 -23  -1   5   57.04   19.46
 -23   1   5   60.85   17.64
 -23   1   5  101.77   24.74
 -22  -1   5   12.44   12.72
 -22  -1   5   25.08    7.40
 -22  -1   5   36.38   20.84
  22   1  -5   12.72    8.61
 -22   1   5   35.88   15.51
 -22   1   5   24.39   11.15
 -22   1   5   40.35   20.30
 -21  -1   5   -1.44    6.91
 -21  -1   5   -5.46   13.46
  21   1  -5   -5.35    8.05
 -21   1   5    0.02    9.38
 -21  -1   5   -3.45   16.00
 -21   1   5   -8.77   12.48
 -21   1   5  -12.69   19.28
 -20  -1   5   27.35    8.51
  20   1  -5   35.55    9.33
  20  -1  -5   22.55    2.90
 -20  -1   5   34.11   14.80
 -20   1   5   10.64   17.21
 -20  -1   5   28.03   17.00
 -20   1   5   33.88   13.19
 -20   1   5   21.22    9.87
 -19  -1   5   17.82   11.92
 -19   1   5    9.49   11.22
  19   1  -5    2.54    6.99
  19  -1  -5    5.99    2.46
 -19  -1   5   -3.29   18.45
 -19   1   5   26.44   14.80
 -19   1   5    1.76    8.74
  18   1  -5    5.43    6.29
  18  -1  -5   18.06    8.79
 -18   1   5    5.77   13.67
 -18   1   5   11.65   12.59
  18  -1  -5    5.37    2.82
 -18  -1   5    4.43   17.65
 -18   1   5    8.77    8.14
 -18  -1   5    8.94   11.80
 -17   1   5   38.87   13.35
 -17  -1   5   44.19   14.39
  17  -1  -5   33.88    9.17
  17  -1  -5   46.71    4.41
 -17  -1   5   29.98   17.66
 -17   1   5   46.96   16.12
 -17   1   5   31.11    9.44
  16  -1  -5   -5.43    7.68
  16  -1  -5   -0.63    2.90
 -16  -1   5   -5.76   17.29
 -16   1   5   -1.47   12.33
 -16   1   5   10.97   11.30
 -16   1   5    0.13    6.92
 -16  -1   5    4.88   11.72
  15  -1  -5    8.59    7.34
 -15  -1   5   -5.82   10.78
  15  -1  -5    7.13    3.38
 -15   1   5   -4.79   11.11
 -15   1   5  -16.69   10.92
 -15   1   5   -2.14    6.26
 -14   1   5   23.48   13.16
 -14  -1   5   10.34   10.44
  14  -1  -5   10.13    3.74
  14  -1  -5    2.49    6.08
 -14   1   5    6.56    9.23
 -14   1   5   -6.91    5.70
  13  -1  -5  111.22   10.46
 -13   1   5  112.60   17.59
  13  -1  -5  109.60    7.13
 -13   1   5  104.61   10.30
 -13   1   5   86.07   13.76
 -13  -1   5  105.77   15.71
 -12   1   5  164.87   16.94
  12  -1  -5  138.21   10.76
 -12   1   5  162.24   19.99
  12  -1  -5  154.45    8.22
 -12   1   5  153.92   10.85
 -12  -1   5  185.12   18.78
  11  -1  -5   61.70    7.80
 -11   1   5   49.11   13.03
 -11   1   5   64.03    7.08
 -11  -1   5   70.48   13.14
 -11   1   5   43.60   11.05
  11  -1  -5   71.67    6.36
  10  -1  -5    6.29    5.75
  10  -1  -5   -2.86    4.68
 -10   1   5   -3.28    8.60
  10  -1  -5   -4.80    3.77
 -10   1   5    5.90   10.55
 -10  -1   5   20.94    9.77
 -10   1   5    2.54    4.48
   9  -1  -5  590.15   18.49
   9  -1  -5  578.92   15.97
  -9   1   5  599.02   29.42
   9  -1  -5  623.75   15.98
  -9   1   5  607.23   25.95
  -9   1   5  604.14   15.10
   9  -1  -5  676.87   28.35
  -9  -1   5  647.82   29.12
   8  -1  -5  193.51   15.29
   8  -1  -5  200.76   11.14
   8  -1  -5  160.31   17.48
  -8   1   5  194.18   15.38
   8  -1  -5  187.97    8.67
  -8   1   5  195.93   18.55
   8  -1  -5  188.04    9.60
  -8  -1   5  194.22   17.51
   8   1  -5  171.90   15.24
  -8   1   5  198.85    8.41
  -8  -1   5  168.15   20.52
   7  -1  -5  249.02   15.99
  -7  -1   5  280.39   19.11
  -7   1   5  240.95   19.22
   7  -1  -5  219.87   10.34
   7  -1  -5  234.95   18.52
   7   1  -5  236.30   17.06
  -7   1   5  233.52   15.82
  -7   1   5  230.53    7.60
   7  -1  -5  237.94   11.78
  -7  -1   5  198.78   22.20
   7   1  -5  313.15   14.51
   6  -1  -5   64.05   10.45
  -6  -1   5   61.17   17.61
   6  -1  -5   42.75    6.09
   6  -1  -5   59.99    6.69
   6   1  -5   63.22    8.59
   6   1  -5   69.82   10.87
   6  -1  -5   51.65   12.14
  -6   1   5   60.61    9.92
  -6  -1   5   64.50   11.68
  -6   1   5   37.55    3.19
  -6   1   5   38.58   11.86
  -6  -1   5   52.52    6.62
   5  -1  -5   88.10   10.43
   5  -1  -5   86.58    7.41
  -5   1   5   83.07   10.61
   5   1  -5   65.97    9.82
   5  -1  -5   80.76    6.96
   5  -1  -5   94.28   12.41
  -5  -1   5   63.10   10.73
  -5  -1   5   82.54    7.32
  -5  -1   5   99.50   18.27
  -5   1   5   64.20   11.94
   5   1  -5   81.15   10.28
   4  -1  -5  103.15   10.28
   4  -1  -5   81.83    7.02
   4  -1  -5   82.83   10.93
   4  -1  -5   88.57    7.24
  -4   1   5   61.07   12.52
   4   1  -5   80.24   10.52
  -4  -1   5   93.43   11.30
  -4   1   5   77.83   10.01
  -4  -1   5   87.19    7.04
  -4  -1   5   95.84   18.50
   4   1  -5   68.29   10.60
   3  -1  -5  253.48   13.75
   3  -1  -5  243.85   10.29
   3  -1  -5  239.08   10.60
   3   1  -5  248.83   14.71
  -3   1   5  218.32   16.92
  -3   1   5  209.88   12.92
  -3  -1   5  241.87   15.53
   3  -1  -5  261.34   14.68
  -3  -1   5  260.87   10.50
   3   1  -5  223.86   10.32
  -3  -1   5  229.64   21.56
   3   1  -5  226.92   17.29
   2   1  -5   -4.26   10.24
  -2  -1   5   -6.72    7.44
  -2   1   5    3.11   10.05
   2   1  -5    3.34    4.31
   2  -1  -5    2.46    4.23
  -2  -1   5    1.27    4.56
   2  -1  -5    4.35    6.07
   2  -1  -5   -1.11    4.55
   2  -1  -5   10.29    6.45
  -2   1   5    4.31    6.24
  -2  -1   5   -2.18   13.46
   2   1  -5    3.54    7.19
  -1  -1   5    3.04    4.98
  -1  -1   5    6.60    7.05
   1   1  -5    1.31    4.26
   1  -1  -5   -2.67    5.59
   1  -1  -5    4.91    3.65
  -1   1   5    6.65    7.08
   1  -1  -5   -1.45    5.65
   1  -1  -5    3.32    4.50
  -1   1   5    3.46    9.41
  -1  -1   5    8.97   12.89
   1   1  -5   14.82    7.45
   1   1  -5    1.04   11.26
   0  -1  -5  647.81   15.21
   0  -1  -5  680.33   18.54
   0  -1  -5  624.74   15.71
   0  -1   5  678.30   21.56
   0  -1   5  693.01   18.21
   0  -1  -5  690.34   17.69
   0   1   5  696.94   19.25
   0   1  -5  692.71   16.33
   0   1   5  666.96   24.66
   0  -1   5  710.77   29.48
   0   1  -5  727.97   30.98
   0   1  -5  722.65   22.44
  -1   1  -5   -0.90   12.67
  -1   1  -5    2.69    5.13
  -1  -1  -5   -1.18    3.46
  -1  -1  -5    0.26    4.48
  -1  -1  -5    0.68    5.35
  -1   1  -5   -3.96    6.61
  -1  -1  -5   -2.07    4.20
   1  -1   5   -5.77    6.69
   1   1   5    2.45    5.65
   1   1   5   17.29    8.04
   1  -1   5    0.26    6.40
   1  -1   5   -1.75    8.98
  -2   1  -5   11.53   11.32
  -2   1  -5    4.06    5.58
  -2  -1  -5   -2.67    3.20
   2   1   5    3.40    4.87
  -2  -1  -5    1.08    4.26
  -2  -1  -5    4.96    5.15
  -2   1  -5    2.02    6.26
   2  -1   5    9.61    6.81
  -2  -1  -5    0.27    3.88
   2   1   5    4.78    5.44
   2  -1   5    6.57    6.04
   2  -1   5    2.48    8.76
  -3   1  -5  -11.19   10.90
  -3   1  -5    7.11    5.78
   3  -1   5    1.56    6.58
  -3  -1  -5    7.20    3.42
   3   1   5    7.15    4.82
   3   1   5    7.51    6.00
  -3  -1  -5   10.00    3.92
  -3   1  -5    1.49    5.76
  -3  -1  -5    4.78    4.02
  -3  -1  -5    3.82    4.23
   3  -1   5    6.04    6.63
  -3  -1  -5    8.62    5.43
   3   1   5    7.18    4.82
   3  -1   5    3.30    6.45
  -4  -1  -5    9.17    5.08
  -4   1  -5    7.92    6.46
   4  -1   5   -1.17    6.92
  -4  -1  -5   11.37    3.35
   4   1   5    5.88    5.27
   4   1   5    3.36    5.78
   4   1   5    8.65    5.40
  -4   1  -5   10.47    5.77
  -4  -1  -5    3.85    4.10
  -4  -1  -5    7.03    3.52
  -4   1  -5    1.96    9.03
   4  -1   5   13.32    6.64
  -4  -1  -5    4.05    3.30
   4  -1   5   -2.26    6.22
   5   1   5   10.19    5.61
  -5   1  -5   18.33    7.66
  -5  -1  -5   16.97    4.53
  -5  -1  -5   13.95    4.27
   5  -1   5   18.18    7.22
   5   1   5    8.47    5.15
   5  -1   5   20.74    6.64
   5  -1   5   13.58    7.41
  -5  -1  -5   10.47    2.97
   5  -1   5   21.28    8.15
  -5  -1  -5   11.08    3.24
   5   1   5   10.34    5.58
  -5   1  -5   14.34    9.03
   6   1   5  263.17    9.18
   6  -1   5  315.79   14.42
   6   1   5  250.45   12.88
  -6  -1  -5  284.81   10.59
   6  -1   5  294.56   16.02
   6  -1   5  357.86   19.43
  -6  -1  -5  254.75    8.12
  -6  -1  -5  272.82    8.45
   6  -1   5  347.68   15.05
  -6   1  -5  314.18   16.34
  -6  -1  -5  257.18   10.61
   6   1   5  268.02   14.05
  -6   1  -5  330.99   17.36
  -7  -1  -5    8.58    3.59
  -7  -1  -5    3.97    2.50
  -7  -1  -5    2.52    2.39
   7   1   5   12.95    6.46
   7   1   5   10.81    5.37
  -7  -1  -5    4.14    2.53
   7  -1   5   10.68    8.96
  -7  -1  -5    1.03    3.10
   7  -1   5    5.56    5.92
   7  -1   5    3.86    6.04
  -7   1  -5   19.33    8.18
  -7   1  -5    7.85    7.50
  -8   1  -5  105.10   10.90
  -8  -1  -5  105.59    5.22
  -8  -1  -5   90.43    6.30
   8   1   5   98.65   10.67
   8   1   5   72.47    4.93
   8  -1   5  101.61    9.33
   8   1   5   87.55    8.36
   8  -1   5  103.84    8.75
   8  -1   5  119.89   12.74
  -8   1  -5   89.85   11.25
  -8  -1  -5   79.41    5.38
  -8  -1  -5  100.35    5.36
  -9  -1  -5  273.55    7.73
   9   1   5  262.64   16.37
   9  -1   5  286.79   14.32
   9  -1   5  315.92   16.17
  -9  -1  -5  254.96   10.06
  -9   1  -5  269.15   16.67
  -9  -1  -5  268.56   10.75
  -9   1  -5  266.10   15.37
  -9  -1  -5  243.60    9.81
   9  -1   5  310.98   13.23
  -9  -1  -5  252.08    8.59
   9   1   5  232.64    9.07
 -10  -1  -5  311.95   10.15
 -10  -1  -5  330.51    8.13
  10   1   5  323.14   18.25
  10  -1   5  356.34   16.36
  10  -1   5  339.00   15.38
  10   1   5  308.45   11.62
 -10  -1  -5  317.51   11.24
 -10  -1  -5  317.16   12.92
  10  -1   5  363.45   15.12
 -10   1  -5  341.03   19.25
 -10  -1  -5  328.13   11.77
 -10   1  -5  347.22   17.29
 -11  -1  -5   60.97    5.67
 -11  -1  -5   60.56    3.55
  11  -1   5   63.41    8.90
  11   1   5   61.19   10.45
  11   1   5   63.17    6.77
 -11   1  -5   67.30    9.99
 -11  -1  -5   58.07    5.28
 -11  -1  -5   64.12    6.21
  11  -1   5   58.16    7.97
 -11   1  -5   57.04   10.90
 -11  -1  -5   54.17    7.76
 -12  -1  -5    2.83    3.95
 -12   1  -5    8.37    8.48
 -12  -1  -5    3.12    1.68
  12  -1   5   10.30    6.51
  12  -1   5    2.97    6.04
 -12  -1  -5    7.41    4.30
  12   1   5   23.93    8.87
 -12  -1  -5    4.56    3.12
 -12  -1  -5    5.01    6.36
  12   1   5    2.41    4.52
  12  -1   5    6.08    6.75
 -12   1  -5   15.36    7.42
  13  -1   5   -2.75    5.97
  13   1   5    2.01    5.16
  13   1   5   -0.09    8.46
 -13  -1  -5    2.35    4.38
 -13   1  -5    6.11    3.35
 -13  -1  -5    2.91    2.95
 -13  -1  -5    5.63    4.54
 -13   1  -5    2.76    8.94
  13  -1   5    4.07    6.98
 -13   1  -5   -2.86    7.03
 -13  -1  -5   -6.11    7.62
 -14  -1  -5    3.57    8.81
  14  -1   5   -3.14    6.93
  14   1   5    7.63    9.30
 -14  -1  -5    0.39    5.32
 -14   1  -5    3.41    3.02
 -14  -1  -5    8.79    5.11
  14  -1   5    6.77    9.38
 -14  -1  -5   -2.18    3.20
  14   1   5    6.49    6.36
 -14   1  -5    4.11    7.65
 -14   1  -5   -0.30    9.78
 -15  -1  -5    2.70   11.00
 -15   1  -5   -1.83    9.88
 -15   1  -5    8.19   11.01
  15   1   5   -0.83   10.71
 -15   1  -5    1.70    2.33
 -15  -1  -5   -6.00    6.51
 -15  -1  -5    4.68    5.37
 -15  -1  -5    0.82    3.16
  15  -1   5    3.59    9.58
  15   1   5   -8.55    6.81
 -15   1  -5   -7.78    7.87
  15  -1   5    7.41    7.41
 -16  -1  -5   60.36    9.75
  16   1   5   40.19   11.76
  16   1   5   68.05   10.68
 -16   1  -5   43.41    3.35
 -16  -1  -5   35.15    6.82
 -16  -1  -5   45.47    5.40
 -16   1  -5   35.35   10.19
 -16   1  -5   37.67   12.26
 -17   1  -5    4.23   10.97
  17   1   5   -3.95   11.00
 -17  -1  -5    8.59    8.18
 -17  -1  -5    5.83    3.38
 -17  -1  -5    3.01    6.64
 -17   1  -5   -2.73    9.78
 -17   1  -5    2.67   10.35
 -18   1  -5  105.98   17.03
 -18   1  -5  107.49   18.22
 -18  -1  -5   77.97   11.88
  18   1   5   81.43   16.12
 -18   1  -5   82.69   13.84
 -18  -1  -5   68.18    6.42
 -18  -1  -5   67.74    9.19
 -18  -1  -5   60.34   14.40
 -19   1  -5    8.30   11.24
 -19   1  -5    6.81   11.38
 -19  -1  -5  -17.94   11.37
 -19   1  -5   -6.95   14.28
 -20   1  -5   17.95   14.51
 -20  -1  -5    5.28   12.58
 -20   1  -5   13.49   13.51
 -21  -1  -5    3.22   13.61
 -21   1  -5   23.13   14.14
 -22  -1  -5   11.77   14.47
 -22   1  -5    3.28   12.77
 -23  -1  -5    5.34   14.24
 -23   1  -5    9.20   13.25
 -24  -1  -5   -3.12   15.31
 -24   1  -5    2.18   15.90
 -25  -1  -5  -13.31   16.36
 -25   1  -5   32.18   17.32
 -27  -2   5  -29.65   17.99
  27   2  -5  -12.80   11.94
 -27   2   5  -15.84   28.67
 -27  -2   5  -13.97   21.55
 -27   2   5   -1.37   19.21
 -27   2   5   -6.53   12.55
 -26  -2   5   -9.51   17.48
  26   2  -5   37.53   13.05
 -26   2   5   21.86   28.58
 -26  -2   5   21.18   24.21
 -26   2   5    2.05   18.12
 -26   2   5   12.01   11.61
 -25  -2   5   26.09   18.08
  25   2  -5   21.70   10.02
 -25  -2   5   77.26   27.06
 -25   2   5  -15.51   24.70
 -25   2   5   58.82   21.99
 -25   2   5   53.70   15.01
  24   2  -5   17.46   10.15
 -24   2   5  -23.32   25.23
 -24  -2   5   -5.14   17.44
 -24  -2   5   15.66   23.13
 -24   2   5   11.95   15.82
 -24   2   5  -13.36   12.34
 -23   2   5   18.85   11.48
  23   2  -5    7.66    8.93
 -23   2   5    3.88   22.34
 -23  -2   5    2.05   14.90
 -23   2   5   12.66   16.58
  22   2  -5   11.35    7.56
 -22   2   5   -2.96   24.45
 -22   2   5   39.79   16.77
 -22  -2   5    2.49   15.90
 -22   2   5   10.36   11.00
 -21   2   5  -18.90   22.88
 -21  -2   5  -15.16   20.34
 -21   2   5    5.23   13.90
 -21  -2   5    6.11   15.36
 -21   2   5    4.52    9.79
 -20   2   5   18.50   21.62
 -20  -2   5   23.29   16.72
 -20   2   5   54.36   16.01
 -20   2   5   53.74   12.21
 -19  -2   5   38.59   17.40
 -19   2   5   -8.18   23.37
  19  -2  -5   22.88    3.71
 -19   2   5   -4.30   12.53
 -19   2   5   12.64    9.34
 -18  -2   5   81.63   20.30
 -18   2   5  103.31   27.28
  18  -2  -5   79.51    5.64
 -18   2   5   82.24   17.47
 -18   2   5   72.92   11.60
 -17   2   5    7.47   20.63
 -17  -2   5   27.02   13.67
 -17   2   5   16.74   13.58
  17  -2  -5   12.32    3.61
 -17   2   5   15.51    8.60
 -16   2   5   57.33   10.00
 -16   2   5   45.79   21.80
  16  -2  -5   37.30    4.65
 -16  -2   5   12.31   11.62
 -16   2   5   -2.54   10.91
 -15   2   5   40.04   17.85
  15  -2  -5   51.00    5.05
 -15   2   5   60.70   14.75
 -15  -2   5   54.58   15.37
 -15   2   5   49.92    9.26
 -14   2   5   58.29   19.91
  14  -2  -5   61.84    5.59
 -14  -2   5   58.67   15.31
 -14   2   5   58.72    9.09
 -14   2   5   70.95   14.87
 -13   2   5   17.39    4.27
 -13   2   5    8.97   16.25
 -13  -2   5   -5.61   10.63
  13  -2  -5   21.61    4.01
 -13   2   5   11.57   10.45
 -13   2   5   15.68    6.25
  12   2  -5    3.59    6.95
 -12   2   5    5.25    3.50
 -12  -2   5   -9.20   11.67
 -12   2   5    4.81   16.09
  12  -2  -5    7.76    3.78
 -12   2   5    7.42   10.13
 -12   2   5   -6.08    5.37
 -11   2   5  139.79    7.85
 -11   2   5  186.50   20.59
  11  -2  -5  145.11    8.04
 -11   2   5  120.23   21.75
 -11  -2   5  160.84   18.77
 -11   2   5  146.26    9.49
  11   2  -5  132.65   14.10
 -10   2   5   -0.88    4.03
  10   2  -5    1.80    8.51
 -10   2   5   -3.15    3.19
 -10  -2   5    3.78   10.70
 -10   2   5  -15.01   15.93
  10  -2  -5    3.04    3.39
 -10   2   5    7.37   11.08
   9   2  -5   93.92   14.47
  -9   2   5  123.11   16.83
   9  -2  -5  110.95    7.38
  -9   2   5  121.43   20.72
  -9   2   5  116.16    7.42
  -9  -2   5  121.24   15.45
  -9   2   5  117.77    6.65
  -8   2   5  303.56    9.59
   8  -2  -5  310.13   11.95
  -8   2   5  281.19   13.25
   8  -2  -5  308.71   11.34
  -8   2   5  318.55   23.05
  -8  -2   5  313.75   22.96
  -8   2   5  311.13   29.09
  -8   2   5  316.88   10.34
   8   2  -5  269.25   23.52
  -7   2   5 1246.92   18.00
  -7   2   5 1172.22   26.87
   7  -2  -5 1254.87   22.35
  -7  -2   5 1246.06   41.07
  -7   2   5 1193.02   40.01
  -7   2   5 1240.99   51.12
   7  -2  -5 1292.48   21.82
  -7   2   5 1269.18   18.30
   7   2  -5 1108.12   47.23
  -6   2   5   61.83    4.77
  -6   2   5   50.75    7.19
   6  -2  -5   63.12    6.46
  -6  -2   5   71.12   14.01
  -6   2   5   62.77   17.11
  -6   2   5   67.30   12.12
   6  -2  -5   62.52    5.92
  -6   2   5   61.99    4.71
   6   2  -5   83.02   20.36
   5   2  -5  -20.41   18.18
  -5  -2   5    8.13   10.16
   5  -2  -5    4.48    9.73
  -5   2   5   -9.03   15.40
  -5   2   5   14.12    5.74
   5  -2  -5    8.37    7.65
   5  -2  -5    7.68    4.07
  -5   2   5   20.15    3.79
  -5   2   5   10.07    9.62
   5  -2  -5   15.51    4.44
  -4  -2   5  288.39   32.02
   4  -2  -5  170.60   14.63
   4   2  -5  300.33   21.21
  -4   2   5  189.99   11.15
   4  -2  -5  195.52   19.78
   4  -2  -5  185.49    9.24
   4  -2  -5  180.36    7.81
  -4  -2   5  183.92   17.19
  -4   2   5  226.24   22.88
  -4  -2   5  164.13   10.98
   4   2  -5  179.93   24.89
  -4   2   5  185.29   17.17
  -3  -2   5  644.64   36.20
  -3   2   5  601.33   18.55
   3   2  -5  631.09   27.83
  -3  -2   5  638.18   19.37
   3  -2  -5  592.80   15.98
  -3   2   5  622.92   27.55
   3  -2  -5  641.73   32.12
  -3  -2   5  641.42   27.79
   3  -2  -5  622.88   25.16
   3  -2  -5  626.79   12.54
   3   2  -5  622.01   20.44
   3   2  -5  621.93   39.57
  -3   2   5  649.64   32.62
  -2   2   5  150.25   14.56
  -2   2   5  169.54   18.06
  -2  -2   5  178.72   11.20
   2   2  -5  163.21   15.39
  -2   2   5  168.13   10.52
   2  -2  -5  159.96    9.07
  -2  -2   5  169.57   16.01
   2  -2  -5  184.54   18.68
   2   2  -5  136.01   22.04
   2  -2  -5  152.83   13.57
   2  -2  -5  158.93    6.93
   2   2  -5  172.22   10.91
  -2  -2   5  167.01   20.60
  -1   2   5  176.12   17.70
   1  -2  -5  153.86   13.98
   1   2  -5  177.77   16.06
  -1   2   5  204.37   12.56
  -1  -2   5  176.88   16.11
   1  -2  -5  159.41    8.84
   1  -2  -5  168.79   18.10
  -1   2   5  131.92   13.64
  -1  -2   5  165.41   11.36
   1  -2  -5  170.42    7.20
   1   2  -5  168.72   10.92
  -1  -2   5  170.58   19.79
   1   2  -5  191.83   24.68
   0  -2   5  144.99   14.86
   0  -2  -5  140.04   12.97
   0  -2   5  168.57   18.36
   0   2  -5  154.43   15.04
   0  -2  -5  148.09    9.20
   0  -2   5  140.57   11.05
   0   2  -5  157.02   10.19
   0   2   5  145.71   14.20
   0  -2  -5  162.49   18.94
   0  -2  -5  153.46   13.69
   0  -2  -5  135.79    7.50
   0   2  -5  172.76   24.77
  -1   2  -5    1.27   13.40
  -1   2  -5   16.20    6.16
  -1  -2  -5    3.71    6.27
  -1   2  -5   17.86    8.67
  -1  -2  -5    4.72    4.88
  -1  -2  -5    7.96   10.38
   1  -2   5   16.41   10.20
  -1  -2  -5   18.88    8.04
   1   2   5    6.29    7.40
   1  -2   5   22.76    9.95
  -2  -2  -5  309.94   22.50
  -2   2  -5  317.39   18.77
  -2  -2  -5  293.73   16.67
   2   2   5  300.27   18.26
   2  -2   5  321.00   19.41
  -2  -2  -5  274.05   11.87
  -2  -2  -5  316.36   17.49
  -2   2  -5  293.84   14.06
   2  -2   5  331.38   21.01
  -2   2  -5  318.40   26.76
  -3   2  -5  201.89   22.93
  -3   2  -5  217.69   16.19
  -3  -2  -5  203.57   14.49
   3  -2   5  210.91   16.01
  -3  -2  -5  202.96   10.35
  -3  -2  -5  220.85   14.86
   3  -2   5  258.14   18.16
  -3   2  -5  203.49   12.31
  -3  -2  -5  220.50   19.52
   3   2   5  224.70   17.29
   4  -2   5   61.41   11.65
   4   2   5   54.79    5.46
  -4   2  -5   59.29    9.99
  -4  -2  -5   58.11    6.49
  -4  -2  -5   55.27    8.84
   4  -2   5   67.98   11.73
  -4  -2  -5   50.97    9.44
  -4   2  -5   49.79    7.79
   4   2   5   58.28   11.63
  -4  -2  -5   69.09   13.06
  -4   2  -5   56.41   14.66
   5   2   5  135.75    8.32
   5  -2   5  166.08   15.18
  -5  -2  -5  138.25   12.09
  -5  -2  -5  127.45    8.52
  -5  -2  -5  140.21   13.01
  -5   2  -5  148.41   18.12
   5  -2   5  163.40   15.10
  -5   2  -5  136.20   11.24
   5   2   5  133.53   15.87
  -5  -2  -5  155.08   15.05
   6   2   5    6.09   10.72
  -6   2  -5    3.64    6.16
   6   2   5    5.85    4.12
  -6  -2  -5    9.65    8.16
   6  -2   5   10.55   10.96
  -6  -2  -5    5.91    4.05
   6  -2   5    5.35    8.11
  -6  -2  -5   15.81    6.35
   6  -2   5   11.44    8.84
  -6  -2  -5    8.29    6.90
  -6   2  -5    7.07   10.52
  -7   2  -5    0.73    6.40
   7   2   5    2.16   10.85
   7  -2   5    9.82    8.71
   7   2   5    7.21    4.61
  -7  -2  -5    3.63    5.76
   7  -2   5    5.29   11.97
   7  -2   5    4.44    8.45
  -7  -2  -5    8.30    4.31
  -7  -2  -5    1.36    6.72
  -7   2  -5    2.37   10.86
  -8  -2  -5   23.67    7.06
   8   2   5   14.03   11.23
  -8   2  -5   21.67    7.62
   8   2   5   17.57    6.17
   8   2   5   18.22    5.95
   8  -2   5   19.43    9.13
  -8  -2  -5   20.70    5.23
   8  -2   5   19.33    9.18
  -8  -2  -5    9.72    6.64
  -8   2  -5   15.75   11.23
   8  -2   5   11.02   12.41
  -9   2  -5    1.16    7.08
   9   2   5   11.60    9.73
  -9  -2  -5    3.07    5.80
   9   2   5    5.45    5.06
   9   2   5    6.46    6.41
   9  -2   5   -2.04    8.25
   9  -2   5   31.69   14.90
  -9  -2  -5    4.99    4.09
   9  -2   5   -0.14    8.44
  -9  -2  -5   11.68    7.38
  -9   2  -5   23.25   10.64
  10  -2   5   64.07   15.17
  10   2   5   59.46    9.75
  10   2   5   62.21    8.39
  10   2   5   63.50    9.03
 -10  -2  -5   52.82    6.51
  10  -2   5   50.73    9.55
 -10  -2  -5   59.71    8.98
 -10   2  -5   63.70   10.31
 -10  -2  -5   56.95    9.49
  10  -2   5   52.15    9.68
 -10   2  -5   72.08   12.85
  11   2   5  199.76   14.06
  11   2   5  168.85   13.44
  11  -2   5  180.22   16.08
 -11   2  -5  205.21   18.16
  11   2   5  194.29   11.03
 -11  -2  -5  182.34   10.63
 -11  -2  -5  203.70   15.74
 -11  -2  -5  198.35   13.50
 -11   2  -5  173.15   15.04
 -12  -2  -5   27.66    9.16
  12   2   5   24.64    8.21
 -12  -2  -5   22.78    7.12
  12  -2   5   31.01    9.95
  12   2   5   18.33    7.86
 -12  -2  -5   23.54    5.07
 -12   2  -5   50.10   11.31
 -12   2  -5   24.63   10.68
 -13  -2  -5   72.03   10.57
  13   2   5   70.81   11.12
  13  -2   5   62.88   11.93
  13   2   5   51.70    9.77
 -13  -2  -5   56.01    7.05
 -13   2  -5   57.08   11.82
 -13   2  -5   85.36   15.25
 -13  -2  -5   58.68   11.00
 -14   2  -5    6.67   10.41
  14   2   5    5.05    8.42
  14  -2   5   -0.35    9.03
  14   2   5    5.48    7.79
 -14  -2  -5    7.60    4.94
 -14  -2  -5    2.08    7.78
 -14   2  -5    7.03   10.31
  15   2   5   80.38   13.02
  15  -2   5   79.58   14.03
 -15  -2  -5   75.56    8.30
 -15  -2  -5   61.85   10.38
 -15   2  -5   86.40   15.59
 -15   2  -5   65.48   13.75
 -16   2  -5  175.36   18.99
  16   2   5  170.62   17.99
  16  -2   5  157.56   17.12
 -16  -2  -5  146.30   11.08
 -16  -2  -5  131.46   17.46
 -16   2  -5  157.51   19.16
 -16  -2  -5  166.37   14.21
  17   2   5   64.00   13.77
  17  -2   5   51.84   13.15
 -17  -2  -5   60.93    8.62
 -17  -2  -5   59.92   10.31
 -17  -2  -5   76.37   14.55
 -17   2  -5   55.64   14.99
 -17   2  -5   59.52   14.76
  18   2   5    2.81   11.32
 -18   2  -5   -3.61   11.64
  18  -2   5   13.03   10.19
 -18  -2  -5    6.73    5.93
 -18   2  -5  -14.24   12.07
  19   2   5   17.46   12.37
  19  -2   5   -3.02   11.10
 -19   2  -5   14.93   13.72
 -19   2  -5  -13.15   12.51
  20   2   5   13.37   14.02
  20  -2   5   10.48   12.09
 -20   2  -5    6.57   13.39
 -20   2  -5   21.11   12.90
  21  -2   5   58.28   17.57
  21   2   5   18.64   16.12
 -21   2  -5   12.67   12.68
  22   2   5   38.02   18.32
 -22   2  -5   -1.33   14.26
  23   2   5   57.43   19.14
 -23   2  -5   36.49   16.09
  24   2   5   22.93   15.60
 -24   2  -5    3.78   14.47
 -25   3   5   41.39   12.92
  25   3  -5    7.06   10.30
 -25   3   5   61.89   30.78
 -25  -3   5    9.99   18.68
 -25  -3   5   -7.74   27.14
 -25   3   5   16.67   22.86
 -24   3   5   -1.79   18.01
 -24   3   5   29.11   11.95
 -24  -3   5   22.04   19.76
 -23   3   5   11.75   10.61
 -23  -3   5   -8.06   17.59
 -23   3   5  -14.77   27.92
 -23   3   5    1.16   17.65
 -22   3   5   46.67   11.61
 -22   3   5   12.46   21.10
 -22   3   5   68.13   28.75
 -22  -3   5   70.39   22.92
 -21   3   5   38.39   28.75
 -21  -3   5    8.80   17.00
 -21   3   5   -1.02   16.54
 -21   3   5   -5.17    8.51
 -20   3   5    0.80    8.77
 -20   3   5    3.54   25.29
 -20  -3   5   10.50   16.57
 -20   3   5    1.68   16.85
 -19   3   5   -3.31   15.20
 -19   3   5   36.05   26.51
 -19  -3   5    8.17   15.93
 -19   3   5   -0.74    7.85
 -18   3   5   -8.32    7.49
  18  -3  -5   15.49    5.28
 -18   3   5   27.30   25.37
 -18  -3   5   27.88   17.20
 -18   3   5    4.69   14.00
 -17   3   5   65.66   28.21
  17  -3  -5   48.93    6.45
 -17  -3   5   66.37   17.98
 -17   3   5   47.60   17.37
 -17   3   5   40.44    8.95
 -16   3   5   29.24    8.57
  16   3  -5   29.51   10.29
 -16   3   5   24.65   16.72
 -16   3   5   17.90   21.88
 -16  -3   5   30.62   16.26
  16  -3  -5   35.74    5.97
 -15   3   5   -1.44    6.25
  15   3  -5   11.19    9.74
 -15   3   5  -16.43   15.62
 -15   3   5  -27.19   21.54
 -15  -3   5  -10.70   13.94
  15  -3  -5    7.36    4.74
  14   3  -5   33.02   12.15
 -14  -3   5   21.44   14.04
 -14   3   5   32.73   21.68
  14  -3  -5   32.78    5.84
 -14   3   5   24.05    6.96
 -14   3   5   23.05   15.57
 -13   3   5    8.91    6.12
  13   3  -5   21.36   12.71
 -13  -3   5   -5.21   12.94
  13  -3  -5   -3.60    4.63
 -13   3   5    4.62   12.95
 -12   3   5    1.55    5.34
  12   3  -5   -3.32   13.96
 -12  -3   5    6.43   11.67
 -12   3   5    6.33    5.34
 -12   3   5  -14.38   18.57
  12  -3  -5    1.08    4.18
 -12   3   5    8.90   13.43
  11   3  -5   -6.38   15.59
 -11  -3   5   28.05   12.34
 -11   3   5   13.24    5.42
  11  -3  -5   16.08    4.97
  11  -3  -5   15.88    7.30
 -11   3   5   14.90   15.40
 -11   3   5   17.47    5.95
  10  -3  -5   48.12    8.96
  10   3  -5   76.02   21.77
 -10  -3   5   42.14   13.30
 -10   3   5   43.02    7.43
  10  -3  -5   48.45    6.36
 -10   3   5   54.69    6.93
 -10   3   5   46.35   19.46
 -10   3   5   53.48   16.47
  -9   3   5   54.01   19.68
  -9  -3   5   25.21   12.21
   9  -3  -5   48.43    6.62
  -9   3   5   51.08    6.53
   9   3  -5   16.27   19.90
  -9   3   5   28.35   12.28
   9  -3  -5   38.52    7.88
   8   3  -5    4.20   19.43
  -8  -3   5   13.73   13.15
  -8   3   5   -3.08    4.29
   8  -3  -5   -3.65    6.17
  -8   3   5   13.92   12.08
  -8   3   5    7.81   16.77
   8  -3  -5   -3.22    4.84
  -7   3   5   11.97   13.27
  -7  -3   5   24.75   13.09
  -7   3   5   14.44    4.94
   7  -3  -5   18.95    5.28
  -7   3   5   15.41   12.67
   7  -3  -5   21.96    6.77
  -6  -3   5   44.26   12.98
   6   3  -5   38.04   23.38
  -6   3   5   41.63   16.88
   6  -3  -5   45.56    6.64
  -6   3   5   43.95    6.00
   6  -3  -5   45.34    7.98
  -6   3   5   40.68   13.79
   5   3  -5   26.78   21.79
   5  -3  -5   21.90    6.04
   5  -3  -5   26.06    5.56
  -5   3   5   13.18   12.84
  -5   3   5   18.99   11.37
  -5  -3   5   23.09   10.47
   4  -3  -5  113.15    8.94
  -4  -3   5  113.45   16.32
  -4   3   5   78.66   15.14
   4  -3  -5  100.96    8.05
   4  -3  -5  103.86   14.87
   3   3  -5   11.89   20.57
   3  -3  -5    1.23    8.48
   3  -3  -5    5.76    4.70
   3  -3  -5    0.65    4.42
  -3   3   5   13.75   12.74
  -3  -3   5   -3.36   10.81
   2   3  -5   22.05   22.41
   2  -3  -5   10.20    5.19
   2   3  -5    4.25    6.68
  -2   3   5    5.16    9.80
   2  -3  -5   -4.70    8.94
   2  -3  -5    3.65    4.88
  -2  -3   5  -11.93   11.19
   1   3  -5    1.20   20.13
  -1  -3   5    3.90   10.81
   1  -3  -5   14.92    4.96
   1   3  -5   12.09    6.82
   1  -3  -5    5.45    9.05
   1  -3  -5   14.67    5.83
  -1   3   5    0.52   11.11
   0   3  -5   40.28   20.11
   0  -3  -5   18.94    5.31
   0   3  -5   34.73    7.71
   0  -3  -5   23.25   10.14
   0  -3  -5   30.96    6.22
   0  -3   5   18.19   11.04
   0   3   5   31.23   11.91
  -1   3  -5   13.13   17.19
  -1   3  -5    0.24    6.01
  -1  -3  -5    1.10    4.47
  -1  -3  -5   -2.70    8.76
  -1  -3  -5    5.19    4.88
   1  -3   5   10.39   11.73
   1   3   5   15.36   12.86
  -2   3  -5   12.21   16.32
  -2   3  -5    2.06    6.50
  -2  -3  -5    2.08    5.18
   2  -3   5   21.11   11.21
  -2  -3  -5    7.33    8.99
  -2  -3  -5    2.33    4.43
   2   3   5    5.65   12.33
  -3  -3  -5   90.51   13.98
   3  -3   5  113.10   15.95
  -3  -3  -5   92.61    9.06
  -3   3  -5   88.55    9.81
   3   3   5   86.51   16.67
  -3   3  -5   88.27   21.29
  -4   3  -5    6.22   15.71
  -4   3  -5    0.19    6.38
  -4  -3  -5    4.32    5.11
  -4  -3  -5    4.71    8.47
   4  -3   5    0.75   10.51
   4   3   5   -2.31   12.12
  -5   3  -5    3.64    6.54
   5   3   5  -14.45   14.76
   5  -3   5   18.60   11.83
  -5  -3  -5   -0.80    5.44
  -5  -3  -5   -5.40    9.53
  -5   3  -5   28.25   15.69
  -6   3  -5   18.37    8.13
  -6   3  -5    4.55   13.82
   6   3   5    1.36   14.36
  -6  -3  -5    0.66    5.24
   6  -3   5   18.69   10.07
  -6  -3  -5    2.95    8.94
   7   3   5   27.75   16.12
  -7   3  -5    4.37    6.75
   7  -3   5    9.75   11.05
  -7  -3  -5    3.75    5.63
  -7  -3  -5    4.07    8.18
  -7   3  -5    2.01   14.03
   8   3   5   48.77   18.55
  -8  -3  -5   29.59   10.85
   8  -3   5   15.46   11.79
  -8  -3  -5   17.59    5.89
  -8   3  -5   15.38    7.47
  -8   3  -5    5.67   13.65
   9   3   5    7.92   15.44
  -9   3  -5   -0.31    7.91
   9   3   5    8.75    5.10
   9  -3   5   -2.57    9.97
  -9  -3  -5   12.26    5.48
  -9   3  -5   28.64   14.08
  -9  -3  -5    8.09    9.63
 -10   3  -5  -22.78   15.93
 -10   3  -5   -8.21    9.23
  10   3   5   17.10   15.07
  10   3   5    1.03    5.49
  10  -3   5  -20.45   12.67
 -10  -3  -5    4.39    5.55
 -10  -3  -5    9.19    9.28
  11   3   5   54.30   17.35
 -11  -3  -5   47.17   10.34
  11   3   5   67.56    9.76
 -11  -3  -5   51.47    8.63
 -11   3  -5   66.57   12.10
  11  -3   5   54.86   14.56
 -11   3  -5   43.99   15.72
 -12   3  -5   -0.67    8.73
  12   3   5  -15.50   12.68
 -12  -3  -5    6.22    8.77
  12   3   5   -0.44    7.36
  12  -3   5  -12.02   11.81
 -12  -3  -5    6.51    5.93
 -12   3  -5    6.95   12.50
  13   3   5   73.35   10.75
 -13  -3  -5   56.61   11.88
 -13  -3  -5   70.83    9.33
  13  -3   5   76.71   15.50
 -13   3  -5   60.24   12.53
  13   3   5   74.57   13.59
 -13   3  -5   66.36   16.79
  14   3   5  149.91   14.34
  14  -3   5  144.86   19.64
 -14  -3  -5  147.35   13.35
 -14  -3  -5  129.33   15.67
 -14   3  -5  145.54   16.57
 -14   3  -5  146.92   21.52
  14   3   5  153.34   13.94
 -15   3  -5    2.21   10.33
  15   3   5    3.38    6.06
 -15  -3  -5   -9.59    8.21
  15   3   5   12.89    8.54
 -15  -3  -5    5.41    9.81
 -15   3  -5  -21.84   15.46
  15  -3   5    3.66   12.45
  16   3   5   59.14   11.92
  16  -3   5   48.53   14.98
 -16  -3  -5   24.86   10.73
 -16  -3  -5   35.58    8.90
 -16   3  -5   33.01   16.71
 -16   3  -5   59.89   14.44
  17   3   5   22.12   10.82
  17  -3   5    2.30   12.85
 -17   3  -5   24.96   12.22
 -17   3  -5   -3.45   15.09
 -18   3  -5   -8.94   11.83
  18   3   5    8.60   11.53
  18  -3   5   -1.65   12.58
 -18   3  -5    1.79   14.69
 -19   3  -5  -14.06   11.84
  19   3   5   -0.54   10.65
  19  -3   5    5.07   12.74
 -19   3  -5   15.20   14.71
 -20   3  -5   23.04   12.42
  20   3   5  -11.96   13.48
  20  -3   5    1.87   13.00
 -20   3  -5   -7.59   15.50
 -21   3  -5   25.92   13.46
  21   3   5   13.48   13.28
  21  -3   5   28.27   17.63
 -22   3  -5    9.89   13.75
  22   3   5    9.12   13.41
 -22  -4   5   -4.66   19.05
 -22   4   5  -30.46   25.68
 -22   4   5    4.96   22.25
 -21  -4   5    7.06   18.20
 -21   4   5    6.30   25.42
 -21   4   5    9.04   20.66
 -20   4   5   11.04    8.58
 -20  -4   5   -5.64   16.72
 -20   4   5   34.06   28.60
 -20   4   5   37.31   22.04
 -19   4   5   29.15    9.62
 -19  -4   5   44.20   20.62
 -19   4   5   33.66   21.10
 -19   4   5   10.01   22.46
 -18   4   5    8.91   21.95
 -18  -4   5   51.77   20.48
 -18   4   5   43.22   21.81
 -18   4   5   49.61   10.39
  18   4  -5   79.15   15.23
 -17   4   5   11.38    8.25
  17   4  -5   13.54   11.62
 -17   4   5   -2.68   23.00
 -17  -4   5   -2.41   16.62
 -17   4   5   -5.34   18.42
 -16   4   5   14.38    7.58
  16   4  -5   10.31   15.00
 -16  -4   5  -31.86   18.42
 -16   4   5  -15.18   21.70
 -16   4   5   10.61   17.01
  15   4  -5   -3.62   15.08
 -15   4   5    0.18    7.20
 -15  -4   5    0.76   15.28
 -15   4   5   47.96   24.92
  15  -4  -5    8.51    6.71
 -15   4   5    0.02   17.02
  14   4  -5   34.68   19.15
 -14  -4   5   57.73   18.75
  14  -4  -5   69.20    9.53
 -14   4   5   54.84    8.78
 -14   4   5   58.88   20.56
 -13   4   5   24.64   21.20
  13   4  -5   30.14   20.41
 -13  -4   5   12.53   16.52
 -13   4   5   17.59    6.95
  13  -4  -5    7.79    5.64
 -13   4   5   29.41   16.19
  12   4  -5   -8.91   20.09
 -12   4   5   -1.46    6.33
 -12  -4   5   -9.38   14.09
 -12   4   5   26.15   20.49
 -12   4   5    0.84   16.31
  12  -4  -5   12.30    6.29
  11   4  -5   31.68   22.51
 -11   4   5   26.81   18.94
 -11  -4   5   26.71   17.44
 -11   4   5   32.93    7.68
  11  -4  -5   40.52    7.49
 -10  -4   5   -2.15   14.29
 -10   4   5   19.40    6.66
 -10   4   5   27.71   14.95
  10  -4  -5   11.04    5.91
   9   4  -5  -17.74   23.49
  -9  -4   5   -2.15   13.05
  -9   4   5   23.97    7.22
   9  -4  -5   -3.56   12.00
   9  -4  -5   15.52    6.28
  -9   4   5   14.54   17.25
   8   4  -5   47.98   25.88
   8  -4  -5   17.89   13.27
   8  -4  -5   38.49    7.89
  -8   4   5   48.00    8.24
  -8   4   5   19.32   13.50
  -8  -4   5   24.41   15.62
   7  -4  -5  165.08   22.06
   7  -4  -5  185.96   13.03
  -7  -4   5  134.62   21.42
  -7   4   5  159.17   24.33
   7   4  -5  172.03   35.46
   6   4  -5    0.47   24.66
  -6  -4   5  -16.12   13.38
   6  -4  -5   25.89   15.34
   6  -4  -5   -0.78    5.81
  -6   4   5   -5.04   13.31
   5  -4  -5  177.75   20.92
  -5  -4   5  181.35   23.32
   5  -4  -5  200.78   13.90
  -5   4   5  196.48   25.22
   4   4  -5  154.35   33.76
   4  -4  -5  118.54   18.68
  -4  -4   5  158.20   21.37
   4  -4  -5  147.64   11.81
  -4   4   5  116.85   21.83
   3   4  -5   30.65   24.09
   3  -4  -5    2.00   10.86
   3  -4  -5   14.78    6.22
  -3  -4   5   34.15   14.73
  -3   4   5   18.52   14.58
   2  -4  -5   -0.16   12.49
  -2   4   5   -1.87   13.37
   2  -4  -5   -2.80    5.91
  -2  -4   5    7.32   14.65
   1   4  -5    4.59   22.64
   1  -4  -5   12.71   11.98
   1  -4  -5    3.07    6.56
  -1  -4   5    2.85   12.98
  -1   4   5   -0.66   13.33
   0   4  -5   11.93   22.18
   0   4  -5   -8.17    9.14
   0  -4   5   10.71   12.78
   0  -4  -5    1.04    6.10
   0  -4  -5   16.79   12.31
   0   4   5    5.23   14.27
  -1   4  -5    0.30    7.96
   1  -4   5   -2.48   12.80
  -1  -4  -5    8.38   13.86
  -1   4  -5    0.32   24.63
  -1  -4  -5    7.12    6.88
   1   4   5    4.12   14.19
  -2   4  -5   10.33   22.44
  -2   4  -5   -2.42    7.44
  -2  -4  -5   -0.17    6.44
  -2  -4  -5    4.14   11.74
   2  -4   5   -8.73   11.99
   2   4   5   17.09   17.44
  -3  -4  -5  217.32   22.40
   3  -4   5  223.06   23.96
  -3  -4  -5  208.85   14.90
  -3   4  -5  191.62   15.87
   3   4   5  207.49   26.82
  -3   4  -5  183.90   32.09
  -4  -4  -5   95.04   10.44
  -4  -4  -5   76.17   15.86
  -4   4  -5   83.96   11.47
   4  -4   5   74.77   16.41
   4   4   5   85.68   23.25
  -4   4  -5   87.89   22.30
   5   4   5   32.38   18.59
  -5   4  -5    9.43    8.26
  -5  -4  -5   12.66    7.62
  -5  -4  -5    1.75   10.57
   5  -4   5   19.84   13.46
  -5   4  -5   46.23   21.17
   6   4   5  -12.11   19.32
  -6   4  -5   11.02    7.88
  -6  -4  -5   20.04    7.55
   6  -4   5   24.22   14.90
  -6  -4  -5  -16.02   11.77
  -6   4  -5   15.85   17.08
   7   4   5  -11.21   24.15
  -7  -4  -5   10.10   11.25
  -7   4  -5   -0.51    8.08
  -7  -4  -5   -9.20    6.69
   7  -4   5   18.06   14.82
  -7   4  -5  -13.07   18.75
   8   4   5   35.14   23.75
  -8   4  -5   22.16    8.93
   8  -4   5    7.40   13.23
  -8  -4  -5   16.26    7.94
  -8  -4  -5   17.15   11.71
  -8   4  -5   20.58   18.20
   9   4   5  136.73   29.94
  -9  -4  -5  107.48   16.84
  -9  -4  -5   86.74   11.99
   9  -4   5  105.18   18.28
  -9   4  -5   98.50   13.11
  -9   4  -5   78.39   21.16
 -10   4  -5    3.53    8.63
  10  -4   5   -7.40   14.38
 -10  -4  -5    8.75    7.49
  10   4   5  -21.21   24.12
 -10   4  -5  -14.87   17.50
 -10  -4  -5   -1.58   12.21
 -11  -4  -5   21.26   12.95
  11   4   5   13.17   21.57
 -11   4  -5   -5.12    9.05
 -11  -4  -5    8.05    7.96
  11  -4   5   25.52   15.07
 -11   4  -5   41.79   18.42
 -12  -4  -5  -25.06   11.28
 -12   4  -5   -6.39   10.04
  12   4   5    3.51    6.52
  12  -4   5    4.37   14.76
  12   4   5    0.60   20.19
 -12  -4  -5   28.95    9.21
 -12   4  -5    6.40   17.69
  13   4   5   25.13   19.30
 -13   4  -5   19.93   10.43
 -13  -4  -5   25.62   13.22
  13   4   5   50.65   10.17
  13  -4   5   61.21   17.97
 -13   4  -5   54.46   22.24
 -14   4  -5   -7.93   10.39
  14   4   5    5.00   16.43
 -14  -4  -5   21.30   13.52
  14   4   5   -4.93    8.16
  14  -4   5   30.40   16.35
 -14   4  -5   -0.65   18.19
 -15   4  -5   33.36   23.25
 -15   4  -5    3.73   10.06
  15   4   5   -8.06   13.00
  15   4   5    6.40    8.48
  15  -4   5   11.85   15.58
 -16   4  -5   27.43   12.06
  16   4   5   23.63   10.00
  16  -4   5   23.44   18.37
 -16   4  -5   61.65   22.65
 -17   4  -5   41.49   13.07
  17   4   5   14.02    9.92
  17  -4   5    7.68   15.58
 -17   4  -5   -1.88   18.33
 -18   4  -5    4.50   10.84
  18   4   5    1.53   10.28
  18  -4   5   37.03   17.42
 -18   4  -5   23.58   19.49
 -19   4  -5    3.39   11.80
  19   4   5  -12.35   11.24
  19  -4   5  -20.10   18.32
 -19   4  -5  -32.10   19.71
  18   5  -5   19.32   17.63
 -18  -5   5   24.21   19.97
  18  -5  -5   26.89   21.33
 -18   5   5   -4.15   19.85
  17   5  -5    3.47   17.52
 -17  -5   5    5.71   19.69
  17  -5  -5    7.47   18.47
 -17   5   5    2.64   19.13
  16   5  -5    7.15   20.23
 -16  -5   5  -17.53   21.25
  16  -5  -5   -4.33   17.68
 -16   5   5    3.13   19.43
 -15  -5   5    7.72   18.13
  15   5  -5   14.28   21.20
  15  -5  -5  -20.81   17.69
 -15   5   5   -1.00   19.67
 -14   5   5   12.27    9.14
 -14  -5   5   38.20   19.16
  14  -5  -5   -7.41   15.91
 -14   5   5   12.66   19.61
 -13   5   5   21.34   19.36
 -13  -5   5   -4.92   18.50
 -13   5   5   21.62    9.34
  13  -5  -5  -13.04   17.93
  13   5  -5    8.31   25.75
 -12   5   5   -2.76   17.74
  12   5  -5  -24.30   28.26
 -12   5   5    9.49    8.08
  12  -5  -5   30.12   16.95
 -12  -5   5   13.93   18.32
  11   5  -5  -12.25   29.06
 -11  -5   5   24.07   17.15
 -11   5   5    2.99    7.79
  11  -5  -5   -4.56   13.85
 -11   5   5   10.58   17.61
  10   5  -5  -47.31   32.70
 -10  -5   5  -15.04   18.70
  10  -5  -5   23.63   15.84
 -10   5   5    0.81   17.23
  -9  -5   5    6.54   18.31
   9   5  -5   45.74   36.90
   9  -5  -5   25.78   17.32
  -9   5   5   32.31   20.35
  -8  -5   5   17.24   18.92
   8  -5  -5  -18.81   17.13
   8  -5  -5    6.80    7.83
  -8   5   5   11.89   16.47
   7  -5  -5   77.92   12.03
   7  -5  -5   55.83   18.11
  -7   5   5   40.04   20.84
   7   5  -5   29.11   31.69
  -7  -5   5   61.87   19.34
  -6   5   5   33.53   18.80
   6   5  -5   -3.88   32.39
   6  -5  -5   14.47   14.74
   6  -5  -5   28.22    9.67
  -6  -5   5   43.75   18.28
   5   5  -5   23.24   30.16
   5  -5  -5   43.06   17.66
   5  -5  -5   37.29    9.93
  -5   5   5   30.30   16.90
  -5  -5   5   69.63   19.54
   4   5  -5  174.92   38.52
   4  -5  -5  198.84   26.82
  -4  -5   5  192.22   26.00
   4  -5  -5  213.83   16.69
  -4   5   5  150.76   26.57
   3   5  -5  -14.96   30.68
   3  -5  -5   27.54   17.28
   3  -5  -5   -1.28    8.10
  -3  -5   5   22.58   16.52
  -3   5   5    6.57   18.19
   2   5  -5   69.77   35.02
   2  -5  -5   60.83   11.49
   2  -5  -5   59.88   18.33
  -2  -5   5   46.78   19.18
  -2   5   5   40.28   20.41
   1   5  -5  -51.33   32.14
  -1   5   5  -16.36   19.31
   1  -5  -5  -12.86   14.55
   1  -5  -5   14.52    8.82
  -1  -5   5  -17.37   17.56
   0   5  -5   74.42   34.00
   0  -5  -5   47.93   18.90
   0  -5  -5   28.39    9.52
   0  -5   5   40.95   19.81
   0   5   5   35.47   23.05
  -1  -5  -5   54.89   18.22
  -1   5  -5   23.53   30.96
  -1  -5  -5   41.70   10.01
   1  -5   5   49.64   18.66
   1   5   5   65.78   23.66
   2  -5   5  -18.56   15.36
  -2   5  -5  -13.77   10.26
  -2   5  -5   25.15   27.97
   2   5   5   -7.82   22.79
  -2  -5  -5    0.89    7.92
  -2  -5  -5   21.54   15.20
  -3   5  -5   13.56   24.76
  -3   5  -5   28.17   11.25
   3  -5   5   33.95   20.91
  -3  -5  -5   36.70   10.88
  -3  -5  -5   40.90   17.96
   3   5   5   27.17   25.37
   4   5   5    7.82   22.64
  -4   5  -5   30.92   28.73
  -4   5  -5    3.78    9.45
  -4  -5  -5   20.62    9.63
   4  -5   5    8.82   15.12
  -4  -5  -5   -6.16   13.80
  -5   5  -5   57.30   25.75
   5   5   5   53.99   24.61
   5  -5   5   76.34   21.67
  -5  -5  -5   71.82   11.86
  -5  -5  -5   56.66   15.58
  -5   5  -5   68.17   13.30
   6   5   5  -17.42   25.20
  -6   5  -5    0.85    9.44
  -6  -5  -5  -20.98   16.18
  -6  -5  -5  -10.76    9.20
   6  -5   5  -39.89   18.83
  -6   5  -5   -0.64   27.37
   7   5   5   65.60   31.37
  -7   5  -5   15.43   10.28
   7  -5   5   17.67   17.66
  -7  -5  -5   20.79   15.39
  -7   5  -5   12.75   23.39
   8   5   5  116.46   36.93
   8  -5   5  111.93   24.63
  -8   5  -5   83.52   13.50
  -8  -5  -5   73.57   18.25
  -8   5  -5  118.78   30.38
   9   5   5  135.53   36.43
   9  -5   5   73.26   22.36
  -9   5  -5   84.01   14.36
  -9  -5  -5   78.55   19.79
  -9   5  -5   72.38   26.65
 -10   5  -5   -5.07    9.42
 -10  -5  -5    3.93   14.50
  10  -5   5   11.87   15.63
 -10   5  -5  -12.42   23.76
 -11  -5  -5  -22.22   15.24
 -11   5  -5   -4.44    9.19
  11   5   5    9.50   25.41
  11  -5   5  -19.69   19.10
 -11   5  -5   -8.66   22.79
 -12  -5  -5   -9.05   17.79
 -12   5  -5   -4.59   24.35
 -12   5  -5   39.50   12.84
  12  -5   5  -18.18   18.20
  13   5   5   -5.01   23.36
 -13   5  -5   -0.95   10.14
  13  -5   5   16.78   17.87
 -13   5  -5  -11.15   23.00
 -14   5  -5    5.98   11.24
  14   5   5    7.31    8.35
  14  -5   5   32.24   21.34
 -14   5  -5   -8.42   21.42
  15   5   5   11.15    9.60
  15  -5   5   -3.08   19.98
 -15   5  -5   19.41   12.19
 -15   5  -5   34.68   25.12
  -9  -6   5   24.80   19.35
   9   6  -5   77.79   38.29
   9  -6  -5   33.00   20.34
  -9   6   5   41.35   23.96
  -8  -6   5   13.72   19.83
   8   6  -5    7.77   32.39
   8  -6  -5   15.00   18.84
  -8   6   5   57.14   25.74
   7   6  -5   -4.68   32.77
   7  -6  -5   -0.12   18.41
  -7  -6   5  -20.11   20.43
  -7   6   5    1.31   24.14
   6   6  -5   27.64   34.05
   6  -6  -5   -7.43   19.07
  -6   6   5    1.47   23.35
  -6  -6   5   44.30   21.61
   5   6  -5   25.60   40.05
   5  -6  -5   26.55   21.58
  -5   6   5   19.02   25.87
  -5  -6   5  -16.80   20.60
   4   6  -5   66.18   38.03
   4  -6  -5   16.13   18.12
  -4  -6   5   29.50   21.25
  -4   6   5  -10.35   24.11
   3   6  -5   11.95   35.75
  -3  -6   5   -1.49   18.16
   3  -6  -5    2.58   19.68
  -3   6   5    4.96   22.62
   2   6  -5  -43.02   40.43
  -2   6   5  -12.44   26.87
   2  -6  -5   42.13   21.09
  -2  -6   5   53.04   24.16
   1   6  -5  -53.49   36.38
   1  -6  -5   15.01   18.28
  -1  -6   5   -5.42   19.69
  -1   6   5   15.71   26.24
   0   6  -5  -28.10   38.02
   0  -6   5    0.96   17.67
   0  -6  -5  -17.67   19.15
   0   6   5   37.49   29.94
  -1   6  -5   50.00   36.03
  -1  -6  -5  -27.06   19.02
   1  -6   5    9.61   20.51
   1   6   5  -55.75   31.32
   2   6   5  -11.20   26.34
  -2   6  -5  -24.76   38.49
   2  -6   5  -20.95   22.17
  -2  -6  -5   20.33   16.70
   3   6   5   10.54   26.69
  -3   6  -5    2.87   34.06
  -3  -6  -5   26.91   19.15
   3  -6   5  -42.90   23.63
   4   6   5  -14.74   30.79
  -4   6  -5  -21.85   30.31
   4  -6   5  -18.18   21.84
  -4  -6  -5   29.38   18.61
  -5   6  -5  -21.46   31.10
   5  -6   5   -6.05   19.27
  -5   6  -5   15.23   12.95
  -5  -6  -5   14.62   17.35
  -6   6  -5   24.96   32.40
  -6  -6  -5   46.55   18.10
  -6   6  -5   16.95   11.39
   6  -6   5   -4.36   17.98
   6   6   5  -33.79   31.56
  -7   6  -5  -70.25   35.65
   7   6   5   58.18   32.74
  -7   6  -5    4.77   11.25
   7  -6   5  -19.23   18.69
  -7  -6  -5    8.52   16.43
  28   0  -6   11.05   15.74
 -28   0   6  -30.22   20.86
 -28   0   6    3.23   17.43
 -28   0   6   27.35   15.31
  27   0  -6    5.65   12.99
 -27   0   6   30.64   19.54
 -27   0   6   -3.37   14.95
 -27   0   6    4.08   12.05
  26   0  -6   25.76   13.24
 -26   0   6   24.82   18.75
 -26   0   6   32.50   17.09
 -26   0   6   33.95   13.39
  25   0  -6    5.95   11.12
 -25   0   6   10.81   16.13
 -25   0   6   -0.66   15.17
 -25   0   6   -3.42   11.84
  24   0  -6   -1.84   10.80
 -24   0   6   -4.29   15.70
 -24   0   6    6.70   16.11
  23   0  -6   12.12    9.71
 -23   0   6   15.34   14.18
 -23   0   6   19.63   14.09
  22   0  -6   48.61   11.77
 -22   0   6   50.99   17.98
 -22   0   6   68.31   18.09
 -21   0   6    7.37    5.42
  21   0  -6   -0.84    8.15
 -21   0   6   -0.11   13.13
 -21   0   6   -6.78   13.78
 -20   0   6   47.24    8.32
  20   0  -6   40.46    8.83
 -20   0   6   30.21   14.79
 -20   0   6   46.20   16.63
 -19   0   6   50.30    7.85
  19   0  -6   56.75    9.90
 -19   0   6   46.23   15.10
 -19   0   6   52.98   17.23
 -18   0   6  120.23   17.99
 -18   0   6  146.44   11.66
 -18   0   6  126.95   19.55
  18   0  -6  138.05   12.34
 -17   0   6   74.78    8.83
  17   0  -6   64.55    8.83
 -17   0   6   72.97   14.27
 -17   0   6   40.26   14.43
 -16   0   6   40.17   14.86
 -16   0   6   23.54    6.71
  16   0  -6   27.01    6.47
 -16   0   6   30.74   10.80
 -15   0   6  291.39   22.90
 -15   0   6  273.02   14.30
 -15   0   6  296.07   25.78
  15   0  -6  283.49   13.98
 -14   0   6  109.76   15.74
 -14   0   6   93.20    9.00
  14   0  -6  105.50    8.58
 -14   0   6  130.24   18.77
 -13   0   6  319.34   21.75
 -13   0   6  329.76   15.66
 -13   0   6  292.95   25.11
 -12   0   6  279.09   14.21
 -12   0   6  279.29   25.32
 -12   0   6  293.75   20.68
 -11   0   6  825.10   31.80
 -11   0   6  835.96   23.78
 -10   0   6  155.99   15.22
 -10   0   6  169.65   11.53
 -10   0   6  136.34   18.97
  -9   0   6   -0.46    8.43
  -9   0   6    1.62    5.69
  -9   0   6    0.27   11.07
  -8   0   6  395.29   16.03
   8   0  -6  425.66   22.14
  -8   0   6  411.49   26.28
  -8   0   6  396.61   21.25
  -7   0   6  337.64   15.02
  -7   0   6  354.88   24.48
   7   0  -6  351.68   19.75
  -7   0   6  307.04   18.39
  -6   0   6   91.86    8.64
  -6   0   6   78.98   13.89
   6   0  -6   93.39   12.44
  -6   0   6   95.64    5.39
  -6   0   6   77.23   11.40
  -5   0   6  187.22   11.02
  -5   0   6  155.04   17.12
  -5   0   6  169.87    6.24
   5   0  -6  182.21   14.42
  -5   0   6  164.99   13.39
  -4   0   6  196.75   10.87
  -4   0   6  180.38   17.26
   4   0  -6  186.27   13.28
  -4   0   6  193.99    6.61
  -4   0   6  157.64   12.53
  -3   0   6  659.19   21.21
  -3   0   6  625.86   17.65
  -3   0   6  658.57   27.15
   3   0  -6  671.69   21.82
  -3   0   6  707.02   12.53
  -3   0   6  720.88   17.33
   3   0  -6  719.24   11.78
  -2   0   6   36.12    5.88
   2   0  -6   42.19    7.82
  -2   0   6   39.96    4.86
  -2   0   6   28.20    9.97
   2   0  -6   36.35    3.26
  -2   0   6   35.79    7.44
  -2   0   6   44.60    6.25
   1   0  -6    7.92    2.79
  -1   0   6   12.34    5.77
  -1   0   6   15.66    5.52
   1   0  -6    5.01    5.83
  -1   0   6    0.74    8.40
  -1   0   6   11.73    5.58
  -1   0   6   11.02    4.30
   0   0   6  384.30   13.11
   0   0   6  360.73   11.67
   0   0   6  387.59   17.07
   0   0  -6  397.91   13.61
   0   0  -6  369.30   10.60
   0   0   6  381.16   13.22
   0   0   6  368.87   15.46
   1   0   6 1462.01   23.73
  -1   0  -6 1568.12   23.56
   1   0   6 1507.87   28.34
   1   0   6 1538.65   23.63
  -1   0  -6 1512.44   23.39
   1   0   6 1554.66   31.45
   1   0   6 1552.99   22.61
   2   0   6  714.17   15.96
  -2   0  -6  749.18   14.76
  -2   0  -6  709.84   17.71
   2   0   6  730.46   17.63
   2   0   6  781.31   21.21
   2   0   6  729.24   13.49
   2   0   6  680.07   16.69
   3   0   6  151.35    7.27
  -3   0  -6  151.75    6.35
  -3   0  -6  168.37   10.07
   3   0   6  159.41    6.96
   3   0   6  157.68    8.44
   3   0   6  156.80    5.47
   4   0   6   32.56    4.38
  -4   0  -6   30.69    6.73
   5   0   6  680.48   13.02
  -5   0  -6  664.57   21.21
  -5   0  -6  648.89   20.25
  -6   0  -6   38.84    6.05
  -6   0  -6   41.10    7.80
  -7   0  -6   47.59    8.06
  -7   0  -6   40.71    5.82
  -7   0  -6   49.73    8.79
  -8   0  -6   44.04    5.85
  -8   0  -6   48.78    7.96
  -9   0  -6  179.07    9.45
  -9   0  -6  181.09   14.52
 -10   0  -6   31.23    5.01
 -10   0  -6   34.18    8.90
  11   0   6   39.39    3.96
 -11   0  -6   54.90    5.72
  11   0   6   48.78    3.89
 -11   0  -6   34.19    3.77
 -11   0  -6   38.39    4.87
 -12   0  -6   -6.24    4.26
  12   0   6   -2.21    2.66
  12   0   6   -0.18    2.78
 -12   0  -6   -0.62    3.38
 -12   0  -6    0.10    2.66
 -12   0  -6    0.73    9.42
 -13   0  -6    2.21    5.19
  13   0   6   -1.40    3.29
 -13   0  -6    1.00    9.70
 -13   0  -6    4.34    3.53
 -13   0  -6   -3.11    3.53
 -14   0  -6   73.91    5.68
  14   0   6   51.71    6.34
 -14   0  -6   68.92   13.42
 -14   0  -6   64.37    7.15
 -14   0  -6   76.41    9.20
 -15   0  -6   54.24    8.76
 -15   0  -6   49.77    4.89
  15   0   6   40.56    6.04
 -15   0  -6   51.24    7.47
 -15   0  -6   49.78   12.10
 -16   0  -6  138.42   12.49
 -16   0  -6  122.70    6.81
 -16   0  -6  129.20   16.69
 -16   0  -6  106.67   10.29
 -17   0  -6   37.70    9.91
 -17   0  -6   32.50    4.56
 -17   0  -6   14.72    6.47
 -18   0  -6   24.92   14.32
 -19   0  -6  181.48   20.89
 -20   0  -6   -4.87   12.79
 -21   0  -6    6.16   12.33
 -22   0  -6   10.04   14.75
 -23   0  -6   61.32   18.29
 -24   0  -6    5.95   15.31
 -25   0  -6   32.21   17.91
 -28   1   6    2.11   26.64
  28   1  -6   -1.66   12.55
 -28  -1   6   40.55   21.65
 -28  -1   6   -4.57   18.05
 -28   1   6   -1.74   13.11
 -28   1   6  -14.06   16.45
  27   1  -6   11.24   12.17
 -27  -1   6  -13.68   16.78
 -27  -1   6  -16.82   17.27
 -27   1   6    6.58   15.47
 -27   1   6   27.05   13.78
 -27   1   6   20.25   24.16
 -26   1   6   23.33   26.32
  26   1  -6   29.93   12.20
 -26  -1   6   36.66   18.23
 -26   1   6   34.30   17.89
 -26  -1   6   22.86   17.82
 -26   1   6   49.83   14.56
 -25  -1   6   34.67    8.14
  25   1  -6   55.58   13.00
 -25  -1   6   32.23   17.90
 -25   1   6   43.52   18.24
 -25   1   6   48.31   13.58
 -25  -1   6   -6.68   17.53
 -25   1   6    5.43   25.36
 -24  -1   6   37.79    8.57
 -24  -1   6   13.37   13.66
  24   1  -6   49.94   11.94
 -24  -1   6   67.67   23.00
 -24   1   6   -4.09   14.03
 -24   1   6   50.10   13.49
 -24   1   6   21.89   19.69
 -23   1   6   47.94   14.54
 -23  -1   6   44.98    9.41
 -23  -1   6   36.04   15.67
  23   1  -6   26.90    8.55
 -23  -1   6    8.34   17.43
 -23   1   6    3.64   19.05
 -23   1   6   49.79   13.03
 -22   1   6  -14.61   13.55
 -22  -1   6    6.58   13.71
 -22  -1   6    5.21    7.06
 -22   1   6   -6.16   16.62
  22   1  -6    8.06    8.27
 -22  -1   6   16.39   18.98
 -22   1   6  -12.40   10.48
 -21  -1   6   12.44   12.90
 -21  -1   6    1.18    7.11
  21   1  -6    5.52    6.92
 -21  -1   6   18.67   18.18
 -21   1   6   -7.94   13.17
 -21   1   6   -0.84   17.24
 -21   1   6   -2.76    9.88
 -20  -1   6    8.37   13.98
 -20  -1   6    7.20    7.30
 -20   1   6   -3.13   16.76
  20   1  -6   11.92    7.14
 -20   1   6    9.42   11.28
  20  -1  -6    5.52    3.20
 -20  -1   6   24.23   17.85
 -20   1   6   31.98   10.48
 -19  -1   6   10.02   12.94
  19   1  -6   19.19    7.37
  19  -1  -6   23.14   10.12
 -19  -1   6   20.72   21.01
  19  -1  -6   20.11    3.97
 -19   1   6   14.30   11.63
 -19   1   6   14.81   13.89
 -19   1   6   17.71    8.41
 -18  -1   6   26.07   18.64
 -18   1   6   16.36   11.91
  18  -1  -6   23.58    9.78
  18  -1  -6   32.57    4.88
 -18   1   6   30.03    8.56
 -18   1   6   25.66   15.60
 -18  -1   6   25.17   12.78
  17  -1  -6   -7.78    7.36
  17  -1  -6    2.78    3.58
 -17  -1   6  -11.79   19.02
 -17   1   6    7.31   12.69
 -17   1   6    7.05   10.62
 -17   1   6   -8.43    7.15
 -17  -1   6   -5.10   11.58
  16  -1  -6    6.83    6.80
 -16   1   6   -3.95    9.96
  16  -1  -6    0.07    3.78
 -16   1   6    2.64   14.07
 -16  -1   6  -27.73   19.33
 -16   1   6   -2.79    6.76
 -16  -1   6    5.92   11.88
 -15   1   6   -0.22    9.76
  15  -1  -6    1.12    6.36
  15  -1  -6    9.98    4.27
 -15   1   6   10.47   11.46
 -15  -1   6  -10.28   11.67
 -15   1   6   -0.49    6.08
 -14   1   6  130.71   10.93
  14  -1  -6  125.21   11.09
 -14   1   6  123.19   18.70
  14  -1  -6  135.87    8.79
 -14   1   6  140.43   16.75
 -14  -1   6  144.93   18.41
 -13   1   6   39.36   10.49
 -13  -1   6   48.99   14.07
  13  -1  -6   45.09    7.32
  13  -1  -6   47.94    6.20
 -13   1   6   54.14    7.62
 -13   1   6   37.00   13.49
  12  -1  -6   12.44    5.46
  12  -1  -6    8.51    4.50
 -12   1   6   -9.47   10.33
 -12   1   6   -3.77   10.91
 -12  -1   6   12.94   10.68
 -12   1   6   10.66    4.92
  11  -1  -6    0.66    4.54
  11  -1  -6    9.57    4.66
 -11   1   6   -4.10   11.04
 -11  -1   6   23.91   11.50
 -11   1   6   -0.42    8.95
 -11   1   6   11.43    4.64
  10  -1  -6   11.64    4.54
  10  -1  -6    2.81    4.36
 -10  -1   6   -4.59    9.48
 -10   1   6    1.13   10.31
 -10   1   6   -0.30    8.36
 -10   1   6    5.23    4.02
   9  -1  -6  201.78    9.07
  -9   1   6  239.94   20.35
  -9   1   6  232.69   17.80
  -9   1   6  214.68    8.55
  -9  -1   6  220.99   19.04
   9  -1  -6  214.06   10.98
   8  -1  -6  270.58    9.02
  -8   1   6  260.61   20.76
   8  -1  -6  294.67   12.60
   8  -1  -6  355.37   27.15
  -8   1   6  285.68   18.64
  -8   1   6  251.02    8.10
  -8  -1   6  283.70   20.42
  -8  -1   6  268.67   12.97
   8  -1  -6  336.07   20.67
  -7  -1   6   57.30   16.08
   7   1  -6   64.77   11.18
   7  -1  -6  105.44   10.54
   7  -1  -6   60.71    4.35
  -7   1   6   69.01   13.36
   7  -1  -6   69.60    7.34
  -7   1   6   81.02   10.97
   7  -1  -6   57.89   12.74
  -7   1   6   51.04    3.36
  -7  -1   6   78.92   12.72
  -7  -1   6   67.09    7.41
   7  -1  -6   57.55   10.30
   6  -1  -6   -5.77    7.65
   6   1  -6    3.88    8.14
  -6  -1   6    0.48   12.67
   6  -1  -6    3.44    5.22
   6   1  -6    8.60    5.48
  -6  -1   6    4.07    4.17
  -6  -1   6    1.73    8.76
   6  -1  -6   -3.25    4.93
   6  -1  -6   -0.73    9.83
  -6   1   6    3.43    9.32
  -6   1   6    1.94    7.30
   5  -1  -6  239.56   15.19
   5  -1  -6  249.05   12.20
  -5   1   6  260.56   15.55
  -5  -1   6  237.14   10.15
   5  -1  -6  240.95   11.94
  -5   1   6  246.25   18.76
   5   1  -6  258.04   17.01
   5  -1  -6  225.72   18.54
  -5  -1   6  239.80   17.23
  -5  -1   6  251.54   25.37
   5   1  -6  251.48   13.68
   4  -1  -6  313.53   16.29
   4  -1  -6  341.60   13.56
   4  -1  -6  298.39   13.06
  -4   1   6  328.29   20.92
   4   1  -6  344.60   18.61
   4  -1  -6  306.62   19.48
  -4   1   6  328.39   16.65
  -4  -1   6  334.58   18.52
  -4  -1   6  353.84   12.34
  -4  -1   6  321.49   26.88
   4   1  -6  304.63   15.90
   3  -1  -6  130.91   10.86
   3  -1  -6  123.30    9.03
   3  -1  -6  110.74    9.01
  -3   1   6  110.46   14.37
   3   1  -6  133.86   13.31
  -3  -1   6  131.25   18.10
   3  -1  -6  110.17   12.49
  -3  -1   6  126.19   12.71
  -3   1   6  110.74   10.41
  -3  -1   6  141.07    8.76
   3   1  -6  134.73    8.54
   3   1  -6  119.08   11.86
   2  -1  -6  350.95   15.53
   2  -1  -6  354.91   13.25
   2  -1  -6  344.37   13.69
   2   1  -6  370.88   17.89
   2  -1  -6  356.18   17.67
  -2   1   6  332.80   20.11
  -2  -1   6  361.15   18.29
  -2   1   6  341.20   15.52
  -2  -1   6  329.05   24.89
  -2  -1   6  389.70   13.78
   2   1  -6  345.68   12.19
   2   1  -6  344.69   19.52
   1  -1  -6  174.80   10.63
   1  -1  -6  160.98    9.43
   1  -1  -6  152.60    9.57
   1   1  -6  191.19   13.48
   1  -1  -6  182.03   12.52
  -1   1   6  180.41   15.11
  -1  -1   6  168.78   12.83
  -1   1   6  181.02   11.53
   1  -1  -6  136.25    5.32
  -1  -1   6  179.09   10.09
   1   1  -6  174.77    9.21
  -1  -1   6  177.69   19.63
   1   1  -6  166.82   16.04
   0  -1  -6  561.16   16.25
   0  -1  -6  531.41   15.04
   0   1  -6  578.72   21.05
   0  -1  -6  535.44   16.26
   0  -1   6  568.72   20.04
   0   1   6  584.27   23.49
   0  -1  -6  540.66   18.42
   0   1   6  547.69   18.19
   0  -1  -6  498.98   11.30
   0  -1   6  601.59   18.11
   0   1  -6  538.52   15.33
   0  -1   6  591.07   28.32
   0   1  -6  542.68   26.32
   1  -1   6   -7.81    6.99
  -1   1  -6  -16.09   11.30
  -1  -1  -6   -1.28    4.50
  -1  -1  -6    2.45    4.36
   1   1   6    1.24    8.17
  -1   1  -6    2.08    5.02
  -1  -1  -6    2.05    4.75
  -1  -1  -6   -6.66    5.44
  -1   1  -6    6.14    7.11
  -1  -1  -6   -4.23    3.98
   1   1   6    3.19    5.68
   1  -1   6   -2.84    6.43
   1  -1   6    5.73    9.47
   2   1   6   67.34    8.16
  -2  -1  -6   67.84    5.71
  -2  -1  -6   56.92    5.72
  -2  -1  -6   64.74    6.47
  -2   1  -6   70.33    9.32
  -2   1  -6   78.52   13.62
  -2   1  -6   60.23    7.44
  -2  -1  -6   66.59    7.08
   2  -1   6   62.17    8.76
   2   1   6   55.25    6.90
   2  -1   6   69.46    8.79
   2  -1   6   65.13   10.75
  -3   1  -6   -1.79    5.33
  -3   1  -6    7.64   11.76
  -3  -1  -6    0.00    3.43
  -3  -1  -6    5.44    3.63
  -3  -1  -6    1.59    3.45
  -3   1  -6   -0.17    5.77
  -3  -1  -6    2.11    4.19
  -3  -1  -6    6.97    4.08
   3  -1   6   -6.18    6.15
   3   1   6   -0.77    4.11
   3  -1   6   -2.44    7.01
   3  -1   6    5.56    7.66
  -4  -1  -6  620.24   11.73
  -4  -1  -6  641.42   15.06
  -4   1  -6  674.17   19.69
  -4  -1  -6  591.58   13.11
   4  -1   6  702.46   20.26
  -4  -1  -6  621.27   16.80
   4  -1   6  675.60   21.93
  -4  -1  -6  654.15   12.93
   4   1   6  583.99   15.89
  -4   1  -6  614.32   20.10
   4  -1   6  693.33   21.44
  -4   1  -6  733.67   28.77
  -5  -1  -6   64.88    3.61
  -5  -1  -6   75.78    5.81
   5  -1   6   93.93   10.75
   5  -1   6   79.53    8.12
  -5  -1  -6   69.55    6.33
  -5  -1  -6   53.87    3.88
   5  -1   6   77.24    9.64
   5  -1   6   86.77    9.32
  -5   1  -6   74.85    8.85
  -5  -1  -6   74.05    4.09
  -5   1  -6   85.88   12.91
   5   1   6   57.81    5.84
  -6   1  -6   59.89    9.09
  -6  -1  -6   57.16    4.85
   6  -1   6   71.45    8.43
   6  -1   6   67.47    8.60
  -6  -1  -6   60.01    5.87
  -6   1  -6   61.25   11.88
   6  -1   6   60.46   11.36
  -7  -1  -6   -1.72    2.81
   7  -1   6   -0.23    7.99
  -7  -1  -6    0.55    3.23
   7  -1   6    4.82    5.14
   7  -1   6   -3.14    5.79
  -7   1  -6    0.91    6.92
  -7   1  -6    7.43    8.34
  -8  -1  -6  567.36   13.04
  -8   1  -6  548.54   22.62
   8  -1   6  615.53   19.98
  -8  -1  -6  529.37   15.23
   8  -1   6  623.65   18.32
   8  -1   6  637.77   24.06
  -8   1  -6  653.06   23.88
  -9  -1  -6   55.61    4.62
   9  -1   6   62.79    7.62
   9   1   6   54.24    9.60
  -9  -1  -6   51.81    5.33
   9  -1   6   65.95    7.14
  -9   1  -6   60.91   10.89
  -9   1  -6   55.96    9.76
   9  -1   6   48.83    8.46
  10  -1   6   53.85    8.37
  10   1   6   32.29    9.27
 -10  -1  -6   32.49    4.54
  10  -1   6   50.40    7.53
 -10   1  -6   39.23    8.65
  10  -1   6   41.00    6.61
 -10   1  -6   50.95   11.17
  11   1   6   -5.52    9.38
  11   1   6    2.68    1.69
  11  -1   6    1.05    5.23
  11  -1   6   -2.08    5.77
 -11  -1  -6    5.99    3.11
  11  -1   6   -1.48    5.23
 -11  -1  -6   -0.90    2.21
 -11   1  -6   12.03    7.94
 -11   1  -6   -1.25    8.63
  12  -1   6  323.54   14.24
  12  -1   6  265.88    5.80
 -12   1  -6  291.13   19.88
  12  -1   6  319.19   15.92
  12   1   6  225.34    7.83
 -12  -1  -6  232.54    9.56
 -12  -1  -6  276.55   11.54
 -12  -1  -6  218.44    8.00
  12  -1   6  305.27   15.65
 -12  -1  -6  219.60    7.14
 -12   1  -6  314.87   17.32
  13  -1   6   57.69    8.06
  13  -1   6   53.76    8.32
  13   1   6   42.58    5.06
 -13   1  -6   56.11    6.53
 -13  -1  -6   45.81    5.77
 -13  -1  -6   56.16    6.05
  13  -1   6   58.18   10.01
 -13  -1  -6   43.47    4.14
 -13   1  -6   46.53    9.70
 -13  -1  -6   41.86    5.08
 -13   1  -6   53.72   12.00
 -14   1  -6   10.82    9.68
  14  -1   6   -9.72    7.30
 -14   1  -6    1.55    7.25
 -14   1  -6    1.48    3.63
  14   1   6   -5.39    4.30
 -14  -1  -6    3.98    3.54
 -14  -1  -6   -0.51   10.34
  14  -1   6    3.37    8.94
 -14  -1  -6   -3.21    3.07
  14  -1   6    9.66    6.94
 -14  -1  -6   -3.14    4.54
 -14  -1  -6    9.04    5.07
  15   1   6   42.11    6.66
 -15   1  -6   28.25    4.46
  15  -1   6   30.31    8.00
 -15  -1  -6   26.84    4.78
  15  -1   6   34.92    8.51
  15  -1   6   41.44   13.61
 -15  -1  -6   22.40   11.26
 -15  -1  -6   13.63    3.85
 -15   1  -6   35.48   12.64
 -15   1  -6   12.89    7.34
 -15  -1  -6   22.43    6.74
 -16  -1  -6   24.85    7.94
  16  -1   6   11.79    7.19
 -16   1  -6    8.15    3.16
 -16  -1  -6   23.41    4.66
 -16  -1  -6   15.58    4.70
 -16  -1  -6   35.40   12.83
 -16   1  -6   20.87    9.44
 -16   1  -6   18.28   12.49
  17  -1   6   30.94    8.78
 -17  -1  -6   29.73    5.09
 -17  -1  -6   37.36   13.68
 -17   1  -6   27.77   12.14
 -17   1  -6   19.21    9.34
 -18  -1  -6    0.14   12.02
  18  -1   6   16.46    8.43
 -18  -1  -6   17.94    5.10
 -18   1  -6    8.38   11.38
 -19  -1  -6  -14.85   13.65
 -19   1  -6    0.34   11.81
 -20  -1  -6   34.25   15.22
 -20   1  -6   46.73   15.85
 -21  -1  -6   10.67   12.96
 -21   1  -6   20.17   14.00
 -22   1  -6  -26.80   16.55
 -22  -1  -6  -34.14   15.54
 -23  -1  -6    0.70   13.32
 -23   1  -6   18.79   14.42
 -24  -1  -6   11.62   16.75
 -24   1  -6   34.30   17.83
 -27  -2   6   49.49   21.63
  27   2  -6  -25.79   12.84
 -27  -2   6  -12.69   22.12
 -27   2   6  -11.26   27.74
 -27   2   6   27.12   20.70
 -27   2   6    7.77   11.82
 -26  -2   6   39.89   18.34
  26   2  -6   50.57   13.18
 -26   2   6   63.65   35.93
 -26  -2   6  -19.36   24.43
 -26   2   6   35.03   19.03
 -26   2   6   24.37   13.03
 -25  -2   6  -37.60   16.90
  25   2  -6  -18.37    9.70
 -25   2   6  -50.21   29.49
 -25  -2   6  -13.03   22.55
 -25   2   6   -2.67   16.45
 -25   2   6  -17.72   12.12
  24   2  -6   -1.62    8.67
 -24  -2   6    7.66   14.66
 -24   2   6  -16.10   26.82
 -24  -2   6  -15.56   23.37
 -24   2   6    0.59   15.64
 -24   2   6   -4.18   10.40
  23   2  -6   11.75    8.54
 -23   2   6   11.86   15.91
 -23   2   6   18.03   25.36
 -23  -2   6   52.56   28.23
 -23  -2   6  -27.93   18.08
 -23   2   6   18.53   11.06
 -22   2   6  -28.11   25.93
 -22  -2   6   14.87   22.31
 -22   2   6    4.99   14.32
 -22  -2   6   -5.49   15.59
 -22   2   6   19.29   11.26
 -21   2   6   56.92   26.10
 -21  -2   6   41.49   24.61
 -21  -2   6   23.44   16.74
 -21   2   6   36.12   17.13
 -21   2   6   44.92   11.56
 -20   2   6   29.49   23.56
 -20   2   6   29.05   15.27
 -20  -2   6   14.56   14.97
 -20   2   6   23.58    9.68
 -19   2   6   -3.21   20.53
  19  -2  -6   12.05    3.60
 -19  -2   6   26.27   15.23
 -19   2   6   35.77   15.08
 -19   2   6   19.92    9.09
 -18   2   6  -13.35   21.07
 -18   2   6   -8.68    8.30
  18  -2  -6    0.89    3.64
 -18  -2   6   -1.27   13.48
 -18   2   6   16.58   13.03
 -17   2   6    0.05   20.98
  17  -2  -6    7.51    3.76
 -17  -2   6   11.42   13.18
 -17   2   6   -7.39   12.28
 -17   2   6   14.28    7.88
 -16   2   6    7.09   19.65
  16  -2  -6   12.91    3.89
 -16  -2   6   20.56   14.39
 -16   2   6    5.44   13.67
 -16   2   6    9.28    7.09
 -15   2   6  140.81   12.41
 -15  -2   6  108.82   19.12
 -15   2   6  124.46   24.88
  15  -2  -6  130.64    7.94
 -15   2   6  134.19   18.69
 -14  -2   6   -5.61   12.23
  14  -2  -6    7.52    4.23
 -14   2   6   -3.17   10.35
 -14   2   6    4.26    5.91
 -13   2   6   75.81    8.45
  13  -2  -6   88.34    6.76
 -13   2   6   80.35   16.17
 -13  -2   6  106.89   17.74
 -12   2   6    6.74    4.84
  12   2  -6    3.58    6.93
 -12   2   6   -2.82   15.80
 -12  -2   6   20.42   12.16
  12  -2  -6   -4.33    3.67
 -12   2   6   -7.85   10.18
  11  -2  -6  176.46    9.10
 -11   2   6  168.53   25.36
 -11  -2   6  159.52   18.88
 -11   2   6  147.96   18.20
 -11   2   6  175.04    9.12
  11   2  -6  147.13   14.41
 -10   2   6    9.42    3.93
  10   2  -6   20.30    9.15
 -10  -2   6    7.67   11.22
 -10   2   6    6.90   15.82
 -10   2   6    8.54    9.66
  10  -2  -6   11.26    4.43
   9   2  -6   50.17   12.09
  -9  -2   6   30.32   12.90
   9  -2  -6   40.03    5.39
  -9   2   6   52.92   17.72
  -9   2   6   59.71    5.13
  -9   2   6   39.20   11.62
   8   2  -6   57.76   13.46
   8  -2  -6   81.99    7.04
  -8   2   6   87.07   18.91
  -8  -2   6   95.29   15.19
  -8   2   6   86.62    5.20
  -8   2   6   92.24   14.79
   7  -2  -6  433.91   14.42
  -7  -2   6  458.27   26.43
  -7   2   6  418.90   32.54
  -7   2   6  436.09   25.24
   7  -2  -6  448.29   11.44
   7   2  -6  401.00   28.77
   6   2  -6   11.81   12.73
  -6  -2   6   -1.09    9.31
   6  -2  -6   -2.16    4.08
  -6   2   6   -5.24   14.62
  -6   2   6   -9.03    9.62
   6  -2  -6    1.46    3.10
   5  -2  -6  143.77    8.85
  -5  -2   6  162.59   16.12
  -5   2   6  156.52   16.21
   5  -2  -6  129.22    6.21
  -5   2   6  141.84   20.15
   5   2  -6  147.95   21.36
   4   2  -6   46.98   17.78
  -4   2   6   41.11   15.02
   4  -2  -6   39.26    5.98
  -4  -2   6   67.32   12.65
   4  -2  -6   46.83    4.14
   4  -2  -6   41.69    9.72
  -4   2   6   31.19   10.23
   4  -2  -6   47.21   11.97
  -3  -2   6   41.74   10.46
   3   2  -6   31.29   18.13
   3   2  -6   30.44    6.99
   3  -2  -6   31.51    5.62
   3  -2  -6   38.70    9.37
   3  -2  -6   35.33    3.63
  -3   2   6   19.76   13.32
   3  -2  -6   32.06   11.32
  -3   2   6   42.57   11.73
  -2   2   6   98.51   15.99
   2   2  -6  105.33   20.64
   2   2  -6  105.57   13.70
   2  -2  -6  102.78   15.02
   2  -2  -6   97.37    7.55
  -2  -2   6  100.79   13.04
   2  -2  -6   98.72   11.04
  -2   2   6  106.65   13.77
   2  -2  -6  104.10    5.28
   2   2  -6   99.54    9.78
   1   2  -6   25.60   15.59
  -1   2   6   27.94    2.58
   1  -2  -6   28.40    5.04
  -1   2   6   25.46   11.04
   1   2  -6   39.62   10.17
   1  -2  -6   25.68    7.39
   1   2  -6   38.78    6.71
   1  -2  -6   29.83    3.80
  -1   2   6   38.27   10.38
   1  -2  -6   39.90   11.71
  -1  -2   6   25.61   10.37
  -1  -2   6   24.86   13.00
   0   2   6  104.14    4.85
   0   2  -6  126.18   13.75
   0  -2  -6   84.99    7.39
   0  -2   6  108.42   13.30
   0  -2  -6  119.50   15.27
   0  -2  -6  113.99   11.51
   0   2   6  100.30   12.48
   0   2  -6   92.35    8.99
   0  -2   6  145.90   17.66
   0   2  -6  123.60   21.35
   1  -2   6   24.98   11.42
  -1  -2  -6   28.65    9.58
  -1   2  -6   34.47    6.71
   1   2   6   34.03    3.63
  -1  -2  -6   32.41    7.62
  -1   2  -6   37.33    9.96
  -1  -2  -6   26.95    5.31
  -1  -2  -6   20.45    7.06
  -1   2  -6   29.00   16.53
   1  -2   6   37.82    9.35
   1   2   6   41.02    9.37
  -2   2  -6   38.04   16.77
   2   2   6   45.51    4.92
  -2  -2  -6   63.28    9.87
  -2  -2  -6   51.24   12.52
  -2  -2  -6   48.27    6.16
  -2   2  -6   48.40    9.87
  -2  -2  -6   48.84    8.58
  -2   2  -6   54.76    7.69
   2  -2   6   58.67   10.63
   2   2   6   41.31    8.41
   2  -2   6   31.95   10.19
  -3   2  -6    9.03   13.69
  -3   2  -6    7.99    5.96
  -3  -2  -6   15.24    7.54
   3   2   6    8.62    3.78
  -3   2  -6   15.26    8.76
  -3  -2  -6   15.08    9.95
  -3  -2  -6    8.49    6.84
  -3  -2  -6   11.33    4.67
   3  -2   6    1.83    8.59
   3  -2   6   34.50    9.82
   3   2   6   13.66    7.90
  -4   2  -6   37.54   15.66
  -4   2  -6   18.63    6.74
   4   2   6   12.09    4.39
  -4   2  -6   20.18    8.62
  -4  -2  -6   16.47   10.67
  -4  -2  -6   17.18    4.81
  -4  -2  -6   18.68    6.96
   4  -2   6   17.09    9.11
  -4  -2  -6   21.71    6.86
   4  -2   6   32.28   10.98
   4   2   6   37.26   10.15
   5   2   6  176.25    9.87
  -5  -2  -6  181.49   12.86
   5  -2   6  209.00   16.14
  -5  -2  -6  167.20   10.18
   5  -2   6  200.39   17.04
  -5   2  -6  184.28   13.17
  -5  -2  -6  203.12   13.46
  -5  -2  -6  191.45   16.49
   5   2   6  153.41   15.76
  -5   2  -6  184.68   21.23
   6   2   6   -7.11    9.72
  -6   2  -6   18.45    7.87
  -6  -2  -6    4.66    9.44
   6   2   6    1.69    4.27
   6  -2   6  -18.97   10.01
  -6  -2  -6    5.19    4.28
   6  -2   6    8.44    9.39
  -6  -2  -6    1.07    6.37
  -6  -2  -6    4.65    6.03
   6  -2   6   -3.68   10.74
  -6   2  -6   -5.49   12.89
   7   2   6  341.15   15.16
   7  -2   6  378.02   20.98
  -7   2  -6  395.57   26.47
  -7  -2  -6  366.21   16.52
  -7  -2  -6  345.42   13.95
  -7  -2  -6  389.72   17.92
   7  -2   6  391.31   21.75
  -7   2  -6  364.08   18.31
   7   2   6  390.48   23.76
  -7  -2  -6  411.63   22.12
   7  -2   6  400.74   27.24
  -8  -2  -6   19.09    6.68
  -8   2  -6   10.97    7.67
  -8  -2  -6    5.26    7.66
   8   2   6    4.51    9.89
   8  -2   6    3.14   12.61
   8   2   6   10.58    5.70
  -8  -2  -6    9.61    4.67
   8  -2   6    8.48    8.35
   8  -2   6   28.43    9.91
  -8  -2  -6   10.21    6.57
  -8   2  -6   14.47   10.54
   9   2   6   -7.49    8.16
  -9  -2  -6    8.53    5.88
   9   2   6   12.60    6.52
   9  -2   6   -9.33    8.63
  -9  -2  -6   -0.53    4.01
   9  -2   6   -3.33   12.58
  -9   2  -6    4.38    7.36
   9  -2   6   -1.41    8.20
  -9  -2  -6   -4.49    6.55
  -9  -2  -6   17.57    8.28
  -9   2  -6   -3.36   10.29
  10   2   6  145.30   12.86
  10  -2   6  136.03   14.63
 -10  -2  -6  133.37    9.42
  10  -2   6  151.25   18.93
 -10  -2  -6  146.75   10.75
  10  -2   6  143.96   14.37
 -10  -2  -6  155.05   12.38
 -10   2  -6  139.92   14.07
 -10   2  -6  150.08   18.16
  10   2   6  153.16   10.91
  11   2   6   71.55   10.95
  11   2   6   69.80    8.40
  11  -2   6   93.23   12.16
 -11  -2  -6   80.32    8.19
  11  -2   6  226.05   25.12
  11   2   6  107.93    6.87
 -11  -2  -6   84.29    9.48
 -11   2  -6   67.26   11.89
 -11  -2  -6   69.69    9.67
  11  -2   6  200.62   17.52
 -11   2  -6  109.32   15.60
  12   2   6  425.35   22.68
  12   2   6  399.81   16.36
  12  -2   6  443.15   23.94
 -12  -2  -6  373.50   15.20
 -12   2  -6  425.00   23.44
 -12  -2  -6  400.20   18.19
 -12  -2  -6  441.07   17.40
 -12   2  -6  417.59   26.63
  13   2   6   59.61    8.82
  13   2   6   48.35   10.83
 -13  -2  -6   58.99    7.13
  13  -2   6   64.03   11.96
 -13   2  -6   68.53   14.76
 -13  -2  -6   59.59    8.54
 -13   2  -6   70.77   12.27
 -14  -2  -6   33.28    7.35
  14   2   6   22.70   11.11
  14  -2   6   39.20   10.91
 -14  -2  -6   28.61    5.56
 -14   2  -6   28.07   12.46
 -14   2  -6   43.45   12.09
  15   2   6   10.69   10.10
  15  -2   6    3.72    9.62
 -15  -2  -6   10.85    5.10
 -15  -2  -6    6.88    8.70
 -15  -2  -6    4.29    6.18
 -15   2  -6   -6.72   11.11
 -15   2  -6   -4.80   10.88
  16   2   6   -2.63   10.45
  16  -2   6    0.28    9.67
 -16  -2  -6   13.59    5.95
 -16   2  -6   -1.44   11.01
 -16   2  -6   15.33   10.95
  17   2   6    5.17   11.56
  17  -2   6    2.19    9.66
 -17  -2  -6    0.92    4.92
 -17   2  -6   35.92   13.87
 -17   2  -6    0.62   11.16
  18   2   6   12.14   13.10
  18  -2   6    7.28   10.27
 -18   2  -6    8.29   11.76
 -18   2  -6   -6.22   12.20
  19   2   6  -12.11   14.15
  19  -2   6   24.91   12.67
 -19  -2  -6   -1.33    5.40
 -19   2  -6  -11.77   12.89
  20   2   6   22.02   14.32
 -20   2  -6   23.56   15.21
 -21   2  -6   22.56   14.54
  21   2   6   27.55   16.12
  22   2   6   33.74   18.31
 -22   2  -6   35.74   16.27
 -23  -2  -6   37.05   18.21
 -23   2  -6    5.65   15.25
 -25   3   6   -1.57   28.89
 -25   3   6  -17.05   20.35
  25   3  -6   12.58   10.72
 -25  -3   6  -26.04   30.49
 -25  -3   6  -22.99   19.61
 -24   3   6   53.64   33.72
 -24  -3   6   13.44   17.52
 -24   3   6    7.00   17.31
 -23   3   6   31.83   11.07
 -23   3   6   22.61   29.71
 -23   3   6   11.39   19.86
 -23  -3   6  -17.30   17.13
 -22   3   6   19.89   10.11
 -22   3   6   -3.91   24.69
 -22  -3   6    1.54   17.07
 -22   3   6    7.06   18.99
 -21   3   6    2.93    8.43
 -21   3   6  -27.37   25.11
 -21   3   6    2.09   17.64
 -21  -3   6   -3.88   16.83
 -20   3   6    2.88    8.13
 -20   3   6  -28.39   24.28
 -20  -3   6   10.37   16.65
 -20   3   6  -21.50   17.92
 -19   3   6  -16.58   23.05
 -19  -3   6    2.92   14.81
 -19   3   6   30.72    9.99
 -19   3   6   41.11   19.67
 -18   3   6   -2.05    7.57
 -18  -3   6    2.89   16.07
  18  -3  -6    5.88    4.66
 -18   3   6   23.33   15.60
 -17   3   6    0.45    6.66
 -17   3   6   -4.95   24.48
 -17  -3   6  -18.49   17.61
 -17   3   6   -2.80   16.02
  17  -3  -6    6.40    4.43
 -16   3   6   31.70    7.41
  16   3  -6   64.58   12.55
 -16   3   6   68.32   25.49
 -16  -3   6   36.96   17.69
  16  -3  -6   16.75    5.42
 -16   3   6   26.99   16.22
 -15   3   6    0.82    5.98
  15   3  -6   20.19   10.47
 -15   3   6   10.81   20.46
 -15  -3   6    3.91   15.52
  15  -3  -6   -5.35    4.48
 -15   3   6    1.59   14.92
 -14   3   6    8.01    5.84
  14   3  -6    1.98    9.75
 -14   3   6    9.85   19.97
 -14  -3   6   24.86   13.69
  14  -3  -6    4.04    4.57
 -14   3   6   24.12   15.49
 -13   3   6   -0.92    5.24
  13   3  -6   17.69   11.41
 -13   3   6   30.73   15.09
 -13  -3   6    2.70   12.62
 -13   3   6   35.61   22.87
  13  -3  -6   13.45    5.07
 -12   3   6   38.00    6.23
  12   3  -6   22.39   13.76
 -12   3   6   23.13    5.14
 -12  -3   6   31.36   15.50
  12  -3  -6   35.24    5.77
 -12   3   6   15.94   13.71
 -11   3   6  801.99   19.78
  11  -3  -6  840.86   22.00
 -11   3   6  828.33   44.09
 -11   3   6  851.67   54.38
 -11   3   6  880.14   20.66
 -11  -3   6  826.40   42.45
  11  -3  -6  838.47   24.75
  11   3  -6  709.59   43.03
 -10  -3   6   84.52   16.40
 -10   3   6   60.61    6.39
  10  -3  -6   75.79    7.55
  10  -3  -6   65.34    8.76
 -10   3   6  102.08   23.45
 -10   3   6   76.18    6.85
 -10   3   6   78.21   17.24
   9   3  -6  316.67   34.51
  -9   3   6  332.17   12.78
   9  -3  -6  370.27   14.95
  -9  -3   6  364.21   27.17
   9  -3  -6  346.86   15.50
  -9   3   6  355.50   29.80
  -9   3   6  400.58   13.36
  -9   3   6  362.58   33.81
  -8   3   6  250.14   28.02
  -8   3   6  209.05   10.70
   8  -3  -6  221.16   11.82
  -8  -3   6  220.40   22.36
   8  -3  -6  208.12   12.27
  -8   3   6  217.01   23.40
  -8   3   6  240.73   10.75
   8   3  -6  170.86   27.62
  -7   3   6  507.63   36.87
   7  -3  -6  494.56   17.12
  -7  -3   6  542.76   31.80
   7  -3  -6  496.76   17.10
  -7   3   6  537.03   33.29
   7   3  -6  499.83   44.43
  -6   3   6  292.28   28.38
   6  -3  -6  254.60   12.78
  -6  -3   6  241.99   22.54
  -6   3   6  272.86   24.86
   6  -3  -6  273.28   13.12
   6   3  -6  259.23   34.77
   5   3  -6  112.26   25.99
  -5   3   6  113.58   19.53
   5  -3  -6  114.42    9.20
  -5  -3   6  123.45   16.94
  -5   3   6  117.25   18.00
   5  -3  -6  110.86    8.83
  -4  -3   6   58.81   13.66
   4  -3  -6   48.61    6.65
   4  -3  -6   52.28    6.29
   4   3  -6   58.68   21.09
  -4   3   6   39.08   12.74
   3  -3  -6  105.76    8.20
   3   3  -6  126.29   26.64
   3  -3  -6  109.59   15.79
   3  -3  -6  113.78    9.51
  -3  -3   6  123.18   17.67
  -3   3   6  114.68   17.79
   2  -3  -6   32.08   11.29
   2  -3  -6   49.04    6.94
   2  -3  -6   59.06    6.62
   2   3  -6   60.25    9.86
  -2   3   6   58.86   14.07
  -2  -3   6   61.84   14.05
   1   3  -6  -15.89   19.80
   1  -3  -6    6.58    4.43
   1   3  -6   10.17    7.00
   1  -3  -6    6.04    9.12
   1  -3  -6    1.65    4.68
  -1  -3   6    5.60   10.29
  -1   3   6   -3.40    9.13
   0   3  -6  -15.59   19.37
   0  -3  -6    4.82    4.24
   0   3  -6    6.53    6.69
   0  -3  -6  -11.76    8.82
   0  -3  -6    5.55    5.34
   0  -3   6    9.23   11.34
   0   3   6    0.61   10.93
  -1  -3  -6  136.20   14.87
   1  -3   6  165.64   19.69
  -1  -3  -6  121.98    9.89
   1   3   6  116.26   16.22
  -1   3  -6  140.70   11.76
  -1  -3  -6  126.42    9.19
  -1   3  -6  154.79   28.68
  -2   3  -6   37.23   20.06
  -2   3  -6   19.28    7.24
  -2  -3  -6   25.25    6.04
  -2  -3  -6   29.58    9.38
  -2  -3  -6   23.80    6.06
   2  -3   6   20.63   10.98
   2   3   6   34.12   13.08
  -3  -3  -6   63.88   12.22
  -3  -3  -6   56.92    7.66
   3  -3   6   79.77   14.20
   3   3   6   83.05   16.05
  -3   3  -6   52.50    8.97
   4  -3   6   63.50   12.65
  -4  -3  -6   47.88    7.57
  -4  -3  -6   50.42   11.86
  -4   3  -6   42.93   17.17
  -4   3  -6   57.16    9.29
   4   3   6   28.24   13.61
  -5   3  -6   25.28    8.19
  -5  -3  -6   18.49    6.18
  -5  -3  -6    8.04    8.59
   5  -3   6   34.53   12.16
   5   3   6   17.57   13.27
  -5   3  -6   31.33   16.64
   6   3   6   20.43   14.73
  -6   3  -6   49.13    8.98
  -6  -3  -6  201.98   24.29
   6   3   6   50.24    6.62
   6  -3   6   69.74   14.36
  -6  -3  -6   49.73    7.32
  -6  -3  -6  165.65   19.50
  -6  -3  -6   43.60   10.81
  -6   3  -6   60.10   20.88
   7   3   6  -13.95   16.37
  -7   3  -6    4.58    8.41
   7   3   6    2.05    5.58
  -7  -3  -6   22.85   10.69
  -7  -3  -6   -2.42    5.06
   7  -3   6   35.86   12.54
  -7  -3  -6    1.53    8.43
  -7  -3  -6   -3.50   12.23
  -7   3  -6   -4.12   16.40
  -8  -3  -6  141.45   19.22
  -8  -3  -6  118.02   16.18
   8   3   6  116.17    9.92
   8  -3   6  122.96   17.62
  -8  -3  -6  111.11   13.81
  -8  -3  -6  109.76   10.30
  -8   3  -6  112.01   13.24
  -8   3  -6  134.94   21.53
   8   3   6  137.02   23.31
   9   3   6  150.94   11.62
  -9  -3  -6  133.06   11.20
  -9  -3  -6  152.85   15.47
  -9   3  -6  140.02   14.45
  -9   3  -6  139.31   22.09
   9   3   6  178.81   25.24
  10   3   6  404.89   19.35
  10  -3   6  470.40   29.83
 -10  -3  -6  407.55   18.76
 -10  -3  -6  415.27   23.25
 -10   3  -6  419.26   22.47
 -10   3  -6  450.37   33.85
  10   3   6  476.05   33.67
  11   3   6  573.24   23.19
  11  -3   6  630.34   34.04
 -11  -3  -6  530.51   21.14
 -11   3  -6  558.63   26.43
 -11  -3  -6  559.20   25.78
 -11   3  -6  646.34   40.30
  11   3   6  552.12   33.70
  12   3   6  270.37   17.69
  12  -3   6  243.31   22.92
 -12  -3  -6  223.70   14.37
 -12  -3  -6  246.91   18.28
 -12   3  -6  226.43   18.32
 -12   3  -6  271.49   27.30
  12   3   6  239.38   21.02
 -13   3  -6    9.61    9.72
  13   3   6   16.08    8.28
 -13  -3  -6   17.13    6.88
  13   3   6   20.77    8.50
 -13  -3  -6   12.30    8.41
  13  -3   6   31.67   11.70
 -13   3  -6   31.68   17.90
 -14   3  -6    7.04   10.23
  14   3   6   13.20    5.93
  14   3   6  -14.94    8.26
 -14  -3  -6   15.27   10.27
  14  -3   6    3.58   11.97
 -14  -3  -6    1.93    6.24
 -14   3  -6   -6.46   14.85
  15   3   6  339.57   22.66
  15  -3   6  330.18   27.13
 -15  -3  -6  294.89   17.70
 -15   3  -6  300.41   21.89
 -15   3  -6  303.48   29.79
 -16   3  -6   65.18   12.16
  16   3   6   30.66   11.67
 -16  -3  -6   48.13    8.95
  16  -3   6   66.12   15.14
 -16   3  -6   49.31   18.09
 -17   3  -6   12.96   11.94
  17   3   6    0.66    9.68
 -17  -3  -6    3.61    6.55
  17  -3   6   22.83   14.31
 -17   3  -6   -1.47   14.85
 -18   3  -6   -1.40   11.45
  18   3   6   21.97   13.35
  18  -3   6   -3.07   12.79
 -18   3  -6   26.53   15.63
 -19   3  -6  -22.31   13.34
  19   3   6   19.07   13.96
  19  -3   6    8.28   14.06
 -20   3  -6    5.40   11.96
  20   3   6   22.39   14.00
 -21   3  -6   18.47   13.95
  21   3   6  -19.52   15.23
  22   3   6   -9.40   15.42
 -22   4   6   83.56   32.07
 -22  -4   6   29.83   19.68
 -22   4   6   18.69   21.35
 -21   4   6   33.75   25.32
 -21  -4   6   33.45   22.66
 -21   4   6  -11.80   22.18
 -20   4   6  -13.93   25.12
 -20  -4   6    5.03   19.16
 -20   4   6    8.04   23.22
 -19  -4   6   26.45   19.89
 -19   4   6   46.42   27.20
 -19   4   6    5.23   20.50
  18   4  -6    1.46   11.05
 -18  -4   6    2.52   21.03
 -18   4   6   -7.47   21.82
 -18   4   6   -6.46   18.43
 -17   4   6   21.34    7.83
  17   4  -6   21.68   13.02
 -17   4   6   34.33   24.97
 -17  -4   6   19.72   17.00
 -17   4   6   -7.03   20.15
  16   4  -6    3.61   13.68
 -16   4   6   -1.05    6.29
 -16  -4   6    9.33   16.69
  16  -4  -6   14.50    6.76
 -16   4   6   13.45   17.97
 -16   4   6   44.67   25.24
 -15   4   6  199.50   32.16
  15  -4  -6  230.31   14.40
 -15  -4   6  192.77   27.24
 -15   4   6  194.31   29.70
 -15   4   6  209.47   14.05
  15   4  -6  149.33   25.26
  14   4  -6  -17.06   15.86
 -14   4   6    2.63    6.06
 -14  -4   6   18.76   16.20
 -14   4   6   34.92   21.97
  14  -4  -6   21.38    6.79
 -14   4   6   20.66   20.96
  13   4  -6   23.25   19.00
 -13  -4   6   38.93   16.56
  13  -4  -6   18.30    6.98
 -13   4   6   25.87   20.90
 -13   4   6   42.48    8.21
 -13   4   6   41.83   19.08
  12   4  -6   97.10   23.16
  12  -4  -6  113.73   10.88
 -12   4   6  120.23   26.04
 -12  -4   6   93.88   22.26
 -12   4   6  123.50   10.69
 -12   4   6   75.97   21.33
  11   4  -6   -0.77   21.34
 -11  -4   6   29.59   14.89
 -11   4   6   34.65    7.46
  11  -4  -6   31.50    7.06
 -11   4   6   11.17   15.91
  10   4  -6   36.74   25.27
 -10  -4   6    2.95   14.32
 -10   4   6    6.10    6.11
  10  -4  -6   -2.29    5.69
 -10   4   6   15.49   18.53
   9   4  -6    1.48   22.50
  -9  -4   6  -15.14   14.89
   9  -4  -6    0.18    5.83
  -9   4   6   32.10   18.14
   8   4  -6  -14.00   22.99
  -8  -4   6   -5.16   15.34
   8  -4  -6   24.52   13.36
   8  -4  -6    2.45    5.88
  -8   4   6   26.49   14.97
   7  -4  -6  161.42   21.85
   7  -4  -6  202.40   13.54
  -7  -4   6  177.21   24.12
   7   4  -6  210.84   36.53
  -7   4   6  180.95   25.16
  -6  -4   6   11.47   13.64
   6   4  -6   19.02   26.50
   6  -4  -6   19.80   12.52
   6  -4  -6   -0.86    6.14
  -6   4   6    4.83   13.47
   5   4  -6  117.35   33.53
   5  -4  -6   83.66   16.78
   5  -4  -6  105.91   10.93
  -5   4   6   72.46   17.43
  -5  -4   6   87.47   18.33
   4  -4  -6  253.11   25.03
   4  -4  -6  259.65   15.40
  -4  -4   6  284.35   28.15
  -4   4   6  246.44   27.14
   4   4  -6  308.45   42.26
   3   4  -6   68.92   26.23
   3  -4  -6   56.09    8.55
   3  -4  -6   34.87   13.38
  -3   4   6   52.99   16.38
  -3  -4   6   72.22   17.06
   2   4  -6   32.37   26.01
   2  -4  -6   16.96   12.39
   2  -4  -6   25.99    7.71
  -2  -4   6   33.70   15.18
  -2   4   6    8.65   13.19
   1   4  -6    4.01    8.83
   1  -4  -6    2.52   10.84
   1   4  -6  -16.08   25.42
   1  -4  -6   -0.18    6.43
  -1  -4   6    9.99   13.84
  -1   4   6  -11.05   13.76
   0   4  -6   22.07   22.76
   0   4  -6   -5.47    8.32
   0  -4  -6   11.01   12.52
   0  -4  -6    0.99    6.79
   0  -4   6    9.81   13.13
   0   4   6    0.18   13.47
  -1   4  -6    2.51    7.55
  -1  -4  -6   -7.51   11.72
  -1  -4  -6    1.39    6.70
   1  -4   6  -23.82   14.92
   1   4   6   -6.38   15.21
  -2   4  -6   -2.28   21.40
  -2   4  -6    1.93    8.73
  -2  -4  -6   -4.15   11.92
  -2  -4  -6   -5.87    6.82
   2  -4   6  -17.41   15.00
   2   4   6    3.15   15.18
  -3   4  -6   18.66   21.00
  -3  -4  -6   34.17    7.84
  -3  -4  -6   56.16   14.36
   3  -4   6   35.59   14.81
  -3   4  -6   47.43   10.45
   3   4   6   45.46   19.51
  -4   4  -6   41.71   23.01
  -4   4  -6   20.97    9.88
  -4  -4  -6   23.40    7.66
  -4  -4  -6   21.49   12.14
   4  -4   6    6.83   13.60
   4   4   6   25.29   17.35
  -5   4  -6   -3.15    8.40
  -5  -4  -6   13.79    7.37
  -5  -4  -6   30.37   14.38
   5  -4   6   18.67   15.22
   5   4   6    4.82   17.60
   6   4   6    2.45   20.07
  -6   4  -6   28.68    9.55
  -6  -4  -6   27.74    7.92
   6  -4   6   22.00   13.47
  -6  -4  -6   20.29   12.22
  -6   4  -6   47.49   23.39
  -7   4  -6  260.13   34.97
   7  -4   6  222.29   25.78
  -7  -4  -6  221.61   22.94
  -7  -4  -6  198.99   14.98
  -7   4  -6  205.52   16.71
   7   4   6  225.54   33.78
   8   4   6  138.26   31.43
   8  -4   6  117.82   20.05
  -8  -4  -6  132.21   17.47
  -8  -4  -6  111.68   12.63
  -8   4  -6  138.71   14.86
  -8   4  -6  103.86   26.15
   9   4   6   37.77   23.89
  -9   4  -6   20.06    8.42
  -9  -4  -6   32.70    8.91
   9  -4   6    4.10   14.49
  -9  -4  -6   24.53   13.08
  -9   4  -6   46.70   20.36
  10   4   6   22.19   21.97
 -10   4  -6  -10.38   10.07
  10   4   6   15.29    7.31
  10  -4   6   18.34   14.97
 -10  -4  -6    0.79    7.59
 -10  -4  -6   21.70   14.22
 -10   4  -6   25.14   17.77
 -11  -4  -6   30.45   11.36
  11   4   6   48.15   23.08
 -11   4  -6   30.04   10.52
  11   4   6   32.11    8.01
 -11  -4  -6   45.51    9.90
  11  -4   6   46.76   16.72
 -11   4  -6   53.18   21.69
  12   4   6   82.50   11.50
  12  -4   6  146.77   23.70
 -12  -4  -6   74.31   11.15
 -12  -4  -6  109.95   17.36
 -12   4  -6   91.12   14.37
  12   4   6   96.01   24.77
 -12   4  -6   68.19   22.26
  13   4   6   12.63   17.80
 -13   4  -6   17.93   11.25
  13   4   6   16.44    8.54
  13  -4   6  -16.81   17.33
 -13  -4  -6   -8.85    8.10
 -13   4  -6   -9.35   18.49
  14  -4   6  -20.03   16.29
 -14  -4  -6    3.30    7.67
 -14   4  -6    9.52   10.78
 -14   4  -6   15.59   19.51
  15   4   6   -8.91    9.17
  15  -4   6  -20.41   17.78
 -15   4  -6   20.05   11.05
 -15   4  -6    6.68   18.28
 -16   4  -6    6.73   10.95
  16   4   6   27.64   10.79
 -16   4  -6   -9.51   18.26
  16  -4   6   12.15   18.04
 -17   4  -6   11.91   12.55
  17   4   6   11.05   11.85
  17  -4   6   -2.12   16.49
 -17   4  -6  -11.13   19.72
 -18   4  -6    0.28   11.04
  18   4   6    0.60   10.63
  18  -4   6   -2.27   15.91
  19   4   6   43.78   14.39
  19  -4   6  137.06   27.31
  17   5  -6   -0.09   16.15
 -17  -5   6    0.66   19.27
  17  -5  -6  -10.63   17.19
 -17   5   6   17.45   22.50
  16   5  -6   15.42   19.59
 -16  -5   6   24.52   19.45
  16  -5  -6   26.80   17.60
 -16   5   6   16.80   20.57
  15   5  -6   -1.07   21.32
 -15  -5   6  -20.34   18.76
  15  -5  -6   44.46   19.51
 -15   5   6    5.54   21.44
  14   5  -6   40.94   24.74
 -14  -5   6   25.75   18.76
  14  -5  -6   24.79   18.07
 -14   5   6   54.86   23.12
  13   5  -6   59.80   31.11
 -13  -5   6   46.96   20.41
  13  -5  -6   59.12   20.90
 -13   5   6   73.50   24.38
  12   5  -6   36.35   28.18
 -12  -5   6   -8.76   17.80
  12  -5  -6   -0.80   14.98
  12  -5  -6   -8.95    9.96
 -12   5   6   20.58   19.08
  11   5  -6   27.12   28.50
 -11  -5   6   11.03   17.21
  11  -5  -6  -15.84   16.17
  11  -5  -6   15.77   10.26
 -11   5   6    8.81   17.61
  10   5  -6    9.17   33.88
 -10  -5   6  -19.91   18.38
  10  -5  -6   -8.97   15.02
  10  -5  -6   25.07    9.39
 -10   5   6    8.84   18.78
   9   5  -6   -0.04   39.35
  -9  -5   6   -5.67   16.21
   9  -5  -6   17.01   16.55
   9  -5  -6    8.40    8.28
  -9   5   6    4.09   17.02
   8   5  -6  -21.38   30.59
   8  -5  -6   -2.34   14.88
  -8  -5   6  -35.63   19.32
   8  -5  -6   -8.22    9.09
  -8   5   6   16.01   16.72
  -7  -5   6  -25.98   19.44
   7   5  -6   32.28   32.73
   7  -5  -6    8.06   14.82
   7  -5  -6    5.81    7.66
  -7   5   6    4.29   19.54
  -6  -5   6   59.00   18.92
   6   5  -6    5.24   29.38
   6  -5  -6   37.78    9.65
   6  -5  -6   42.42   16.90
  -6   5   6   38.51   20.01
   5   5  -6  -11.28   31.22
  -5   5   6   14.62   16.56
   5  -5  -6   -3.41   13.97
   5  -5  -6    0.69    7.92
  -5  -5   6  -22.40   17.63
   4   5  -6   87.13   35.71
   4  -5  -6   53.63   10.50
   4  -5  -6   49.76   19.71
  -4   5   6   39.25   19.36
  -4  -5   6   74.85   19.85
  -3  -5   6   30.88   17.88
   3   5  -6  -15.16   29.38
   3  -5  -6    9.42    7.76
   3  -5  -6   13.05   14.08
  -3   5   6   11.36   16.74
   2  -5  -6   37.70   18.08
   2  -5  -6   40.77    9.91
  -2  -5   6   28.02   18.52
  -2   5   6   28.29   17.16
   1   5  -6   67.23   35.02
   1  -5  -6   13.33   15.46
   1  -5  -6   34.34    9.67
  -1  -5   6   26.74   16.13
  -1   5   6   43.50   20.56
   0   5  -6  -27.30   31.59
   0   5   6   25.09   21.03
   0  -5  -6   -6.93   16.09
   0  -5  -6   12.02    8.98
   0  -5   6    3.53   15.55
  -1  -5  -6   12.08   18.31
  -1  -5  -6   14.76    7.65
   1  -5   6    7.82   16.19
   1   5   6   -8.52   19.32
  -2   5  -6   16.01   28.26
  -2   5  -6   28.79   11.46
  -2  -5  -6   39.32   10.53
  -2  -5  -6   11.90   14.46
   2  -5   6   47.74   18.47
   2   5   6   26.83   19.36
  -3   5  -6   -4.63   10.30
  -3  -5  -6    5.33    8.36
  -3  -5  -6   13.97   14.46
   3  -5   6    9.67   16.91
   3   5   6    6.63   21.80
   4   5   6  -13.78   24.61
  -4   5  -6   13.75   30.33
  -4   5  -6   33.46   11.63
  -4  -5  -6   -0.43    8.95
  -4  -5  -6   13.59   13.67
   4  -5   6  -25.17   16.37
   5   5   6  161.62   33.43
   5  -5   6  142.11   24.58
  -5  -5  -6  126.57   20.60
  -5  -5  -6  124.02   14.36
  -5   5  -6  104.13   15.09
  -5   5  -6  178.93   37.57
  -6   5  -6   30.27   28.76
   6   5   6   58.30   29.97
  -6   5  -6   45.39   11.82
  -6  -5  -6   41.56   10.54
   6  -5   6   51.68   18.75
  -6  -5  -6   30.32   13.30
  -7   5  -6   11.20   25.55
   7   5   6   24.66   27.96
  -7   5  -6   13.08   10.01
  -7  -5  -6   55.04   12.05
   7  -5   6   -7.32   17.05
  -7  -5  -6   36.99   17.78
   8   5   6  -17.49   26.94
  -8   5  -6   -0.44    9.50
  -8  -5  -6   17.36   10.02
   8  -5   6   15.25   20.50
  -8  -5  -6   18.63   14.49
  -8   5  -6    7.98   24.27
   9   5   6  -28.81   27.91
  -9   5  -6   -7.47   10.53
  -9  -5  -6   19.11    9.85
   9  -5   6   14.66   19.77
  -9  -5  -6   12.55   15.02
  -9   5  -6   13.22   23.83
  10   5   6  -37.25   28.76
 -10   5  -6  -11.59   24.91
 -10   5  -6  -17.34   12.21
  10  -5   6   21.48   18.04
 -10  -5  -6   22.86   14.89
  11   5   6  -19.22   24.73
 -11   5  -6    5.99    9.94
  11   5   6    1.46    7.68
  11  -5   6   10.39   16.65
 -11   5  -6  -24.06   24.84
 -12   5  -6    4.74   10.30
  12   5   6  -12.41    8.20
  12  -5   6   36.69   21.07
 -12   5  -6   15.21   24.31
 -13   5  -6   -8.78   11.04
  13   5   6   -8.48    9.68
  13  -5   6   -7.94   17.66
 -13   5  -6  -18.86   26.84
 -14   5  -6   10.34   13.06
  14   5   6   12.50    9.27
  14  -5   6  -13.72   19.79
 -14   5  -6  -10.65   28.21
  -8  -6   6    9.46   20.49
   8  -6  -6   24.38   19.60
   8   6  -6   11.85   34.45
  -8   6   6  -11.34   23.35
  -7  -6   6   -0.66   19.85
   7   6  -6  -15.68   32.09
   7  -6  -6   38.83   21.25
  -7   6   6    2.06   25.93
  -6  -6   6  -13.81   19.32
   6   6  -6    4.27   34.35
   6  -6  -6   25.53   19.77
  -6   6   6   -5.93   23.45
   5   6  -6   18.31   35.70
   5  -6  -6   31.38   21.34
  -5   6   6   45.71   24.87
  -5  -6   6   23.15   21.10
   4   6  -6   -4.02   33.67
   4  -6  -6   29.60   19.60
  -4   6   6   56.48   29.68
  -4  -6   6   46.07   23.80
   3   6  -6  -53.11   41.92
   3  -6  -6   -6.58   17.13
  -3  -6   6   -7.97   18.42
  -3   6   6   21.56   23.89
   2   6  -6   46.33   38.35
   2  -6  -6   11.41   19.01
  -2  -6   6   -6.68   20.77
  -2   6   6  -11.31   22.74
   1  -6  -6   33.39   18.70
  -1  -6   6  -18.10   18.19
  -1   6   6   31.65   22.63
   0  -6  -6   -5.97   18.59
   0  -6   6  -19.19   19.51
   0   6   6  -38.50   26.82
  -1   6  -6  -22.22   37.27
  -1  -6  -6    1.74   16.55
   1   6   6  -17.32   24.82
   1  -6   6   17.38   18.16
  -2   6  -6   52.40   38.76
  -2  -6  -6  -18.38   18.69
   2  -6   6   27.48   21.46
   2   6   6   14.84   28.57
   3   6   6   38.16   33.07
  -3   6  -6   16.17   32.58
  -3  -6  -6   15.16   17.59
   3  -6   6    3.03   20.00
   4   6   6  -14.43   28.09
  -4   6  -6  -11.36   38.03
  -4  -6  -6   -0.81   16.45
   4  -6   6   -3.55   17.95
   5   6   6   70.89   36.30
   5  -6   6   17.16   20.56
  -5  -6  -6    1.22   19.36
  -5   6  -6  -15.83   35.52
  28   0  -7  -30.21   16.13
 -28   0   7    2.70   20.25
 -28   0   7   -9.41   16.45
 -28   0   7  -10.93   13.19
  27   0  -7  -23.51   14.31
 -27   0   7    8.99   18.31
 -27   0   7   21.80   17.20
 -27   0   7   32.65   14.02
  26   0  -7   12.78   12.16
 -26   0   7    1.42   17.88
 -26   0   7  -15.01   16.87
 -26   0   7   -0.96   11.58
  25   0  -7   -3.86   10.13
 -25   0   7    4.43   17.53
 -25   0   7    5.45   11.32
 -25   0   7    4.88   14.11
  24   0  -7   17.41   11.12
 -24   0   7   -6.68   17.22
 -24   0   7   15.67   14.89
  23   0  -7    4.51    8.72
 -23   0   7   27.86   16.31
 -22   0   7   -6.75    6.30
  22   0  -7    7.15    7.91
 -22   0   7   -0.71   13.67
 -22   0   7   21.58   17.77
 -21   0   7    3.94    6.08
  21   0  -7  -13.29    9.14
 -21   0   7   13.07   14.42
 -21   0   7  -19.90   16.84
 -20   0   7   -0.37    5.72
  20   0  -7   -2.13    6.97
 -20   0   7   12.82   12.70
 -20   0   7   -1.74   13.55
 -19   0   7   -2.20    6.08
  19   0  -7   -0.52    6.27
 -19   0   7   10.00   11.80
 -19   0   7   -0.37   12.48
 -18   0   7   -1.75    5.98
  18   0  -7   -7.35    5.90
 -18   0   7   20.74   12.75
 -18   0   7  -12.43   13.52
 -17   0   7  -12.14    6.22
  17   0  -7   -5.20    5.56
 -17   0   7   11.98   12.66
 -17   0   7    3.85   12.80
 -16   0   7    0.98    5.27
  16   0  -7   -1.85    5.45
 -16   0   7   -7.17   10.76
 -16   0   7    2.25   12.96
 -15   0   7    0.06    5.59
 -15   0   7    0.90    9.75
  15   0  -7   -1.00    4.58
 -15   0   7  -14.95   12.66
 -14   0   7   -6.13    5.22
 -14   0   7    6.02    9.39
 -14   0   7    0.86   12.46
 -13   0   7    7.98   10.20
 -13   0   7   -8.04    5.92
 -13   0   7    3.37   12.18
 -12   0   7    2.46    9.81
 -12   0   7    3.95    5.36
 -11   0   7  -17.77    9.88
 -11   0   7   -0.03    5.45
 -11   0   7  -27.29   13.77
 -10   0   7    5.94    8.35
 -10   0   7    2.77    5.44
 -10   0   7   -0.14   11.94
  -9   0   7   -8.45    8.10
  -9   0   7    0.74    5.52
  -9   0   7   -3.72   11.87
  -8   0   7   10.46    8.20
  -8   0   7    8.09    5.08
  -8   0   7   -2.17    3.42
  -8   0   7   -3.17   12.88
  -7   0   7   -0.50    8.18
  -7   0   7    7.22    4.81
  -7   0   7    1.54    6.00
  -7   0   7    0.47    3.01
   7   0  -7   -7.59    9.05
  -7   0   7    0.89   11.15
  -6   0   7   -6.56    3.08
  -6   0   7    1.23    4.74
  -6   0   7    5.30    5.76
  -6   0   7  -10.61   10.71
   6   0  -7   -3.89    7.66
  -6   0   7    4.54    7.49
  -5   0   7    0.41    2.92
  -5   0   7   -2.83    4.60
  -5   0   7   -1.97    5.03
   5   0  -7   -5.99    7.94
  -5   0   7   -5.67   11.05
  -5   0   7    1.78    6.62
  -4   0   7    0.01    3.17
  -4   0   7    5.09    5.46
  -4   0   7   -4.55    4.95
   4   0  -7    3.82    7.40
  -4   0   7    1.31    9.37
  -4   0   7   -0.86    7.00
  -3   0   7    1.25    5.20
  -3   0   7    3.90    5.26
   3   0  -7    1.12    2.72
   3   0  -7    1.93    6.37
  -3   0   7   -1.40   10.42
  -3   0   7    1.67    6.44
  -3   0   7    2.88    3.80
  -2   0   7    4.64    5.48
   2   0  -7   -0.81    2.36
  -2   0   7   -1.77    5.36
   2   0  -7   -3.97    6.24
  -2   0   7    1.44    9.59
  -2   0   7    4.70    4.15
  -2   0   7   -2.49    6.07
   1   0  -7   -7.11    3.20
  -1   0   7   -7.73    7.06
  -1   0   7   -6.56    4.78
   1   0  -7    6.62    6.23
  -1   0   7   -4.16    8.77
  -1   0   7    1.95    4.21
  -1   0   7   -1.99    5.30
   0   0  -7    2.89    3.58
   0   0   7   -5.82    7.67
   0   0  -7   -1.70    5.48
   0   0   7   -3.47    4.49
   0   0   7    2.45    6.93
   0   0   7   -2.09    4.50
   0   0   7   -6.61    5.53
  -1   0  -7   -5.68    5.03
   1   0   7    7.32    8.63
   1   0   7   -1.65    6.36
   1   0   7   -1.33    4.17
  -1   0  -7   -1.14    3.79
   1   0   7   -3.35    4.66
   1   0   7   -1.07    4.08
   2   0   7    0.25    3.31
   2   0   7  -11.53    7.50
   2   0   7    0.29    3.95
  -2   0  -7    1.86    4.12
   2   0   7    1.93    5.08
  -2   0  -7   -0.47    4.83
   2   0   7    1.80    4.98
   3   0   7    1.64    2.48
   3   0   7    0.33    3.58
   3   0   7   -2.49    3.39
  -3   0  -7    5.06    3.22
  -3   0  -7   -3.17    5.50
   3   0   7   -0.99    5.04
   4   0   7   -0.97    3.27
  -4   0  -7   -0.39    5.26
   5   0   7   -0.01    2.99
  -5   0  -7   -6.60    5.61
  -5   0  -7    0.63    4.55
  -6   0  -7   -8.34    5.87
  -6   0  -7   -0.84    4.13
  -6   0  -7   -1.87    5.55
  -7   0  -7    8.31    5.19
  -7   0  -7   10.85    7.27
  -8   0  -7   -5.43    4.82
  -8   0  -7   -2.90    6.97
  -9   0  -7   -1.25    4.71
  -9   0  -7   -4.80    7.55
 -10   0  -7   -2.38    4.23
 -10   0  -7   -7.64    7.87
 -11   0  -7    0.70    3.81
 -11   0  -7    5.46    8.43
 -12   0  -7   -0.97    4.06
 -12   0  -7    2.32    8.66
 -13   0  -7   -1.43    3.50
 -13   0  -7   -4.65    9.41
 -14   0  -7   -0.87    3.57
 -14   0  -7    4.32   11.43
  15   0   7    7.61    2.77
 -15   0  -7   -0.68    3.34
 -15   0  -7   -3.05   10.61
 -16   0  -7   -3.74    3.62
 -16   0  -7    1.98   11.60
 -17   0  -7    8.02    4.13
 -17   0  -7    8.82   12.87
 -18   0  -7   12.24   11.03
 -19   0  -7   13.37   12.48
 -20   0  -7    6.32   12.50
 -21   0  -7   -7.84   13.05
 -22   0  -7    6.29   14.56
 -23   0  -7    0.54   14.78
 -24   0  -7    5.65   15.48
  27   1  -7   -5.55   10.84
 -27  -1   7   16.60   19.98
 -27  -1   7    6.19   19.52
 -27   1   7   -5.88   16.69
 -27   1   7   24.08   13.81
 -27   1   7   23.02   26.77
 -26  -1   7   26.51    8.01
  26   1  -7    9.04   10.01
 -26  -1   7    7.43   16.79
 -26  -1   7   19.13   17.51
 -26   1   7   53.88   18.61
 -26   1   7   24.03   12.89
 -26   1   7   37.92   24.13
 -25  -1   7   24.46    8.62
 -25   1   7  -18.89   22.80
  25   1  -7   11.20   10.41
 -25  -1   7   13.30   17.16
 -25  -1   7   -3.17   18.50
 -25   1   7  -18.92   16.16
 -25   1   7  -10.10   11.24
 -24  -1   7    2.90    7.74
 -24  -1   7   -5.94   13.94
  24   1  -7   30.52   10.07
 -24  -1   7   11.28   17.16
 -24   1   7   12.54   13.93
 -24   1   7   -0.46   10.43
 -24   1   7    8.22   18.74
 -23  -1   7   -9.69    8.17
 -23  -1   7    5.46   14.34
  23   1  -7   -1.86    8.25
 -23  -1   7   12.48   17.91
 -23   1   7   37.36   16.31
 -23   1   7   17.10   18.79
 -23   1   7   10.20    9.73
 -22  -1   7  -11.16   15.46
 -22  -1   7   -3.49    8.21
  22   1  -7  -11.88    8.13
 -22  -1   7   30.96   19.16
 -22   1   7  -10.16   12.94
 -22   1   7    4.27   19.26
 -22   1   7   -2.94    9.21
 -21  -1   7    5.55   13.24
 -21  -1   7   23.10    8.00
 -21   1   7   39.57   16.32
  21   1  -7   19.97    8.35
 -21  -1   7   22.02   20.96
 -21   1   7   17.06   18.94
 -21   1   7   13.80    9.16
 -20   1   7   -4.39   12.24
 -20  -1   7   -9.33   12.64
 -20  -1   7    3.41    7.22
  20   1  -7   -2.75    6.48
  20  -1  -7    7.85   10.30
  20  -1  -7   -1.08    3.85
 -20  -1   7   10.08   17.51
 -20   1   7   -2.07   14.95
 -20   1   7  -24.31    9.82
 -19  -1   7   21.22   14.05
  19  -1  -7   54.70   11.76
  19  -1  -7   48.93    6.01
 -19  -1   7   79.86   24.50
 -19   1   7    8.93   12.68
 -19   1   7   43.14   10.39
 -19   1   7   55.37   20.26
  18  -1  -7   10.67    8.14
  18  -1  -7   10.52    5.04
 -18   1   7   18.63    8.78
 -18   1   7    2.72   10.84
 -18   1   7   -6.24   13.79
 -18  -1   7   16.76   14.04
 -17   1   7   13.18    7.71
  17  -1  -7    5.60    7.49
  17  -1  -7   21.06    5.17
 -17   1   7   -1.30   13.16
 -17  -1   7   24.16   20.75
 -17   1   7   26.35   12.04
 -17  -1   7   40.06   14.74
  16  -1  -7    3.57    6.75
  16  -1  -7    3.55    4.99
 -16   1   7    0.80   12.57
 -16  -1   7   12.50   17.66
 -16   1   7   -3.21   10.59
 -16   1   7    1.54    6.36
 -16  -1   7    9.32   12.70
 -15   1   7   37.99   13.21
  15  -1  -7   10.77    6.01
  15  -1  -7   13.78    5.17
 -15   1   7    6.93   13.88
 -15  -1   7   22.93   18.36
 -15  -1   7   38.35   13.97
 -15   1   7    9.87    6.22
  14  -1  -7  137.71   11.05
 -14   1   7  158.16   20.24
  14  -1  -7  148.13   10.12
 -14   1   7  151.60   17.15
 -14   1   7  131.88   10.21
 -14  -1   7  129.62   18.42
 -13   1   7   86.40    8.18
  13  -1  -7   65.09    7.70
  13  -1  -7   74.50    7.88
 -13   1   7   65.06   14.54
 -13   1   7   77.04   14.23
 -13  -1   7   88.89   15.33
  12  -1  -7   -0.08    4.44
  12  -1  -7   11.85    5.35
 -12   1   7    3.84    9.68
 -12   1   7   27.35   13.30
 -12  -1   7    6.01   10.44
 -12   1   7    4.98    4.68
  11  -1  -7   -1.69    3.87
  11  -1  -7   -6.09    5.06
 -11   1   7   20.70   10.90
 -11  -1   7    7.80   10.22
 -11   1   7    3.08    9.00
 -11   1   7   -0.82    4.12
  10  -1  -7    2.97    3.52
  10  -1  -7   -2.49    5.56
 -10   1   7    4.06    9.74
 -10   1   7   -7.66    8.86
 -10  -1   7   -5.41    9.82
 -10   1   7    3.46    3.27
   9  -1  -7   69.81    5.25
  -9   1   7   75.62   13.97
   9  -1  -7   79.25    8.82
  -9   1   7   66.32   11.58
  -9   1   7   64.04    4.48
  -9  -1   7   87.36   14.65
  -9  -1   7   82.20    7.78
   8  -1  -7   23.96    3.36
   8  -1  -7   20.47    6.21
  -8  -1   7   29.86   11.22
  -8   1   7   27.99   11.43
  -8   1   7   14.21    2.09
  -8   1   7   29.44    9.67
  -8  -1   7   35.14    6.07
  -7  -1   7   20.46    5.10
   7  -1  -7    6.80    1.98
   7  -1  -7    6.88    5.83
  -7  -1   7    3.36    9.40
  -7   1   7   -5.83    9.45
  -7   1   7   14.75    8.01
   7  -1  -7   29.92    9.83
  -6   1   7  154.03   16.30
   6  -1  -7  127.28   10.16
   6   1  -7  128.99   13.59
   6  -1  -7  112.27   15.56
  -6   1   7  142.66   13.44
  -6  -1   7  160.10   15.97
  -6  -1   7  142.81    8.71
  -6  -1   7  159.65   21.75
   6  -1  -7  122.68   13.29
  -5   1   7  111.19   13.88
   5  -1  -7  104.09    9.24
   5   1  -7   93.65   12.90
   5  -1  -7   99.50   15.49
  -5   1   7   95.33   11.65
  -5  -1   7   96.22   13.16
  -5  -1   7  102.75    8.27
  -5  -1   7  114.40   19.07
   5  -1  -7   99.09   11.94
   5   1  -7  135.87   10.71
  -4  -1   7   35.28   16.56
   4   1  -7   34.39    6.31
   4  -1  -7   38.99    7.75
   4   1  -7   37.41   10.15
  -4  -1   7   32.20    9.28
  -4  -1   7   48.09    6.49
  -4   1   7   35.63    7.89
   4  -1  -7   32.82   10.06
  -4   1   7   30.69   11.06
   4  -1  -7   40.77    7.98
   3  -1  -7  135.72   10.58
  -3  -1   7  150.98   14.11
   3  -1  -7  126.18   15.31
   3  -1  -7  143.40   10.45
  -3   1   7  132.04   15.59
   3   1  -7  144.23   12.70
  -3   1   7  122.74   11.42
  -3  -1   7  143.34    9.37
   3   1  -7  141.68    8.77
  -3  -1   7  138.70   19.95
   3   1  -7  119.13   10.10
   3  -1  -7  135.94   11.18
   2   1  -7  110.81   11.10
   2  -1  -7  102.62    8.89
   2  -1  -7  105.48    9.58
   2   1  -7  115.77   12.22
  -2   1   7   98.25   13.02
  -2  -1   7  102.10   11.55
   2  -1  -7  106.85   13.51
  -2   1   7  100.82    9.81
  -2  -1   7  127.33    9.25
   2   1  -7  108.36    7.65
  -2  -1   7  107.74   17.84
   2  -1  -7  111.90   10.01
  -1  -1   7   20.74    6.77
  -1  -1   7   31.65   13.85
  -1   1   7    4.93    5.48
   1   1  -7   14.08    7.96
   1  -1  -7    1.86    8.17
   1   1  -7   13.13    5.14
   1  -1  -7   16.29    5.54
   1  -1  -7   12.10    1.89
  -1   1   7   16.91    8.69
  -1  -1   7   12.62    7.68
   1  -1  -7   16.58    6.14
   1   1  -7   24.06    8.28
   1  -1  -7    8.87    2.67
   1  -1  -7   16.61    6.26
   0  -1   7   68.36   14.26
   0  -1  -7   63.09    7.11
   0  -1  -7   64.51    3.74
   0   1  -7   72.57    9.25
   0  -1  -7   57.35    7.84
   0   1   7   80.48   12.52
   0  -1   7   75.39    9.61
   0  -1  -7   67.54    9.97
   0   1   7   64.29    8.43
   0  -1  -7   56.95    5.28
   0  -1   7   74.22    8.71
   0   1  -7   58.10    6.56
   0   1  -7   67.89   10.70
   0  -1  -7   75.15    7.95
  -1  -1  -7   86.78    7.83
  -1  -1  -7   83.88    4.66
  -1   1  -7   94.99   10.83
  -1  -1  -7   78.80    7.96
   1  -1   7   86.48   10.04
  -1  -1  -7   69.29    9.21
   1   1   7   81.77    8.14
  -1  -1  -7   79.66    6.47
   1   1   7   92.82   11.45
   1  -1   7   91.41    9.60
  -1   1  -7   80.11    7.86
   1  -1   7   89.33   13.88
  -1   1  -7   72.63   11.48
  -1  -1  -7   86.42    7.38
   2   1   7   11.05    6.71
  -2   1  -7   -0.83    5.73
  -2   1  -7   -3.60    9.17
   2  -1   7   -0.26    6.30
  -2  -1  -7   -5.10    4.71
  -2  -1  -7    1.30    2.52
  -2  -1  -7   -6.01    5.57
  -2   1  -7   -6.21    6.92
  -2  -1  -7    6.70    6.45
  -2  -1  -7    2.80    4.73
   2   1   7   11.95    5.60
   2  -1   7   -6.06    6.79
  -2  -1  -7   -3.03    4.28
   2  -1   7   -9.04    9.78
  -3   1  -7    7.80    5.72
   3  -1   7   11.70    6.02
  -3   1  -7   14.20   10.16
  -3  -1  -7    8.26    4.14
  -3  -1  -7    5.20    5.32
  -3  -1  -7   13.87    3.46
  -3  -1  -7    4.43    3.37
  -3  -1  -7   11.11    4.78
  -3   1  -7    7.88    5.67
  -3  -1  -7    5.50    3.40
  -3  -1  -7   12.04    5.34
   3   1   7    8.50    4.10
   3  -1   7   15.23    7.23
   3  -1   7   12.47    7.65
  -4  -1  -7  947.56   21.04
  -4  -1  -7  948.01   23.50
  -4  -1  -7  944.78   18.14
  -4   1  -7 1029.45   24.46
  -4  -1  -7  907.12   15.32
  -4  -1  -7  952.20   22.20
   4  -1   7 1030.53   25.30
  -4  -1  -7  949.13   14.68
   4  -1   7 1052.15   28.44
  -4   1  -7  976.74   25.64
   4   1   7  903.66   18.02
   4  -1   7 1054.07   26.97
  -4   1  -7 1039.19   34.59
  -5   1  -7   56.09   11.38
  -5  -1  -7   49.99    5.73
  -5  -1  -7   52.30    5.34
  -5  -1  -7   45.40    5.76
   5  -1   7   59.20    7.75
  -5  -1  -7   52.81    7.11
   5  -1   7   58.16    8.20
  -5   1  -7   49.97    8.43
  -6  -1  -7   66.76    6.24
   6  -1   7   88.56    8.60
  -6  -1  -7   64.88    6.94
  -6  -1  -7   59.22    7.92
   6  -1   7   74.97    8.50
  -6   1  -7   58.18    9.59
  -6   1  -7   91.36   13.25
   6  -1   7   75.58   11.20
  -7   1  -7    3.23    9.44
   7  -1   7   -0.46    7.87
  -7  -1  -7    1.78    4.05
   7  -1   7    3.01    5.22
   7  -1   7    5.53    5.42
  -7  -1  -7   -8.65    6.42
  -7   1  -7   -5.02    7.06
  -8   1  -7   27.39    9.22
   8  -1   7   40.32    8.87
  -8  -1  -7   34.09    5.37
   8  -1   7   31.07    6.24
  -8  -1  -7   25.55    6.89
   8  -1   7   35.54    6.66
  -8   1  -7   28.86    8.45
  -9   1  -7   21.57    9.40
   9  -1   7   12.26    4.80
   9  -1   7   12.45    5.82
  -9  -1  -7   13.03    3.93
   9  -1   7   21.42    7.58
  -9   1  -7   13.88    8.17
 -10  -1  -7   -1.47    7.30
  10  -1   7    5.70    5.87
 -10  -1  -7    1.28    3.40
  10  -1   7    8.29    5.64
  10  -1   7    0.12    4.39
 -10   1  -7    8.95    8.08
 -10   1  -7   15.71    9.12
  11  -1   7   42.07    6.55
  11  -1   7   46.76    8.35
 -11  -1  -7   31.28    5.11
 -11  -1  -7   28.00    9.58
  11  -1   7   34.45    6.26
 -11   1  -7   26.29    9.62
 -11   1  -7   36.58    9.26
  12  -1   7   30.53    6.41
  12  -1   7   16.96    2.03
 -12   1  -7   17.28    5.38
 -12  -1  -7   21.43    4.58
  12  -1   7   23.38    7.14
  12  -1   7   30.50    7.26
 -12  -1  -7   35.06   10.97
 -12   1  -7   22.18   10.40
 -12   1  -7   21.24    8.65
 -13  -1  -7  100.70   14.70
  13  -1   7  146.81   11.86
 -13   1  -7  108.03    9.00
 -13  -1  -7  122.18    8.52
 -13   1  -7  143.74   16.41
  13  -1   7  113.62   11.81
 -13   1  -7  121.87   12.68
  13  -1   7  128.11    9.44
 -14   1  -7    1.36    4.26
  14  -1   7   -6.10    7.05
 -14  -1  -7   -4.51    4.08
 -14  -1  -7   18.45   10.41
 -14   1  -7   -7.92   10.56
 -14   1  -7    6.24    7.98
 -15  -1  -7   26.25    5.31
 -15   1  -7    7.46    4.36
  15  -1   7   20.69    7.57
 -15  -1  -7   18.42   10.40
 -15   1  -7   20.89   11.38
 -15   1  -7   16.45    8.38
  16  -1   7   12.85    7.53
 -16   1  -7   14.19    4.08
 -16  -1  -7    7.92    4.45
 -16  -1  -7   18.07   11.78
 -16   1  -7    1.17   11.54
 -17  -1  -7   -4.93    4.06
 -17  -1  -7    6.37   12.46
 -17   1  -7  -14.53   11.38
 -18  -1  -7   11.52    4.88
 -18  -1  -7   18.88   15.05
 -18   1  -7    8.18   11.60
 -19  -1  -7    3.43   12.45
 -19   1  -7  -19.33   12.76
 -20  -1  -7    9.65   12.63
 -20   1  -7    4.28   14.00
 -21  -1  -7  -11.67   14.08
 -21   1  -7   18.28   12.81
 -22  -1  -7    8.89   15.97
 -22   1  -7   33.12   14.68
 -23  -1  -7   19.92   16.65
 -23   1  -7    0.73   14.04
 -24  -1  -7   -5.40   14.56
 -24   1  -7    2.76   14.70
 -26  -2   7   45.17   19.38
 -26  -2   7   -3.24   23.01
 -26  -2   7   36.99   10.97
  26   2  -7   52.59   12.91
 -26   2   7   46.02   31.89
 -26   2   7   66.48   23.09
 -25  -2   7   67.55   20.32
  25   2  -7   37.57   11.21
 -25   2   7    8.33   24.39
 -25  -2   7   84.43   33.04
 -25   2   7   31.55   19.09
  24   2  -7    4.31    8.47
 -24   2   7   25.09   29.07
 -24  -2   7   61.43   28.21
 -24   2   7   -6.14   16.48
 -24   2   7    4.40   10.28
 -24  -2   7   20.83   15.98
 -23   2   7  -18.11   22.08
 -23  -2   7    7.47   25.61
 -23   2   7   12.82   15.12
 -23  -2   7   11.63   16.97
 -23   2   7   -7.64   10.39
 -22   2   7   46.59   29.25
 -22  -2   7   40.41   26.97
 -22   2   7   15.55   14.78
 -22  -2   7   68.00   22.12
 -22   2   7   29.21   10.58
 -21   2   7   -2.02   21.13
 -21  -2   7   15.18   27.88
 -21   2   7   10.97   15.86
 -21  -2   7   19.80   15.75
 -21   2   7   15.93   10.12
 -20   2   7  -10.86   13.76
 -20   2   7   -0.84   20.16
 -20  -2   7  -26.27   16.02
 -20   2   7  -10.37    8.85
 -19   2   7   41.50   15.65
 -19   2   7   25.41   22.19
  19  -2  -7   28.77    5.06
 -19  -2   7   14.71   17.08
 -19   2   7   14.02    8.29
 -18   2   7   12.12   21.49
 -18   2   7  -20.97   14.15
  18  -2  -7   18.60    4.72
 -18  -2   7   -9.22   16.00
 -18   2   7   26.63    8.55
 -17   2   7   82.21   24.95
  17  -2  -7   55.69    6.05
 -17  -2   7   56.69   17.54
 -17   2   7   63.31    9.67
 -17   2   7   79.28   17.43
 -16   2   7   19.01   22.27
  16  -2  -7   15.89    4.66
 -16  -2   7    7.07   13.58
 -16   2   7    6.53   12.41
 -16   2   7   13.96    7.27
 -15   2   7   17.22   20.48
  15  -2  -7    9.01    4.05
 -15   2   7   25.70   12.58
 -15  -2   7   -5.85   12.63
 -15   2   7   12.92    6.17
 -14   2   7   41.98   19.47
  14  -2  -7   16.40    4.85
 -14  -2   7   27.83   15.24
 -14   2   7   26.15   13.29
 -14   2   7   25.80    6.38
 -13   2   7   30.34    5.88
 -13   2   7   41.53   18.99
  13  -2  -7   27.99    5.28
 -13  -2   7   34.20   15.47
 -13   2   7   39.22   12.65
  12  -2  -7  105.44    8.11
 -12   2   7  119.47   23.47
 -12   2   7  116.62   17.73
 -12  -2   7  117.78   18.02
 -12   2   7  103.74    7.44
 -11  -2   7  118.82   17.38
  11  -2  -7  109.45    8.25
 -11   2   7  142.50   25.47
 -11   2   7   95.80   15.18
 -11   2   7  129.22    7.08
  11   2  -7  141.25   13.94
  10   2  -7   36.03    8.59
  10  -2  -7   59.48    6.87
 -10  -2   7   50.47   13.50
 -10   2   7   42.61   17.09
 -10   2   7   56.65    4.60
 -10   2   7   45.42   12.93
   9   2  -7   13.02    8.60
  -9   2   7    6.58    2.39
  -9  -2   7    3.80   10.05
  -9   2   7    7.56   15.25
   9  -2  -7    6.39    4.20
  -9   2   7    2.01    9.69
   8  -2  -7  112.02    8.47
  -8   2   7  117.87   21.63
  -8  -2   7  105.16   16.26
  -8   2   7  113.34   15.60
  -8   2   7   93.86    4.40
   8   2  -7   92.92   13.53
   7  -2  -7  126.97    8.96
  -7   2   7   87.87   19.09
  -7  -2   7  126.52   16.34
  -7   2   7  129.16   16.80
   7   2  -7  104.63   16.91
   6   2  -7   41.73   12.06
  -6  -2   7   43.03   12.11
   6  -2  -7   46.19    6.37
  -6   2   7   20.64   15.16
  -6   2   7   55.24   12.04
   5   2  -7   27.82   12.64
   5  -2  -7   57.74    6.94
  -5  -2   7   60.25   12.87
  -5   2   7   51.58   12.64
  -5   2   7   45.15   15.16
   4   2  -7   44.39   15.89
  -4  -2   7   39.17   11.10
  -4   2   7   54.21   15.21
   4  -2  -7   35.29    6.02
   4  -2  -7   19.70    2.35
  -4   2   7   22.86   10.14
   3  -2  -7    3.12    2.01
   3   2  -7   -5.93   14.92
  -3  -2   7  -14.18    8.73
   3   2  -7   -1.66    5.44
  -3   2   7   23.29   14.91
   3  -2  -7    6.34    4.86
   3  -2  -7    2.49    8.55
   3  -2  -7    2.93    8.56
  -3   2   7    6.28    9.21
  -2  -2   7    3.21    8.32
   2   2  -7    7.58   14.69
   2  -2  -7    2.93    6.83
   2  -2  -7    2.98    2.17
   2   2  -7    5.81    5.10
   2  -2  -7   -0.38    4.47
   2  -2  -7    2.11    7.83
  -2   2   7   -4.10    8.43
  -2   2   7   17.22   11.40
  -1  -2   7   52.51   11.64
   1   2  -7   45.05   17.61
  -1   2   7   43.06   12.15
   1   2  -7   37.33    6.90
   1  -2  -7   38.32    5.85
   1  -2  -7   46.45   10.65
   1  -2  -7   39.78    8.52
  -1   2   7   45.02   10.99
   1  -2  -7   40.35    3.99
   0   2  -7    3.71   14.56
   0   2  -7   14.32    5.59
   0   2   7   17.41    3.82
   0   2   7   17.41    8.48
   0  -2  -7   18.19    5.27
   0   2  -7   27.64   10.12
   0  -2  -7   10.76    8.61
   0  -2  -7   21.32    7.60
   0  -2   7   32.05   11.01
  -1  -2  -7  136.35   11.65
   1   2   7  120.19    7.24
  -1  -2  -7  122.69   11.51
  -1   2  -7  145.94   15.16
  -1  -2  -7  148.44   15.02
  -1  -2  -7  116.88    9.15
   1  -2   7  159.84   15.65
   1   2   7  136.77   13.67
  -1   2  -7  133.23   10.31
   1  -2   7  137.96   17.17
  -1   2  -7  155.41   22.61
   2   2   7  116.12    7.76
  -2  -2  -7  114.06   11.06
  -2   2  -7  117.07   13.46
  -2  -2  -7  127.41   14.58
  -2  -2  -7  114.83    9.08
   2  -2   7  125.11   13.53
  -2  -2  -7  125.47   11.11
   2   2   7  127.68   12.87
  -2   2  -7  121.47   10.32
   2  -2   7  111.63   14.49
  -2   2  -7  110.08   21.98
  -3   2  -7    3.88   15.64
  -3   2  -7    2.84    5.75
   3   2   7    1.48    4.19
  -3   2  -7   -7.84    8.43
  -3  -2  -7   -0.23    6.39
  -3  -2  -7    0.46    4.03
  -3  -2  -7    4.19    5.63
   3  -2   7    0.34    8.36
   3  -2   7   14.71    9.43
   3   2   7    1.76    7.16
  -3  -2  -7    1.73    8.20
  -4   2  -7    9.73   14.46
  -4  -2  -7    1.92    7.90
  -4   2  -7    3.81    5.76
   4   2   7    1.90    4.82
  -4   2  -7   -8.61    7.88
  -4  -2  -7    1.78    4.11
  -4  -2  -7    5.43    6.16
  -4  -2  -7    1.61    5.88
   4  -2   7   -2.09    8.67
   4  -2   7    8.74    9.01
   4   2   7    1.88    7.86
  -5   2  -7   83.10   17.80
   5   2   7   95.32    9.14
  -5  -2  -7   92.33    9.55
   5  -2   7  106.43   13.44
  -5  -2  -7   93.04    8.30
  -5  -2  -7   94.75   11.83
  -5  -2  -7  107.43    9.32
   5  -2   7   95.25   13.01
  -5   2  -7   96.23   10.07
   5   2   7  104.23   12.78
  -6   2  -7   89.29   16.86
   6  -2   7   86.33   14.42
   6   2   7   76.45    8.89
   6  -2   7   93.35   12.31
  -6  -2  -7   70.49    8.43
  -6  -2  -7   71.05    7.72
  -6  -2  -7   83.82    8.83
  -6  -2  -7   88.36   12.32
   6  -2   7   92.27   13.40
  -6   2  -7   86.53   11.18
   6   2   7   88.98   13.52
  -7   2  -7   75.16   15.25
   7   2   7   95.41   10.23
   7  -2   7   88.38   12.09
  -7  -2  -7   89.42    8.78
  -7  -2  -7   75.77    8.01
  -7  -2  -7   88.18   11.89
  -7  -2  -7  104.61    9.27
   7  -2   7  106.85   13.57
  -7   2  -7   75.35   10.15
   7  -2   7   78.24   15.41
   7   2   7  112.40   14.38
   8   2   7  200.55   15.32
   8  -2   7  220.89   16.59
  -8  -2  -7  204.36   11.61
   8  -2   7  221.42   17.01
  -8  -2  -7  201.94   11.56
  -8  -2  -7  213.48   15.44
  -8  -2  -7  220.45   12.24
  -8   2  -7  178.74   14.41
  -8   2  -7  228.35   21.55
   8  -2   7  220.40   22.33
   8   2   7  220.47   16.35
  -9   2  -7   11.28    7.99
   9   2   7    2.86    6.09
  -9  -2  -7    8.17    5.10
   9   2   7   23.88    8.66
  -9  -2  -7   12.65    5.36
   9  -2   7   11.60    8.20
   9  -2   7   17.16   13.75
  -9  -2  -7   22.84    8.74
  -9  -2  -7    4.36    4.81
   9  -2   7   10.29    8.13
  -9   2  -7    4.83   13.77
  10   2   7  222.26   16.65
  10  -2   7  248.92   17.99
 -10  -2  -7  190.52   11.46
  10  -2   7  198.92   22.14
  10  -2   7  228.35   16.56
 -10  -2  -7  209.62   11.54
 -10  -2  -7  201.16   10.84
 -10  -2  -7  205.61   14.62
 -10   2  -7  200.64   17.11
 -10   2  -7  266.84   23.04
  10   2   7  221.93    8.63
  11   2   7  759.99   29.81
  11  -2   7  853.21   32.43
 -11  -2  -7  727.18   21.40
 -11   2  -7  760.17   30.31
 -11  -2  -7  799.03   19.86
 -11   2  -7  866.91   38.16
  12   2   7   37.08   11.28
  12  -2   7   45.69   11.29
 -12  -2  -7   27.23    5.85
 -12  -2  -7   28.50    5.32
 -12   2  -7   55.86   12.71
 -12   2  -7   21.54   10.89
  13   2   7   44.89   12.54
 -13  -2  -7   34.51    6.39
  13  -2   7   49.48   11.63
 -13  -2  -7    8.45    4.72
 -13   2  -7   55.49   13.91
 -13   2  -7   33.29   11.20
  14   2   7   21.69   11.61
  14  -2   7    8.30   10.42
 -14  -2  -7    5.28    4.70
 -14   2  -7   35.73   13.76
 -14   2  -7   27.38   11.63
  15  -2   7   74.26   13.61
  15   2   7   53.52   14.23
 -15  -2  -7   64.57    8.39
 -15   2  -7   78.64   15.91
 -15   2  -7   50.54   12.94
  16   2   7    7.23   12.37
  16  -2   7   15.19   10.61
 -16  -2  -7   16.81    6.30
 -16   2  -7   -7.81   12.94
 -16   2  -7   10.79   10.87
  17   2   7   53.79   15.81
 -17  -2  -7   50.45    7.75
  17  -2   7   43.09   12.62
 -17   2  -7   46.60   13.71
  18   2   7   13.45   14.07
 -18  -2  -7   -2.74    5.01
 -18   2  -7   -1.33   11.93
  19   2   7   -0.93   14.47
 -19   2  -7   -6.81   12.61
 -20  -2  -7    4.27   14.41
 -20   2  -7  -19.72   14.33
 -21  -2  -7  -17.00   14.74
 -21   2  -7  -31.09   16.29
 -22  -2  -7   29.82   16.50
 -22   2  -7   -5.56   15.02
 -23  -2  -7   98.96   20.45
 -24   3   7   -9.87   32.66
 -24  -3   7  -22.63   19.90
 -24   3   7    4.21   18.68
 -23  -3   7    6.08   18.78
 -23   3   7   37.12   22.27
 -23   3   7   58.62   31.68
 -22  -3   7   -4.40   18.27
 -22   3   7   19.52   20.25
 -22   3   7   15.79   27.57
 -21   3   7    0.73   17.16
 -21  -3   7  -25.83   21.74
 -21   3   7   10.23   23.97
 -20  -3   7   -8.17   17.08
 -20   3   7  -21.23   18.12
 -20   3   7   15.79   26.91
 -19   3   7    3.64    7.44
 -19  -3   7  -13.98   15.65
 -19   3   7    8.31   15.67
 -18   3   7    2.06    6.66
 -18  -3   7    0.41   15.19
  18  -3  -7    0.32    4.46
 -18   3   7   -2.36   16.29
 -18   3   7  -35.36   23.55
 -17   3   7    5.73   25.51
 -17   3   7   -0.29    6.32
 -17  -3   7   -5.75   16.84
  17  -3  -7   -3.48    4.90
 -17   3   7   -5.60   15.36
 -16   3   7  -21.36   21.37
 -16   3   7   -3.50    6.05
 -16  -3   7    5.35   15.55
  16  -3  -7   -4.59    4.88
 -16   3   7  -11.71   14.80
 -15   3   7   22.64   22.55
  15   3  -7   53.74   11.90
  15  -3  -7   50.07    6.77
 -15  -3   7   57.53   20.06
 -15   3   7   50.72    7.62
 -15   3   7   37.22   17.36
 -14   3   7   13.27    5.36
  14   3  -7   20.36   10.90
 -14  -3   7   33.14   16.74
  14  -3  -7   29.22    6.47
 -14   3   7   10.11   13.40
 -13   3   7   31.92   16.48
 -13   3   7   30.85    5.84
  13   3  -7    9.22   10.11
 -13   3   7   10.96   22.62
 -13  -3   7    3.44   13.55
  13  -3  -7   17.36    5.84
  12   3  -7    2.93   11.17
 -12   3   7   11.42    4.69
 -12  -3   7   -5.26   13.46
 -12   3   7   22.26   20.57
  12  -3  -7    2.28    4.88
 -12   3   7    6.59   13.91
  11   3  -7   12.84   14.30
 -11   3   7   -2.83    4.26
 -11   3   7    3.67    2.83
 -11  -3   7  -20.16   14.09
 -11   3   7  -27.10   20.28
  11  -3  -7   -0.63    4.74
 -11   3   7   10.29   12.98
  10   3  -7   35.49   14.67
 -10   3   7   43.82    4.18
 -10  -3   7   76.78   17.54
  10  -3  -7   58.54    7.46
 -10   3   7   59.13   22.24
  10  -3  -7   41.64    7.06
 -10   3   7   52.06    5.88
 -10   3   7   37.02   13.40
   9   3  -7   27.43   17.37
  -9  -3   7   18.87   12.75
  -9   3   7   12.17    2.88
   9  -3  -7   35.92    6.45
  -9   3   7   45.74   19.66
   9  -3  -7   25.66    6.08
  -9   3   7   35.82   15.10
   8   3  -7   -4.66   16.12
  -8  -3   7   19.35   13.09
  -8   3   7   19.72    2.98
   8  -3  -7   25.27    6.19
  -8   3   7   18.14   12.10
   8  -3  -7   22.35    5.74
  -8   3   7   29.27   16.92
   7   3  -7   11.80   19.08
  -7  -3   7   24.57   13.06
  -7   3   7    1.00   15.35
  -7   3   7    5.63    2.18
   7  -3  -7   12.26    5.44
  -7   3   7   17.69   12.53
   7  -3  -7   13.19    5.47
   6   3  -7   15.79   20.34
  -6  -3   7    6.45   11.97
  -6   3   7    9.24    2.53
   6  -3  -7    8.17    4.67
  -6   3   7    1.99   15.01
  -6   3   7    7.60   12.83
   6  -3  -7   23.25    5.77
  -5  -3   7   10.13   11.35
   5   3  -7   26.86   21.01
   5  -3  -7   -2.26    4.63
  -5   3   7    2.26   13.61
  -5   3   7   11.49   11.25
   5  -3  -7    3.05    4.94
   4  -3  -7   19.69    5.03
  -4  -3   7   14.63   11.21
   4   3  -7   -1.01   20.74
  -4   3   7   28.72   15.79
   4  -3  -7   12.43    5.54
  -4   3   7    9.93   11.11
  -3  -3   7   40.45   13.83
   3  -3  -7   19.33    4.73
   3   3  -7   41.40   21.08
   3  -3  -7   29.31   10.57
   3  -3  -7   25.28    5.55
  -3   3   7   26.86   12.59
   2   3  -7   41.16   22.57
   2  -3  -7   24.81    5.08
   2   3  -7   21.78    7.78
   2  -3  -7   21.84    9.86
   2  -3  -7   20.15    5.78
  -2   3   7   39.89   12.97
  -2  -3   7   38.99   12.84
   1   3  -7    1.83   20.40
   1  -3  -7    5.89    4.12
   1   3  -7   -1.91    7.19
   1  -3  -7   19.10    9.88
   1  -3  -7   -1.05    4.73
  -1   3   7   22.63   11.40
  -1  -3   7   16.18   12.46
   0   3  -7    7.43   17.98
   0   3  -7   40.89    8.49
   0  -3  -7   19.92   10.04
   0  -3  -7   34.92    6.57
   0  -3  -7   30.30    5.62
   0  -3   7   33.06   11.70
   0   3   7   18.81   11.13
  -1   3  -7   31.38   20.19
  -1   3  -7   16.57    7.82
  -1  -3  -7    6.23    5.02
  -1  -3  -7    4.86    8.28
  -1  -3  -7   10.43    5.02
   1  -3   7   15.68   10.72
   1   3   7    9.36   10.58
  -2   3  -7   24.69   20.64
  -2   3  -7   12.60    6.28
  -2  -3  -7    8.37    5.26
   2   3   7   14.04    4.02
  -2  -3  -7   24.85   10.95
  -2  -3  -7    5.01    4.83
   2  -3   7    7.00   11.30
   2   3   7   31.03   12.40
  -3   3  -7   14.25   17.95
  -3   3  -7   30.02    7.31
   3   3   7   21.79    4.72
  -3  -3  -7   22.21   10.36
  -3  -3  -7   20.38    6.26
   3  -3   7   21.67   12.66
   3   3   7   22.80   11.90
  -4   3  -7    1.54   16.59
  -4   3  -7    7.33    7.32
   4   3   7    7.83    4.63
  -4  -3  -7    2.82    5.59
  -4  -3  -7   12.83    8.81
   4  -3   7  -11.96   10.98
   4   3   7   -2.11   11.95
  -5   3  -7   25.12   19.29
  -5   3  -7   18.70    7.99
   5   3   7   13.72    5.18
  -5  -3  -7   21.05    9.39
  -5  -3  -7   21.84    6.01
  -5  -3  -7   81.30   20.26
  -5  -3  -7  100.14   16.02
   5  -3   7   20.36   10.60
   5   3   7   26.41   14.51
   6   3   7    0.20   14.35
  -6   3  -7   15.34   17.16
  -6   3  -7   12.33    8.44
   6   3   7    9.11    5.87
  -6  -3  -7   15.95    6.52
   6  -3   7   22.90   11.32
  -6  -3  -7    8.37    8.18
  -6  -3  -7    7.85    8.62
  -6  -3  -7   16.68   13.26
  -7   3  -7   29.80   17.84
   7   3   7   20.65   15.02
  -7   3  -7    7.64    7.71
   7   3   7   20.64    6.48
  -7  -3  -7   15.55    5.96
   7  -3   7   30.70   12.45
  -7  -3  -7    9.89    8.23
   8   3   7  248.33   15.00
   8  -3   7  270.78   22.21
  -8  -3  -7  236.62   17.89
  -8  -3  -7  226.99   13.87
  -8   3  -7  230.37   17.13
  -8   3  -7  251.27   28.90
   8   3   7  240.32   27.70
   9   3   7    6.97   14.49
  -9   3  -7   22.51    8.95
   9   3   7   23.48    6.98
  -9  -3  -7   28.54    7.64
   9  -3   7   38.01   13.38
  -9  -3  -7   24.10    8.91
  -9   3  -7   23.46   18.62
 -10  -3  -7    6.02    8.30
 -10   3  -7   15.81    9.75
  10   3   7    1.79   14.00
  10   3   7    9.25    7.00
 -10  -3  -7   18.34    7.09
  10  -3   7   12.96   11.62
 -10   3  -7   26.55   17.99
 -11   3  -7   54.87   12.02
  11   3   7   40.10   14.94
 -11  -3  -7   54.66   10.56
  11   3   7   39.22    9.95
 -11  -3  -7   39.41    8.17
  11  -3   7   69.83   15.31
 -11   3  -7   31.18   16.25
 -12   3  -7    9.06   11.26
  12   3   7   10.82    9.77
 -12  -3  -7   13.59    9.45
  12   3   7   15.46    9.27
  12  -3   7   22.89   14.41
 -12  -3  -7    6.73    5.81
 -12   3  -7   -5.47   15.41
 -13   3  -7    8.39   10.12
  13   3   7   17.17    9.10
  13  -3   7    5.76   12.96
 -13  -3  -7   19.53    7.25
 -13   3  -7    8.26   14.96
 -14   3  -7   -3.59    9.74
  14   3   7    3.95    9.50
  14  -3   7   17.28   14.31
 -14  -3  -7   -1.18    6.64
 -14   3  -7   27.91   19.15
 -15   3  -7  -12.43   11.44
  15   3   7   13.98   11.46
  15  -3   7    9.97   13.32
 -15  -3  -7   -1.84    6.05
 -15   3  -7  -16.03   17.93
 -16   3  -7    5.76   10.46
  16   3   7   18.80   12.00
  16  -3   7   26.54   14.61
 -16  -3  -7    5.73    6.53
 -16   3  -7  -11.20   16.90
 -17   3  -7   17.91   11.32
  17   3   7   21.79   11.74
  17  -3   7    7.61   12.78
 -17  -3  -7    8.48    6.90
 -18   3  -7    1.17   10.72
  18   3   7   26.77   14.40
 -18  -3  -7   20.28    7.77
 -19   3  -7  -16.16   13.42
  19   3   7   15.83   14.87
 -19  -3  -7    8.57    9.04
 -20   3  -7    3.21   13.33
  20   3   7    4.90   14.68
  21   3   7    1.33   16.04
 -21   4   7   17.42   27.02
 -21  -4   7   12.95   20.57
 -21   4   7   -5.91   20.21
 -20   4   7   34.85   26.08
 -20  -4   7  -30.52   23.50
 -20   4   7   20.65   22.90
 -19   4   7   92.12   30.21
 -19  -4   7   60.84   22.39
 -19   4   7   27.38   22.27
  18   4  -7   41.59   13.97
 -18   4   7    7.37   23.20
 -18  -4   7   43.46   22.57
  17   4  -7   41.45   13.71
 -17  -4   7   26.28   18.84
  17  -4  -7   65.87    9.32
 -17   4   7   55.69   27.92
 -17   4   7    6.11   18.99
  16   4  -7   -5.38   11.78
 -16  -4   7  -29.43   19.98
 -16   4   7   27.93   23.86
  16  -4  -7   16.44    7.15
 -16   4   7  -11.84   19.33
  15   4  -7  -29.24   14.88
 -15  -4   7    6.04   18.35
  15  -4  -7    5.81    6.80
 -15   4   7    1.32   21.74
 -15   4   7   11.29   18.59
 -14   4   7   15.97   20.38
  14   4  -7   -7.51   14.39
 -14  -4   7   37.41   20.65
  14  -4  -7   -6.88    6.17
 -14   4   7   41.90   21.50
  13   4  -7   12.64   18.99
 -13   4   7    9.41    6.20
 -13  -4   7   38.75   18.54
 -13   4   7   -6.14   18.97
  13  -4  -7   13.09    7.02
 -13   4   7   -2.87   16.79
  12   4  -7   18.20   18.65
 -12   4   7   15.92    5.99
 -12  -4   7   -9.13   15.39
  12  -4  -7   22.14    7.28
 -12   4   7   21.74   19.59
 -12   4   7   32.69   18.51
  11   4  -7   18.12   21.13
 -11  -4   7   14.58   14.79
  11  -4  -7   21.85    7.08
 -11   4   7   10.84   18.94
 -11   4   7   19.98   16.01
  10   4  -7  -16.63   21.54
 -10  -4   7   -8.99   15.50
 -10   4   7   34.40   22.39
  10  -4  -7   24.14    7.66
 -10   4   7    6.30   16.61
   9   4  -7   46.72   26.42
  -9  -4   7   33.16   16.38
   9  -4  -7   45.53    7.88
  -9   4   7   39.27   17.47
   8   4  -7   22.66   23.45
  -8  -4   7  -10.75   14.97
   8  -4  -7    4.77   13.13
   8  -4  -7    3.14    5.72
  -8   4   7   10.63   16.86
   7   4  -7   75.28   29.01
  -7  -4   7   48.09   17.53
   7  -4  -7   56.97   15.61
   7  -4  -7   42.48    7.80
  -7   4   7   50.12   17.73
  -6  -4   7   48.93   18.66
   6   4  -7   27.27   24.66
   6  -4  -7   15.21   12.18
   6  -4  -7   35.83    8.19
  -6   4   7   43.12   15.98
  -5  -4   7   47.72   16.68
   5   4  -7   21.66   24.41
   5  -4  -7   22.37   12.36
   5  -4  -7   54.82    9.30
  -5   4   7   41.00   15.64
   4   4  -7   18.35   26.07
   4  -4  -7   -6.92   11.59
   4  -4  -7    5.66    5.87
  -4   4   7   10.47   13.85
  -4  -4   7    2.66   14.91
   3   4  -7  119.23   31.10
   3  -4  -7   84.92   10.13
   3  -4  -7   83.26   16.25
  -3   4   7   89.36   18.51
  -3  -4   7   74.30   18.57
   2   4  -7   29.03   23.08
   2  -4  -7   32.81   13.84
   2  -4  -7   26.72    7.37
  -2   4   7   18.80   15.17
  -2  -4   7   48.99   16.84
   1   4  -7   29.74   25.05
   1   4  -7  -20.26    9.94
   1  -4  -7   12.61   11.42
   1  -4  -7   16.31    6.62
  -1  -4   7  -10.70   14.28
  -1   4   7   -2.76   13.18
   0   4  -7    3.87   23.22
   0   4  -7   22.02    9.28
   0  -4  -7  -13.15   12.69
   0  -4  -7   19.10    6.57
   0  -4   7   11.91   15.02
   0   4   7   18.62   13.39
  -1   4  -7   20.94   25.13
  -1   4  -7   32.27    9.99
  -1  -4  -7   46.67    8.77
  -1  -4  -7   46.86   14.33
   1  -4   7   35.95   16.11
   1   4   7   35.18   17.20
  -2   4  -7  -24.54   30.67
  -2   4  -7    3.72    7.87
  -2  -4  -7   68.76   16.10
  -2  -4  -7    7.46    6.77
[truncated: 2,650,516 more chars]
