# Supplementary material for: Crystal structures of three 3,4,5-tri­meth­oxy­benzamide-based derivatives
Source: Acta Crystallogr E Crystallogr Commun. 2016 Apr 15;72(Pt 5):675–82. doi: 10.1107/S2056989016005958 (PMC4908538; doi:10.1107/S2056989016005958)
Supplement: Supplementary file 2 [file e-72-00675-1sup2.hkl]

data_1                                                                          
_shelx_title ' tri1_a.res in P2(1)/c'                                           
_shelx_refln_list_code          4                                               
_shelx_F_calc_maximum      225.00                                               
_exptl_crystal_F_000       672.00                                               
_reflns_d_resolution_high  0.7700                                               
                                                                                
loop_                                                                           
 _space_group_symop_operation_xyz                                               
 'x, y, z'                                                                      
 '-x, y+1/2, -z+1/2'                                                            
 '-x, -y, -z'                                                                   
 'x, -y-1/2, z-1/2'                                                             
                                                                                
_cell_length_a    22.3351                                                       
_cell_length_b     5.0467                                                       
_cell_length_c    14.2265                                                       
_cell_angle_alpha  90.000                                                       
_cell_angle_beta   99.956                                                       
_cell_angle_gamma  90.000                                                       
                                                                                
_shelx_F_squared_multiplier     1.000                                           
                                                                                
loop_                                                                           
 _refln_index_h                                                                 
 _refln_index_k                                                                 
 _refln_index_l                                                                 
 _refln_F_squared_calc                                                          
 _refln_F_squared_meas                                                          
 _refln_F_squared_sigma                                                         
 _refln_observed_status                                                         
   3   0   0        735.51        731.43        11.80 o                         
   4   0   0       1763.36       1637.31        20.32 o                         
   5   0   0       1872.02       1844.97        25.59 o                         
   6   0   0        671.31        686.51        13.93 o                         
   7   0   0        219.79        203.64         9.88 o                         
   8   0   0       3002.93       2681.85        61.85 o                         
   9   0   0       1593.93       1407.69        47.34 o                         
  10   0   0       1030.42        866.94        26.46 o                         
  11   0   0          4.32          2.68         4.31 o                         
  12   0   0        259.79        233.94        20.11 o                         
  13   0   0        752.79        715.37        31.89 o                         
  14   0   0       2338.32       2301.09        54.73 o                         
  15   0   0          0.63          0.89        21.03 o                         
  16   0   0        105.16        115.65        25.64 o                         
  17   0   0          1.46         -1.00        24.36 o                         
  18   0   0        748.58        737.03        40.92 o                         
  19   0   0        937.34        921.83        45.61 o                         
  20   0   0          3.18         -8.30        27.97 o                         
  21   0   0        593.23        618.23        43.48 o                         
  22   0   0        791.67        744.70        48.37 o                         
  23   0   0          8.28         37.91        35.54 o                         
  24   0   0         10.56        -36.85        36.85 o                         
  25   0   0         41.50         95.38        42.75 o                         
  26   0   0         48.01         22.79        42.84 o                         
  27   0   0        297.25        331.86        54.84 o                         
  28   0   0          1.99        -82.60        82.60 o                         
   1   1   0       2609.19       2365.41        22.75 o                         
   2   1   0       2580.90       2359.68        19.24 o                         
   3   1   0       3492.82       3499.58        33.30 o                         
   4   1   0       2171.26       2096.30        19.69 o                         
   5   1   0        341.59        313.61         9.88 o                         
   6   1   0        549.60        584.42        11.77 o                         
   7   1   0        738.07        702.15        15.77 o                         
   8   1   0        718.69        686.80        14.37 o                         
   9   1   0        808.02        793.90        18.05 o                         
  10   1   0        125.68        126.78        11.30 o                         
  11   1   0        143.30        142.57        10.25 o                         
  12   1   0        191.80        176.70        10.86 o                         
  13   1   0          9.45         51.35        25.80 o                         
  14   1   0        691.61        767.82        24.12 o                         
  15   1   0       1260.85       1352.09        29.83 o                         
  16   1   0        197.12        200.13        18.10 o                         
  17   1   0         16.70         30.99        19.65 o                         
  18   1   0        653.10        705.29        24.26 o                         
  19   1   0       1238.49       1299.69        34.13 o                         
  20   1   0          0.60         13.65        14.02 o                         
  21   1   0          1.11          9.87        27.14 o                         
  22   1   0        177.20         88.97        25.71 o                         
  23   1   0         53.11         49.18        26.03 o                         
  24   1   0         82.62         95.55        28.34 o                         
  25   1   0         38.67         72.40        40.04 o                         
  26   1   0         15.82         20.07        32.71 o                         
  27   1   0         30.83         63.52        29.86 o                         
  28   1   0          0.10          0.65        36.18 o                         
   0   2   0        112.40        118.52        12.53 o                         
   1   2   0         83.92         81.06         8.73 o                         
   2   2   0       1349.27       1410.91        25.29 o                         
   3   2   0        148.91        170.24        11.91 o                         
   4   2   0       1263.82       1356.88        21.49 o                         
   5   2   0        594.92        650.37        16.32 o                         
   6   2   0       1422.36       1561.74        26.85 o                         
   7   2   0       4545.61       4772.58        58.11 o                         
   8   2   0         71.09         74.59        10.57 o                         
   9   2   0         19.03          9.66        12.13 o                         
  10   2   0        160.22        188.58        11.99 o                         
  11   2   0        250.47        312.58        19.69 o                         
  12   2   0        573.13        595.88        19.80 o                         
  13   2   0         41.54         35.80        11.60 o                         
  14   2   0         63.57         72.00        12.86 o                         
  15   2   0        392.14        378.73        25.07 o                         
  16   2   0         13.72        -13.16        13.93 o                         
  17   2   0        819.58        876.22        40.85 o                         
  18   2   0        198.09        187.92        26.91 o                         
  19   2   0         88.38        134.27        26.68 o                         
  20   2   0        483.35        481.01        35.09 o                         
  21   2   0         50.14         78.47        25.71 o                         
  22   2   0        142.67        159.10        30.10 o                         
  23   2   0        301.91        388.28        36.03 o                         
  24   2   0         18.35         54.15        29.14 o                         
  25   2   0        137.06        117.07        30.06 o                         
  26   2   0         31.00         10.55        30.96 o                         
  27   2   0         10.70          8.07        48.13 o                         
   1   3   0         31.45         22.47        18.74 o                         
   2   3   0         22.17         17.57        19.24 o                         
   3   3   0        572.69        580.75        31.28 o                         
   4   3   0       1323.69       1336.82        43.61 o                         
   5   3   0        142.62        187.51        22.45 o                         
   6   3   0         73.90        110.32        28.42 o                         
   7   3   0       1651.72       1773.73        39.52 o                         
   8   3   0         51.12         59.58        18.23 o                         
   9   3   0         20.25         23.21        15.04 o                         
  10   3   0          2.50         10.76        13.21 o                         
  11   3   0        232.75        253.71        20.07 o                         
  12   3   0       1164.69       1100.06        33.95 o                         
  13   3   0        434.06        406.83        21.92 o                         
  14   3   0          8.68        -18.48        18.48 o                         
  15   3   0         43.49         68.77        24.06 o                         
  16   3   0        192.36        199.90        30.74 o                         
  17   3   0        129.27        144.97        25.09 o                         
  18   3   0         69.01         38.68        37.54 o                         
  19   3   0        138.15         97.60        25.67 o                         
  20   3   0          1.07        -18.96        25.73 o                         
  21   3   0          5.59          3.92        27.33 o                         
  22   3   0        422.29        486.89        41.21 o                         
  23   3   0          1.24          0.77        33.89 o                         
  24   3   0          1.18        -30.25        30.25 o                         
  25   3   0        203.26        214.00        37.65 o                         
   0   4   0        422.17        374.31       126.53 o                         
   1   4   0          3.16         27.02        34.94 o                         
   2   4   0       1507.00       1482.26        70.27 o                         
   3   4   0         57.08         83.54        25.07 o                         
   4   4   0          1.18         -8.51        24.24 o                         
   5   4   0        633.12        609.61        39.22 o                         
   6   4   0        519.75        506.45        36.17 o                         
   7   4   0        979.31        928.51        45.28 o                         
   8   4   0        204.77        187.43        28.20 o                         
   9   4   0         86.18         57.94        25.37 o                         
  10   4   0          2.96          0.30        25.09 o                         
  11   4   0          5.10          7.85        26.96 o                         
  12   4   0          6.43         37.01        44.69 o                         
  13   4   0        248.64        262.31        48.21 o                         
  14   4   0         56.94         39.35        31.66 o                         
  15   4   0        190.44        202.41        32.79 o                         
  16   4   0        133.66        157.27        43.21 o                         
  17   4   0        568.46        524.20        39.60 o                         
  18   4   0        360.79        392.86        36.59 o                         
  19   4   0         13.79         34.97        27.66 o                         
  20   4   0          3.34         48.97        34.87 o                         
  21   4   0         45.69         54.56        34.17 o                         
  22   4   0        133.84        175.49        59.97 o                         
   1   5   0        108.19         54.28        42.32 o                         
   2   5   0         15.36        -43.58        43.58 o                         
   3   5   0        318.22        265.71        51.89 o                         
   4   5   0         72.96         74.87        57.20 o                         
   5   5   0          6.88         -2.68        33.17 o                         
   6   5   0         10.59        -10.23        31.90 o                         
   7   5   0         27.40         63.19        30.44 o                         
   8   5   0         45.70        -10.85        28.66 o                         
   9   5   0         10.61         46.15        28.41 o                         
  10   5   0         52.45         78.35        30.69 o                         
  11   5   0        146.09         98.66        34.01 o                         
  12   5   0        186.69        115.22        56.67 o                         
  13   5   0         22.33         39.04        32.06 o                         
  14   5   0          0.10        -22.61        29.50 o                         
  15   5   0          5.72         21.92        38.33 o                         
  16   5   0        186.62        178.30        45.67 o                         
  17   5   0         48.39         58.13        36.89 o                         
  18   5   0        268.19        203.67        38.43 o                         
   0   6   0       2700.10       2816.54       174.02 o                         
   1   6   0        381.59        401.46        63.73 o                         
   2   6   0          1.23          8.71        55.36 o                         
   3   6   0        248.93        175.93        59.28 o                         
   4   6   0        156.28        152.77        59.21 o                         
   5   6   0         15.81        160.84        55.96 o                         
   6   6   0        149.32        106.34        59.18 o                         
   7   6   0        188.99        347.61        66.15 o                         
   8   6   0          0.23         57.78        53.17 o                         
   9   6   0          1.32         -2.95        39.81 o                         
  10   6   0         51.47         77.80        39.64 o                         
  11   6   0          6.92         90.69        36.41 o                         
 -28   1   1          4.14         12.62        29.81 o                         
 -27   1   1         32.47         62.84        31.58 o                         
 -26   1   1          1.81         44.20        29.13 o                         
 -25   1   1        578.87        477.66        39.20 o                         
 -24   1   1        107.34        129.35        28.80 o                         
 -23   1   1          5.12         26.03        25.61 o                         
 -22   1   1         14.55         16.32        23.63 o                         
 -21   1   1        108.81         95.93        17.02 o                         
 -20   1   1        176.16        150.09        18.24 o                         
 -19   1   1        246.22        273.75        15.38 o                         
 -18   1   1        878.59        903.16        26.69 o                         
 -17   1   1          0.46         -3.42        17.58 o                         
 -16   1   1        570.47        566.10        21.33 o                         
 -15   1   1        126.59        129.01        13.93 o                         
 -14   1   1         57.09         48.25        11.49 o                         
 -13   1   1        351.64        378.10        35.49 o                         
 -12   1   1         40.39         43.65         8.84 o                         
 -11   1   1         48.07         48.26         8.97 o                         
 -10   1   1          1.45          0.87         8.35 o                         
  -9   1   1         39.65         17.87         5.78 o                         
  -8   1   1       2641.38       2538.67        25.63 o                         
  -7   1   1          0.11         11.75         5.81 o                         
  -6   1   1       2231.19       2174.47        28.64 o                         
  -5   1   1         34.70         36.35         9.79 o                         
  -4   1   1         38.75         40.38         8.34 o                         
  -3   1   1       4781.64       4736.43        30.00 o                         
  -2   1   1       8064.44       8021.68        57.00 o                         
  -1   1   1        439.74        423.97         8.70 o                         
   0   1   1       1006.99        995.86        14.03 o                         
   1   1   1       1308.94       1260.00        20.78 o                         
   2   1   1       4195.34       4150.14        25.57 o                         
   3   1   1      10020.85       9648.82        68.82 o                         
   4   1   1       1686.89       1566.23        18.61 o                         
   5   1   1       1577.12       1566.72        18.79 o                         
   6   1   1        620.70        605.51        13.44 o                         
   7   1   1       1348.65       1256.11        19.08 o                         
   8   1   1        330.60        319.36        10.02 o                         
   9   1   1        945.01        982.24        16.97 o                         
  10   1   1         33.94         43.68         9.11 o                         
  11   1   1       1332.38       1343.53        23.71 o                         
  12   1   1       2675.11       2682.56        29.32 o                         
  13   1   1          7.82          3.23        10.37 o                         
  14   1   1         71.93         71.59        11.28 o                         
  15   1   1         91.72         66.76        11.65 o                         
  16   1   1        124.55        137.89        14.33 o                         
  17   1   1         98.51        106.94        17.44 o                         
  18   1   1        227.34        233.03        13.50 o                         
  19   1   1       2512.40       2548.62        41.80 o                         
  20   1   1          9.72         27.93        21.99 o                         
  21   1   1        234.25        269.81        29.38 o                         
  22   1   1         58.25         83.60        28.67 o                         
  23   1   1         91.91        123.40        28.07 o                         
  24   1   1         70.02        132.29        28.79 o                         
  25   1   1         22.05         18.22        28.56 o                         
  26   1   1        148.24        211.30        38.53 o                         
  27   1   1         21.58         61.87        51.24 o                         
 -27   2   1        254.12        227.16        38.29 o                         
 -26   2   1        194.81        160.80        35.10 o                         
 -25   2   1          0.08        -32.21        32.21 o                         
 -24   2   1          2.38         -3.01        28.72 o                         
 -23   2   1          0.51        -22.24        27.27 o                         
 -22   2   1         73.86        110.61        35.79 o                         
 -21   2   1          6.12         68.77        26.45 o                         
 -20   2   1         11.99         91.87        28.45 o                         
 -19   2   1        171.27        213.15        37.07 o                         
 -18   2   1          3.63         27.81        22.42 o                         
 -17   2   1        113.43        135.13        32.46 o                         
 -16   2   1        135.31        132.90        29.90 o                         
 -15   2   1         96.87         93.70        25.85 o                         
 -14   2   1        710.99        781.79        43.09 o                         
 -13   2   1         36.95         42.95        11.22 o                         
 -12   2   1        108.73        107.56        12.42 o                         
 -11   2   1         11.62          6.10        11.32 o                         
 -10   2   1          0.00          1.52        12.64 o                         
  -9   2   1         87.38        121.04        14.16 o                         
  -8   2   1       3680.63       3932.15        40.97 o                         
  -7   2   1        401.36        498.56        13.75 o                         
  -6   2   1        759.52        813.81        16.55 o                         
  -5   2   1         44.05         43.34         8.94 o                         
  -4   2   1         74.58         70.03         9.54 o                         
  -3   2   1       1135.22       1133.79        27.51 o                         
  -2   2   1        963.01        972.25        17.17 o                         
  -1   2   1         46.10         44.69         7.56 o                         
   0   2   1         14.04          0.84         7.77 o                         
   1   2   1        256.10        234.33        10.16 o                         
   2   2   1        853.20        818.15        16.61 o                         
   3   2   1        519.51        535.99        13.90 o                         
   4   2   1       2039.28       2228.18        28.76 o                         
   5   2   1         72.34         79.93         9.77 o                         
   6   2   1        408.60        417.21        13.39 o                         
   7   2   1          2.55          1.32         8.82 o                         
   8   2   1         96.59         87.67        13.32 o                         
   9   2   1        138.30        157.39        11.77 o                         
  10   2   1          1.03         -3.57        11.22 o                         
  11   2   1         18.46         35.96        12.05 o                         
  12   2   1        369.43        419.59        48.07 o                         
  13   2   1          1.92          7.48        12.90 o                         
  14   2   1         12.25         18.96        16.46 o                         
  15   2   1       1058.95       1062.77        40.50 o                         
  16   2   1       1008.82        980.81        31.18 o                         
  17   2   1        377.01        363.39        22.59 o                         
  18   2   1         40.08         60.08        22.31 o                         
  19   2   1          5.04         25.79        24.81 o                         
  20   2   1         10.25         18.89        29.27 o                         
  21   2   1        820.46        853.73        43.72 o                         
  22   2   1        430.24        484.64        37.61 o                         
  23   2   1         66.55         33.35        27.94 o                         
  24   2   1          6.04         32.02        30.22 o                         
  25   2   1         35.27        133.61        43.00 o                         
  26   2   1         75.45         -2.49        43.46 o                         
 -25   3   1         69.59         32.15        32.52 o                         
 -24   3   1        247.73        242.04        35.22 o                         
 -23   3   1        146.70        131.97        41.32 o                         
 -22   3   1        293.62        364.45        37.75 o                         
 -21   3   1         41.31         43.73        27.72 o                         
 -20   3   1          7.01          0.64        33.62 o                         
 -19   3   1         37.84         82.02        33.86 o                         
 -18   3   1         30.37         77.46        30.98 o                         
 -17   3   1        172.57        158.49        30.43 o                         
 -16   3   1        136.39        116.37        24.53 o                         
 -15   3   1          7.61         49.05        30.20 o                         
 -14   3   1         66.19         86.52        27.36 o                         
 -13   3   1        125.72        142.17        20.17 o                         
 -12   3   1         18.28         38.69        20.07 o                         
 -11   3   1         22.87         42.98        17.19 o                         
 -10   3   1         87.83        132.41        25.03 o                         
  -9   3   1        194.70        203.58        19.01 o                         
  -8   3   1         95.76        119.69        16.05 o                         
  -7   3   1        239.79        287.84        34.61 o                         
  -6   3   1         82.19        118.78        21.03 o                         
  -5   3   1        405.73        377.94        26.17 o                         
  -4   3   1         35.45         43.28        18.85 o                         
  -3   3   1          5.92         -1.46        31.88 o                         
  -2   3   1        311.07        311.51        25.87 o                         
  -1   3   1         54.88         83.96        29.54 o                         
   0   3   1         12.31          0.15        19.68 o                         
   1   3   1        925.20        898.38        37.74 o                         
   2   3   1          7.06         27.70        19.74 o                         
   3   3   1        563.80        584.21        32.25 o                         
   4   3   1        101.71        123.30        22.86 o                         
   5   3   1         13.37         22.51        18.89 o                         
   6   3   1        514.82        644.69        41.70 o                         
   7   3   1         68.01         75.20        14.67 o                         
   8   3   1          1.30         17.79        13.80 o                         
   9   3   1          0.58         10.39        13.77 o                         
  10   3   1         69.95         64.51        14.43 o                         
  11   3   1        331.50        311.10        20.26 o                         
  12   3   1         51.30         76.62        16.99 o                         
  13   3   1          3.57         -1.14        16.80 o                         
  14   3   1          0.76        -24.05        24.05 o                         
  15   3   1         65.86         66.21        24.29 o                         
  16   3   1        338.01        336.01        32.05 o                         
  17   3   1          0.03         -5.57        30.29 o                         
  18   3   1        296.23        338.83        32.66 o                         
  19   3   1        326.13        337.53        34.38 o                         
  20   3   1         29.96         -6.68        26.94 o                         
  21   3   1          9.02          5.68        27.55 o                         
  22   3   1          0.36         49.28        28.26 o                         
  23   3   1          4.59         37.36        31.21 o                         
  24   3   1          7.59         15.74        44.63 o                         
  25   3   1        117.83         -3.80        39.85 o                         
 -22   4   1         11.28         14.47        46.28 o                         
 -21   4   1         87.32         91.15        41.39 o                         
 -20   4   1         17.23         70.99        56.34 o                         
 -19   4   1         73.42        110.77        31.29 o                         
 -18   4   1         21.06         22.51        25.56 o                         
 -17   4   1          4.83         33.68        27.33 o                         
 -16   4   1          3.96         -4.16        27.13 o                         
 -15   4   1         36.49         76.56        27.67 o                         
 -14   4   1        139.04         75.99        48.89 o                         
 -13   4   1        296.26        327.64        33.01 o                         
 -12   4   1          1.23          1.47        24.87 o                         
 -11   4   1        249.76        190.44        28.80 o                         
 -10   4   1         17.20         -9.55        29.76 o                         
  -9   4   1         51.20         80.79        25.49 o                         
  -8   4   1         98.24         77.38        32.88 o                         
  -7   4   1         63.53        107.93        24.68 o                         
  -6   4   1        193.55        214.40        29.20 o                         
  -5   4   1        359.45        311.28        30.83 o                         
  -4   4   1        759.70        780.72        43.98 o                         
  -3   4   1          1.11         -4.86        23.39 o                         
  -2   4   1        287.60        295.02        42.57 o                         
  -1   4   1        660.53        731.97        55.56 o                         
   0   4   1        239.31        256.47        41.61 o                         
   1   4   1         10.83         33.12        32.65 o                         
   2   4   1          1.16          5.59        24.53 o                         
   3   4   1         17.77         -3.37        28.16 o                         
   4   4   1        439.61        476.51        36.33 o                         
   5   4   1         68.30         51.72        24.61 o                         
   6   4   1         89.13        135.79        33.72 o                         
   7   4   1          9.01         46.70        24.47 o                         
   8   4   1          5.23         19.83        24.28 o                         
   9   4   1         88.91         76.37        27.04 o                         
  10   4   1        237.58        171.64        33.69 o                         
  11   4   1         79.17         96.65        30.07 o                         
  12   4   1         20.68         44.80        28.55 o                         
  13   4   1          3.33        -15.21        26.72 o                         
  14   4   1        106.51         95.50        28.24 o                         
  15   4   1        346.11        305.09        34.47 o                         
  16   4   1         53.47         89.37        29.57 o                         
  17   4   1        104.15        106.21        30.11 o                         
  18   4   1         19.05         30.67        26.58 o                         
  19   4   1          7.84          9.61        26.31 o                         
  20   4   1         76.85        110.34        29.58 o                         
  21   4   1         80.86        135.06        32.23 o                         
  22   4   1          0.08         58.10        42.57 o                         
 -18   5   1         18.62         40.05        33.35 o                         
 -17   5   1          0.30         54.71        33.05 o                         
 -16   5   1          0.12         18.96        31.79 o                         
 -15   5   1         44.26         65.81        33.00 o                         
 -14   5   1         98.38        100.02        33.09 o                         
 -13   5   1         21.04         12.97        42.17 o                         
 -12   5   1         51.39        -10.90        34.17 o                         
 -11   5   1        182.62        147.31        32.46 o                         
 -10   5   1          0.73          0.91        31.24 o                         
  -9   5   1        243.20        187.82        34.96 o                         
  -8   5   1        172.30        170.14        33.11 o                         
  -7   5   1        347.26        277.62        36.60 o                         
  -6   5   1        293.10        239.10        35.12 o                         
  -5   5   1         65.48         75.35        45.80 o                         
  -4   5   1        738.89        761.99        67.27 o                         
  -3   5   1        138.84        161.75        47.06 o                         
  -2   5   1         43.92         81.63        45.90 o                         
  -1   5   1        131.48        110.91        46.52 o                         
   0   5   1          4.61        -41.78        42.00 o                         
   1   5   1        937.39        943.90        71.90 o                         
   2   5   1        104.61        102.35        46.74 o                         
   3   5   1          4.57         18.30        44.63 o                         
   4   5   1        260.35        204.59        44.78 o                         
   5   5   1        528.35        446.66        75.53 o                         
   6   5   1          9.51         28.20        34.77 o                         
   7   5   1          5.43          2.30        30.75 o                         
   8   5   1        188.38        160.19        58.04 o                         
   9   5   1        191.46        239.18        34.66 o                         
  10   5   1         28.51         53.26        32.92 o                         
  11   5   1         63.72        -33.01        33.01 o                         
  12   5   1         25.06          6.28        30.67 o                         
  13   5   1         95.62        117.00        45.41 o                         
  14   5   1          2.88         12.74        32.46 o                         
  15   5   1          0.99         10.79        53.26 o                         
  16   5   1          9.95        113.24        58.79 o                         
  17   5   1         23.90         46.48        40.48 o                         
  18   5   1        349.59        360.27        48.92 o                         
 -11   6   1         96.36         83.79        39.58 o                         
 -10   6   1        127.51        123.06        41.63 o                         
  -9   6   1          0.29        -45.46        55.86 o                         
  -8   6   1          0.07         72.95        70.42 o                         
  -7   6   1         47.73         42.24        55.64 o                         
  -6   6   1         52.61         41.81        77.62 o                         
  -5   6   1        256.50        202.90        58.11 o                         
  -4   6   1         49.03        -73.34        81.04 o                         
  -3   6   1         75.48         49.40        54.34 o                         
  -2   6   1          0.66          5.09        50.28 o                         
  -1   6   1         21.75         24.68        59.61 o                         
   0   6   1        212.92        119.34        56.68 o                         
   1   6   1          6.66         66.37        54.25 o                         
   2   6   1          0.01         60.65        55.51 o                         
   3   6   1         43.02        -11.91        55.43 o                         
   4   6   1        302.60        408.28        68.42 o                         
   5   6   1          0.00        -11.86        53.09 o                         
   6   6   1        134.30        165.66        56.69 o                         
   7   6   1        166.96         23.87        60.87 o                         
   8   6   1          6.06         48.22        37.52 o                         
   9   6   1         75.40         81.52        52.10 o                         
  10   6   1         23.64        -17.51        36.28 o                         
  11   6   1          0.04         93.29        40.88 o                         
 -28   0   2        145.63        200.61        50.01 o                         
 -27   0   2         83.40        125.23        71.75 o                         
 -26   0   2         23.18         74.06        36.65 o                         
 -25   0   2        803.86        824.90        55.44 o                         
 -24   0   2        297.56        280.37        40.48 o                         
 -23   0   2        359.29        308.52        38.59 o                         
 -22   0   2       1875.28       1860.56        67.92 o                         
 -21   0   2       1675.75       1768.34        75.27 o                         
 -20   0   2       2826.98       2845.35        98.52 o                         
 -19   0   2         12.24        -10.58        28.31 o                         
 -18   0   2       1445.68       1541.02        62.60 o                         
 -17   0   2          0.01          2.09        22.48 o                         
 -16   0   2        447.08        377.73        26.60 o                         
 -15   0   2        534.37        538.89        24.23 o                         
 -14   0   2        396.89        371.80        21.64 o                         
 -13   0   2         48.63         36.64        12.80 o                         
 -12   0   2         17.35         19.84        11.87 o                         
 -11   0   2       1489.64       1407.37        40.99 o                         
 -10   0   2        776.27        695.61        22.67 o                         
  -9   0   2        994.80       1009.54        25.04 o                         
  -8   0   2        214.39        190.35        14.12 o                         
  -7   0   2         27.73         23.86        23.23 o                         
  -6   0   2      50623.29      47871.92       217.04 o                         
  -5   0   2      24917.18      22818.88       184.93 o                         
  -4   0   2       3130.72       2920.67        67.36 o                         
  -3   0   2      11447.28      11132.05        84.20 o                         
  -2   0   2       3705.05       3636.40        51.38 o                         
  -1   0   2       2580.80       2504.76        77.66 o                         
   0   0   2       2475.99       2384.85        18.64 o                         
   1   0   2       2383.74       2161.63        29.73 o                         
   2   0   2       6484.52       6207.10        42.70 o                         
   3   0   2        159.26        188.02        18.61 o                         
   4   0   2       3912.55       3665.44        49.75 o                         
   5   0   2       1534.47       1380.24        35.64 o                         
   6   0   2        184.33        188.03         9.13 o                         
   7   0   2        676.62        720.68        20.39 o                         
   8   0   2        123.55        110.06         9.34 o                         
   9   0   2       6099.41       6293.84        41.91 o                         
  10   0   2       1824.35       1850.81        30.74 o                         
  11   0   2         40.26         51.30         8.16 o                         
  12   0   2       1586.33       1582.85        63.57 o                         
  13   0   2       2451.27       2339.37        46.42 o                         
  14   0   2       1360.71       1314.37        38.21 o                         
  15   0   2          0.25         -2.94        17.11 o                         
  16   0   2        748.00        720.48        33.14 o                         
  17   0   2         12.99         16.44        22.54 o                         
  18   0   2          9.49         42.14        27.51 o                         
  19   0   2        175.18        170.56        32.28 o                         
  20   0   2        135.07        114.77        32.65 o                         
  21   0   2        107.13         82.28        35.86 o                         
  22   0   2        784.03        811.35        58.49 o                         
  23   0   2         92.46         70.63        36.49 o                         
  24   0   2          8.14        -14.95        40.47 o                         
  25   0   2         18.92        -45.33        66.64 o                         
  26   0   2         10.00         24.16        67.85 o                         
  27   0   2          1.39         28.11        68.71 o                         
 -28   1   2         42.61         83.44        39.37 o                         
 -27   1   2          0.12        -11.18        30.70 o                         
 -26   1   2          1.20         45.74        30.56 o                         
 -25   1   2         28.83         -3.38        33.72 o                         
 -24   1   2          2.41         13.86        29.94 o                         
 -23   1   2          5.35        -17.31        25.70 o                         
 -22   1   2         86.10         82.27        20.16 o                         
 -21   1   2         39.73         28.90        16.17 o                         
 -20   1   2         16.12        -10.69        18.87 o                         
 -19   1   2        192.71        213.11        19.50 o                         
 -18   1   2        191.77        199.74        16.61 o                         
 -17   1   2        577.40        609.34        23.29 o                         
 -16   1   2        293.75        299.45        18.28 o                         
 -15   1   2          2.72         -5.53        11.32 o                         
 -14   1   2         55.63         43.33        14.39 o                         
 -13   1   2          6.08         -1.05         8.17 o                         
 -12   1   2        528.92        492.63        21.67 o                         
 -11   1   2         83.90         79.06        10.38 o                         
 -10   1   2         68.02         79.95         7.70 o                         
  -9   1   2         24.46         36.28         7.08 o                         
  -8   1   2        422.24        419.69        10.93 o                         
  -7   1   2       4099.73       4013.45        42.54 o                         
  -6   1   2       3833.14       3705.30        25.36 o                         
  -5   1   2       3876.50       3793.72        33.87 o                         
  -4   1   2       3889.14       3546.61        59.37 o                         
  -3   1   2      11934.48      12014.43        68.62 o                         
  -2   1   2       7800.05       7570.69        36.56 o                         
  -1   1   2         95.66         82.06         6.83 o                         
   0   1   2         10.18         12.10         7.30 o                         
   1   1   2       3990.45       4099.05        41.86 o                         
   2   1   2        270.07        284.45         9.44 o                         
   3   1   2         12.53         22.95         7.38 o                         
   4   1   2       1288.51       1344.71        16.71 o                         
   5   1   2       2491.50       2510.99        23.12 o                         
   6   1   2        458.06        446.02        13.15 o                         
   7   1   2        522.31        506.71        11.54 o                         
   8   1   2        740.33        755.63        16.88 o                         
   9   1   2         24.02         43.82         8.22 o                         
  10   1   2        390.69        366.23        12.28 o                         
  11   1   2        284.13        299.20        11.67 o                         
  12   1   2         20.57         22.37         6.28 o                         
  13   1   2         26.66         29.03         7.23 o                         
  14   1   2        104.53         94.63        10.94 o                         
  15   1   2        709.12        717.03        21.55 o                         
  16   1   2         69.89         52.55        11.98 o                         
  17   1   2          0.00         -6.78        11.71 o                         
  18   1   2         80.71         78.30         8.58 o                         
  19   1   2        363.62        324.16        28.20 o                         
  20   1   2         69.56        118.97        23.77 o                         
  21   1   2         10.61         22.07        23.21 o                         
  22   1   2          3.55          8.67        24.19 o                         
  23   1   2        110.38        135.75        28.50 o                         
  24   1   2        330.01        425.01        39.18 o                         
  25   1   2         10.49         27.96        38.94 o                         
  26   1   2          8.18         77.45        44.24 o                         
  27   1   2          3.00        -53.30        53.30 o                         
 -27   2   2         84.34         96.42        37.20 o                         
 -26   2   2        162.85        165.38        40.55 o                         
 -25   2   2        160.52        120.42        37.47 o                         
 -24   2   2        142.15        211.05        33.13 o                         
 -23   2   2        271.36        260.89        32.70 o                         
 -22   2   2         49.35         63.31        25.18 o                         
 -21   2   2        214.44        258.68        29.69 o                         
 -20   2   2         52.79          3.97        24.66 o                         
 -19   2   2         57.93         78.46        25.11 o                         
 -18   2   2        577.73        525.91        42.81 o                         
 -17   2   2        192.76        195.96        34.05 o                         
 -16   2   2          6.91         12.17        24.66 o                         
 -15   2   2        455.20        529.21        38.50 o                         
 -14   2   2        251.36        256.03        30.92 o                         
 -13   2   2        626.89        578.15        31.37 o                         
 -12   2   2        137.13        122.46        15.01 o                         
 -11   2   2        846.28        827.26        23.69 o                         
 -10   2   2        254.39        240.71        14.01 o                         
  -9   2   2       1291.69       1504.84        30.96 o                         
  -8   2   2        671.17        681.34        17.53 o                         
  -7   2   2       1221.38       1316.35        21.44 o                         
  -6   2   2         74.89         83.52         9.66 o                         
  -5   2   2         74.86         87.45         9.18 o                         
  -4   2   2        410.28        398.94        12.47 o                         
  -3   2   2       2036.86       2208.87        33.43 o                         
  -2   2   2          1.20         -9.22         9.93 o                         
  -1   2   2        388.28        422.95        15.15 o                         
   0   2   2        507.06        497.16        13.27 o                         
   1   2   2        806.93        848.95        16.66 o                         
   2   2   2       2200.16       2383.37        26.97 o                         
   3   2   2       1291.28       1377.76        22.11 o                         
   4   2   2        243.65        259.03        12.50 o                         
   5   2   2        254.38        283.68        13.05 o                         
   6   2   2        370.60        423.52        14.61 o                         
   7   2   2        439.15        409.50        15.64 o                         
   8   2   2          9.71          3.39         8.78 o                         
   9   2   2        901.07        926.39        19.10 o                         
  10   2   2         85.06         94.87        11.17 o                         
  11   2   2        376.14        371.11        18.82 o                         
  12   2   2         12.87         -3.49         9.35 o                         
  13   2   2       1001.13        991.51        22.73 o                         
  14   2   2       1561.66       1503.45        39.21 o                         
  15   2   2        338.68        406.77        29.06 o                         
  16   2   2       2391.81       2510.56        73.25 o                         
  17   2   2         29.49         25.22        22.85 o                         
  18   2   2         49.09         94.22        24.39 o                         
  19   2   2         15.50         27.88        30.16 o                         
  20   2   2        184.26        138.93        27.84 o                         
  21   2   2        178.81        220.28        28.91 o                         
  22   2   2         98.81        119.03        27.19 o                         
  23   2   2         87.27         28.68        30.30 o                         
  24   2   2         49.03        120.87        39.79 o                         
  25   2   2          1.77         26.75        36.91 o                         
  26   2   2          2.51         26.33        49.34 o                         
 -25   3   2        336.30        377.60        41.07 o                         
 -24   3   2         17.56        -31.90        31.90 o                         
 -23   3   2          2.07        -12.86        29.63 o                         
 -22   3   2         13.54         26.75        27.95 o                         
 -21   3   2        156.56        122.34        37.42 o                         
 -20   3   2         70.28         79.02        50.30 o                         
 -19   3   2         20.11         68.30        57.55 o                         
 -18   3   2        256.13        224.71        43.77 o                         
 -17   3   2         93.31        133.55        27.67 o                         
 -16   3   2        377.84        362.32        32.63 o                         
 -15   3   2        161.48        110.88        24.95 o                         
 -14   3   2         25.68         30.63        15.89 o                         
 -13   3   2        157.64        204.00        34.02 o                         
 -12   3   2         12.48         23.89        14.69 o                         
 -11   3   2          5.67         -1.23        15.07 o                         
 -10   3   2        647.06        673.92        27.30 o                         
  -9   3   2        429.91        469.36        20.78 o                         
  -8   3   2        441.70        507.18        25.67 o                         
  -7   3   2        528.46        530.87        24.66 o                         
  -6   3   2         98.58         95.47        17.88 o                         
  -5   3   2         91.89         80.53        14.36 o                         
  -4   3   2        275.61        287.00        18.31 o                         
  -3   3   2         20.32         29.82        15.84 o                         
  -2   3   2         41.87         32.82        14.28 o                         
  -1   3   2          0.18          0.23        13.77 o                         
   0   3   2       1080.23       1102.29        29.25 o                         
   1   3   2        237.81        275.70        18.13 o                         
   2   3   2       3189.00       3377.57        59.60 o                         
   3   3   2        333.88        316.10        22.75 o                         
   4   3   2       2065.70       2163.35        45.67 o                         
   5   3   2       2116.63       2238.49        46.99 o                         
   6   3   2        603.79        585.38        27.03 o                         
   7   3   2         75.61         85.68        22.11 o                         
   8   3   2        163.84        198.06        18.80 o                         
   9   3   2         10.31          5.45        14.16 o                         
  10   3   2         12.47        -14.25        14.25 o                         
  11   3   2        320.30        290.51        23.92 o                         
  12   3   2         43.32         10.81        17.38 o                         
  13   3   2          6.24         -2.89        13.57 o                         
  14   3   2         67.19         81.76        24.45 o                         
  15   3   2          0.32         25.61        21.40 o                         
  16   3   2        431.45        459.01        28.31 o                         
  17   3   2         37.03         52.32        22.86 o                         
  18   3   2          0.55        -26.68        26.68 o                         
  19   3   2         50.24         62.93        33.94 o                         
  20   3   2        179.14        236.89        34.74 o                         
  21   3   2         80.54         10.82        52.10 o                         
  22   3   2         61.96         86.72        37.88 o                         
  23   3   2         47.68         29.26        37.30 o                         
  24   3   2         34.04         34.40        39.28 o                         
 -22   4   2        354.62        433.37        77.01 o                         
 -21   4   2         19.09         56.24        37.21 o                         
 -20   4   2         39.82          5.87        34.07 o                         
 -19   4   2        404.07        467.75        60.42 o                         
 -18   4   2         45.13         63.04        55.61 o                         
 -17   4   2         75.98         68.22        30.55 o                         
 -16   4   2          8.06         -1.16        29.04 o                         
 -15   4   2          6.28        -28.43        28.43 o                         
 -14   4   2        399.16        306.59        33.14 o                         
 -13   4   2         86.66         12.65        26.33 o                         
 -12   4   2         10.95         -1.98        26.09 o                         
 -11   4   2        293.20        317.02        33.36 o                         
 -10   4   2        169.11        220.76        31.01 o                         
  -9   4   2         43.25         60.80        29.97 o                         
  -8   4   2        251.26        250.26        33.56 o                         
  -7   4   2         93.46         88.23        26.52 o                         
  -6   4   2        402.30        399.67        32.90 o                         
  -5   4   2         63.12         31.47        44.53 o                         
  -4   4   2       1444.17       1374.56        52.64 o                         
  -3   4   2        243.51        242.48        40.22 o                         
  -2   4   2         12.87         61.30        35.42 o                         
  -1   4   2       1760.95       1741.08        74.81 o                         
   0   4   2        465.15        447.08        45.46 o                         
   1   4   2        331.29        325.32        32.18 o                         
   2   4   2         14.07         45.82        24.83 o                         
   3   4   2          1.20         -0.66        24.85 o                         
   4   4   2        355.20        311.04        31.89 o                         
   5   4   2         13.45         16.00        24.92 o                         
   6   4   2         10.82         42.35        25.90 o                         
   7   4   2          7.28         36.36        24.83 o                         
   8   4   2        156.59         98.34        28.28 o                         
   9   4   2        221.10        233.14        31.67 o                         
  10   4   2         76.88         61.38        32.99 o                         
  11   4   2        271.53        244.54        34.07 o                         
  12   4   2         84.04        108.89        29.70 o                         
  13   4   2        460.38        534.14        43.40 o                         
  14   4   2         79.69         51.08        28.48 o                         
  15   4   2          7.09        -21.35        29.41 o                         
  16   4   2        354.70        369.80        37.38 o                         
  17   4   2        168.60        175.25        31.69 o                         
  18   4   2         54.87         59.11        22.15 o                         
  19   4   2        272.24        312.36        35.27 o                         
  20   4   2        565.43        645.92        43.14 o                         
  21   4   2          5.88         38.69        32.26 o                         
 -18   5   2         20.97         -1.84        47.57 o                         
 -17   5   2          2.21        -24.66        32.10 o                         
 -16   5   2          6.96         12.31        31.10 o                         
 -15   5   2          8.02         26.76        32.03 o                         
 -14   5   2         54.68         62.90        32.42 o                         
 -13   5   2         36.04         17.23        30.04 o                         
 -12   5   2          0.26          9.79        29.77 o                         
 -11   5   2         56.38         74.67        37.75 o                         
 -10   5   2         14.84          1.76        29.83 o                         
  -9   5   2        159.94        166.27        33.57 o                         
  -8   5   2          0.04          5.46        30.46 o                         
  -7   5   2         21.43         10.01        29.01 o                         
  -6   5   2         68.15         27.93        44.85 o                         
  -5   5   2         31.87         75.91        44.63 o                         
  -4   5   2         16.31         38.65        51.11 o                         
  -3   5   2          7.21         32.98        51.46 o                         
  -2   5   2       2131.08       2148.82        96.53 o                         
  -1   5   2          0.91        -15.15        42.13 o                         
   0   5   2        403.82        476.36        90.67 o                         
   1   5   2        258.14        197.15        52.12 o                         
   2   5   2         58.05         48.66        43.81 o                         
   3   5   2          0.87         48.07        32.95 o                         
   4   5   2         94.04         78.64        32.63 o                         
   5   5   2          4.76         17.28        47.09 o                         
   6   5   2         58.03         62.11        35.46 o                         
   7   5   2         71.33         41.76        41.32 o                         
   8   5   2        198.30        180.12        53.72 o                         
   9   5   2        105.65        127.05        31.60 o                         
  10   5   2          0.37        -23.58        32.85 o                         
  11   5   2          7.55         24.28        33.06 o                         
  12   5   2         93.69        147.45        36.52 o                         
  13   5   2         75.75         52.03        32.98 o                         
  14   5   2        108.61        160.29        42.92 o                         
  15   5   2         14.15         23.77        31.84 o                         
  16   5   2         47.90         81.57        32.82 o                         
  17   5   2         96.03        152.81        37.85 o                         
 -11   6   2          0.04         11.85        54.83 o                         
 -10   6   2          5.49        -41.61        56.13 o                         
  -9   6   2         48.43         21.36        61.55 o                         
  -8   6   2         78.54         64.03        57.52 o                         
  -7   6   2         18.56        -24.09        52.53 o                         
  -6   6   2        122.94        129.28        55.98 o                         
  -5   6   2         66.82         53.16        55.42 o                         
  -4   6   2         62.32        -37.77        54.53 o                         
  -3   6   2        150.74         -6.16        80.90 o                         
  -2   6   2         57.14         39.09        55.18 o                         
  -1   6   2         75.61         20.42        54.58 o                         
   0   6   2         57.61         41.25        56.26 o                         
   1   6   2        650.99        545.40        71.74 o                         
   2   6   2          0.60        104.54        57.97 o                         
   3   6   2         11.63         72.81        53.55 o                         
   4   6   2        119.58        135.51        56.28 o                         
   5   6   2         24.57         88.62        68.97 o                         
   6   6   2        203.45        166.31       100.31 o                         
   7   6   2         53.81         25.01        39.41 o                         
   8   6   2        106.33        108.72        40.41 o                         
   9   6   2        153.19        250.75        64.62 o                         
  10   6   2         83.19         56.23        38.67 o                         
 -28   1   3         31.08         16.94        39.04 o                         
 -27   1   3          6.47         16.05        29.26 o                         
 -26   1   3          5.97          9.50        43.37 o                         
 -25   1   3          3.92         -5.91        32.94 o                         
 -24   1   3        307.96        317.54        33.18 o                         
 -23   1   3        526.80        576.33        30.31 o                         
 -22   1   3        129.44        124.75        31.32 o                         
 -21   1   3         53.06         23.87        17.84 o                         
 -20   1   3         37.29         38.46        16.52 o                         
 -19   1   3         25.53         48.06        15.62 o                         
 -18   1   3         69.60         75.42        14.45 o                         
 -17   1   3        171.54        165.55        16.73 o                         
 -16   1   3         90.94         58.96         6.30 o                         
 -15   1   3         11.77          8.47        18.01 o                         
 -14   1   3        583.17        586.75        23.36 o                         
 -13   1   3        226.64        240.77        14.27 o                         
 -12   1   3       1346.37       1400.92        45.13 o                         
 -11   1   3        371.00        417.24        57.76 o                         
 -10   1   3        835.36        833.06        16.38 o                         
  -9   1   3       1214.78       1240.28        18.76 o                         
  -8   1   3       1057.61       1018.70        19.19 o                         
  -7   1   3       1943.74       1899.15        22.90 o                         
  -6   1   3        247.96        238.24         9.67 o                         
  -5   1   3       2059.22       2000.37        38.52 o                         
  -4   1   3       1022.76        987.80        12.08 o                         
  -3   1   3      27348.54      26839.15       222.86 o                         
  -2   1   3       3569.64       3333.02        21.95 o                         
  -1   1   3       6585.22       6447.58        39.30 o                         
   0   1   3       1280.63       1267.68        19.49 o                         
   1   1   3         26.08         28.58         7.50 o                         
   2   1   3        151.45        125.17         9.14 o                         
   3   1   3        259.42        293.57         9.41 o                         
   4   1   3        444.10        472.73        12.07 o                         
   5   1   3        628.33        594.70        11.64 o                         
   6   1   3        867.79        806.98        13.42 o                         
   7   1   3        265.56        268.09         9.72 o                         
   8   1   3        148.94        172.96         9.35 o                         
   9   1   3        387.84        438.69        12.72 o                         
  10   1   3        224.93        241.27        10.83 o                         
  11   1   3        310.95        316.87        12.68 o                         
  12   1   3          1.07          3.43         6.83 o                         
  13   1   3        638.77        625.80        13.50 o                         
  14   1   3        272.75        285.83        12.43 o                         
  15   1   3       1274.28       1182.59        22.20 o                         
  16   1   3        124.25        126.26        14.87 o                         
  17   1   3          3.93         26.19        15.67 o                         
  18   1   3          2.59         -2.22        19.76 o                         
  19   1   3         41.16         43.86        20.23 o                         
  20   1   3        332.18        337.31        28.91 o                         
  21   1   3        109.75         60.02        23.25 o                         
  22   1   3        263.49        262.08        27.30 o                         
  23   1   3         29.70          8.84        30.57 o                         
  24   1   3          1.00        -42.49        42.49 o                         
  25   1   3         30.93         37.73        50.14 o                         
  26   1   3          7.51        -60.48        60.48 o                         
 -27   2   3         76.62         48.87        33.49 o                         
 -26   2   3          3.22          6.45        29.72 o                         
 -25   2   3         33.55         50.65        41.87 o                         
 -24   2   3         71.93         65.41        27.97 o                         
 -23   2   3         19.29        -10.35        26.21 o                         
 -22   2   3         23.33         42.66        25.48 o                         
 -21   2   3         18.87         46.21        24.80 o                         
 -20   2   3         14.26         21.36        27.54 o                         
 -19   2   3        171.74        229.94        37.37 o                         
 -18   2   3          1.78         13.68        35.00 o                         
 -17   2   3         52.45         24.55        28.47 o                         
 -16   2   3         45.27         56.01        27.61 o                         
 -15   2   3          0.07          6.56        14.36 o                         
 -14   2   3        738.22        854.26        28.28 o                         
 -13   2   3         65.65         74.13        13.37 o                         
 -12   2   3        211.15        206.89        14.21 o                         
 -11   2   3        299.36        305.73        13.46 o                         
 -10   2   3        617.62        609.04        16.67 o                         
  -9   2   3        523.92        548.26        16.13 o                         
  -8   2   3       2229.77       2265.00        33.22 o                         
  -7   2   3        117.95        206.64        61.06 o                         
  -6   2   3        418.29        402.35        13.40 o                         
  -5   2   3       4977.92       5145.49        37.58 o                         
  -4   2   3        469.24        509.01        16.11 o                         
  -3   2   3        856.58        904.02        19.45 o                         
  -2   2   3        374.68        422.74        14.13 o                         
  -1   2   3       3884.12       4141.57        35.21 o                         
   0   2   3         11.75         -2.01         8.29 o                         
   1   2   3         72.91         85.01         8.93 o                         
   2   2   3        634.64        650.86        16.19 o                         
   3   2   3       3124.48       3397.59        33.18 o                         
   4   2   3         41.00         87.39        10.04 o                         
   5   2   3          1.83          5.63         9.82 o                         
   6   2   3        613.85        617.04        17.21 o                         
   7   2   3         20.63         12.86         9.68 o                         
   8   2   3        289.99        289.53        15.41 o                         
   9   2   3       1028.91       1023.63        24.11 o                         
  10   2   3        345.82        332.44        16.18 o                         
  11   2   3        711.85        706.21        20.84 o                         
  12   2   3        602.60        630.22        18.02 o                         
  13   2   3        715.81        723.56        23.91 o                         
  14   2   3        748.89        745.12        25.04 o                         
  15   2   3        465.12        433.80        32.06 o                         
  16   2   3       1909.87       2019.77        54.79 o                         
  17   2   3         54.20         43.47        22.98 o                         
  18   2   3        137.08        187.43        25.40 o                         
  19   2   3        211.45        232.03        27.25 o                         
  20   2   3          4.02         -1.25        24.70 o                         
  21   2   3        209.54        217.06        28.69 o                         
  22   2   3        182.68        230.16        41.08 o                         
  23   2   3          0.04        -37.65        37.65 o                         
  24   2   3        240.77        329.76        55.49 o                         
  25   2   3          8.84        -10.40        73.37 o                         
 -25   3   3         31.61         30.25        31.36 o                         
 -24   3   3         39.64        -31.81        31.81 o                         
 -23   3   3         26.82         68.56        30.29 o                         
 -22   3   3        156.99         79.17        44.72 o                         
 -21   3   3          8.02         21.43        35.93 o                         
 -20   3   3         46.41        117.08        35.59 o                         
 -19   3   3         47.90         57.44        66.47 o                         
 -18   3   3         33.81         63.84        34.41 o                         
 -17   3   3          1.10        -26.55        26.55 o                         
 -16   3   3        117.95        112.08        24.96 o                         
 -15   3   3          4.70          6.88        22.96 o                         
 -14   3   3          0.54         12.96        17.56 o                         
 -13   3   3          3.79        -13.41        13.41 o                         
 -12   3   3        115.34        126.73        22.88 o                         
 -11   3   3        403.88        408.67        24.08 o                         
 -10   3   3         92.16         86.04        16.45 o                         
  -9   3   3          2.29         -2.09        14.88 o                         
  -8   3   3        429.77        525.86        35.05 o                         
  -7   3   3         31.73         35.97        13.58 o                         
  -6   3   3         54.84         75.40        14.68 o                         
  -5   3   3         37.27         35.98        12.64 o                         
  -4   3   3        171.87        180.05        15.73 o                         
  -3   3   3        336.82        366.29        21.82 o                         
  -2   3   3          0.95         -2.81        13.91 o                         
  -1   3   3        283.52        284.67        18.23 o                         
   0   3   3       1116.59       1176.06        30.13 o                         
   1   3   3        136.31        162.20        18.70 o                         
   2   3   3        105.05        110.05        16.18 o                         
   3   3   3         20.06         36.21        15.27 o                         
   4   3   3          3.08         -5.93        15.76 o                         
   5   3   3        725.43        802.64        30.44 o                         
   6   3   3        101.48        105.81        18.38 o                         
   7   3   3          6.78          5.99        15.57 o                         
   8   3   3          3.06         -8.42        22.27 o                         
   9   3   3        273.75        249.97        22.31 o                         
  10   3   3         13.48         40.27        13.24 o                         
  11   3   3        150.02        144.95        16.33 o                         
  12   3   3        139.18        116.12        22.21 o                         
  13   3   3        435.30        452.03        33.70 o                         
  14   3   3         14.84         22.34        18.99 o                         
  15   3   3          5.62         12.27        22.65 o                         
  16   3   3         20.71         20.12        18.66 o                         
  17   3   3        135.23        114.29        25.44 o                         
  18   3   3         24.57          9.00        35.31 o                         
  19   3   3        328.38        382.55        33.57 o                         
  20   3   3         54.20         62.61        26.58 o                         
  21   3   3          0.60        -35.22        35.22 o                         
  22   3   3         71.94        -19.83        32.86 o                         
  23   3   3         32.36         20.49        34.54 o                         
  24   3   3          1.03        -16.46        45.49 o                         
 -22   4   3          0.68         62.11        46.28 o                         
 -21   4   3          0.03         -5.88        45.18 o                         
 -20   4   3         27.74         85.59        39.06 o                         
 -19   4   3         44.46        104.64        29.02 o                         
 -18   4   3          1.95         32.34        28.28 o                         
 -17   4   3         17.35         25.52        27.42 o                         
 -16   4   3         81.17         37.09        31.94 o                         
 -15   4   3         33.04         87.51        30.57 o                         
 -14   4   3         68.77         26.95        39.07 o                         
 -13   4   3         51.97         31.49        30.24 o                         
 -12   4   3         49.15         -2.16        27.83 o                         
 -11   4   3         15.66         54.23        26.66 o                         
 -10   4   3        880.55        767.04        45.72 o                         
  -9   4   3         47.62         55.37        23.39 o                         
  -8   4   3        545.58        504.15        37.24 o                         
  -7   4   3        229.02        230.46        23.13 o                         
  -6   4   3         59.39         84.94        20.76 o                         
  -5   4   3        119.24        146.89        27.31 o                         
  -4   4   3        182.40        159.54        55.83 o                         
  -3   4   3         20.19         10.11        23.84 o                         
  -2   4   3        134.54        129.39        27.55 o                         
  -1   4   3        611.56        558.81        46.33 o                         
   0   4   3        336.65        382.48        30.29 o                         
   1   4   3        101.92         85.94        21.07 o                         
   2   4   3        580.99        640.53        33.13 o                         
   3   4   3          9.35         22.06        19.11 o                         
   4   4   3         30.73         37.48        20.49 o                         
   5   4   3         21.30          7.52        19.62 o                         
   6   4   3         13.04         18.39        22.37 o                         
   7   4   3          8.31          7.15        24.96 o                         
   8   4   3        293.95        322.49        33.39 o                         
   9   4   3        362.24        349.82        33.96 o                         
  10   4   3         98.45        169.89        30.04 o                         
  11   4   3        127.59        127.98        30.55 o                         
  12   4   3         22.07         40.47        28.78 o                         
  13   4   3        306.89        289.53        35.13 o                         
  14   4   3        428.67        426.73        38.64 o                         
  15   4   3         26.59          6.35        28.62 o                         
  16   4   3        326.39        298.42        35.04 o                         
  17   4   3        164.70        239.56        27.60 o                         
  18   4   3         20.28         39.66        24.12 o                         
  19   4   3          0.71        -16.33        37.97 o                         
  20   4   3         67.76         22.19        34.57 o                         
  21   4   3         44.57         83.13        41.97 o                         
 -18   5   3          2.37        -29.74        29.74 o                         
 -17   5   3          0.04         68.43        32.39 o                         
 -16   5   3         89.53        113.34        32.46 o                         
 -15   5   3         67.27        105.75        40.02 o                         
 -14   5   3          2.12        -16.16        28.95 o                         
 -13   5   3          6.70          7.26        28.56 o                         
 -12   5   3        583.06        559.05        43.65 o                         
 -11   5   3          1.89        -30.53        31.33 o                         
 -10   5   3        466.52        468.74        41.88 o                         
  -9   5   3         39.32         20.86        41.74 o                         
  -8   5   3         21.59         19.53        35.30 o                         
  -7   5   3        190.11        198.56        47.57 o                         
  -6   5   3        118.25         62.15        46.65 o                         
  -5   5   3         58.47         74.87        45.59 o                         
  -4   5   3         83.18         50.67        43.77 o                         
  -3   5   3        716.27        713.09        65.89 o                         
  -2   5   3       1154.56       1149.95        77.12 o                         
  -1   5   3       1200.68       1196.66        79.97 o                         
   0   5   3         31.33         35.28        42.29 o                         
   1   5   3         34.64         92.58        44.24 o                         
   2   5   3        132.89        148.24        46.08 o                         
   3   5   3         58.51        129.69        36.10 o                         
   4   5   3        127.24        180.10        35.80 o                         
   5   5   3         15.06         60.42        32.59 o                         
   6   5   3          0.01         15.57        45.63 o                         
   7   5   3        198.45        145.86        33.67 o                         
   8   5   3         76.03         75.76        31.06 o                         
   9   5   3          5.24         -5.51        35.80 o                         
  10   5   3         15.26         35.52        44.09 o                         
  11   5   3         61.21         51.42        31.87 o                         
  12   5   3        312.69        285.45        40.22 o                         
  13   5   3         83.14        112.02        57.55 o                         
  14   5   3        359.79        392.21        43.67 o                         
  15   5   3        312.96        254.33        39.45 o                         
  16   5   3          1.19         34.98        36.03 o                         
  17   5   3          6.21        134.64        70.82 o                         
 -11   6   3         82.96         98.26        53.99 o                         
 -10   6   3         39.27         40.73        53.47 o                         
  -9   6   3         30.31        -56.38        56.38 o                         
  -8   6   3         10.34         48.23        56.66 o                         
  -7   6   3         53.51         -9.38        57.03 o                         
  -6   6   3        239.18        325.26        71.87 o                         
  -5   6   3          3.78        -24.67        53.47 o                         
  -4   6   3          2.92         76.30        53.01 o                         
  -3   6   3         20.68         33.51        57.05 o                         
  -2   6   3          1.08        -23.80        54.85 o                         
  -1   6   3         47.28         80.91        58.01 o                         
   0   6   3          1.78         71.25        51.13 o                         
   1   6   3        323.08        392.41        67.29 o                         
   2   6   3         23.63         50.03        53.73 o                         
   3   6   3         17.46        -23.68        54.99 o                         
   4   6   3          7.10        -53.88        53.88 o                         
   5   6   3          7.15         -0.61        74.31 o                         
   6   6   3         34.74          3.54        65.89 o                         
   7   6   3          7.65        -37.86        37.86 o                         
   8   6   3         20.64         -9.13        60.76 o                         
   9   6   3         68.41        121.88        65.59 o                         
 -28   0   4        458.46        414.81        52.36 o                         
 -27   0   4        243.73        265.83        44.86 o                         
 -26   0   4         12.87         29.37        32.89 o                         
 -25   0   4          3.60         21.62        49.03 o                         
 -24   0   4         14.99          8.13        32.04 o                         
 -23   0   4       1722.10       1771.75        67.61 o                         
 -22   0   4         37.03         91.85        39.67 o                         
 -21   0   4       1072.30       1094.68        61.97 o                         
 -20   0   4        222.18        194.92        39.75 o                         
 -19   0   4          0.51          1.96        17.20 o                         
 -18   0   4         14.49         31.37        17.44 o                         
 -17   0   4         46.77         72.12        17.03 o                         
 -16   0   4       1228.41       1269.15        39.24 o                         
 -15   0   4        387.56        438.33        24.98 o                         
 -14   0   4          2.36        -10.98        13.71 o                         
 -13   0   4        501.69        499.73        25.00 o                         
 -12   0   4        957.25        987.75        32.40 o                         
 -11   0   4       8688.35       8703.92        84.44 o                         
 -10   0   4        603.26        651.10        29.75 o                         
  -9   0   4        447.26        451.32        26.50 o                         
  -8   0   4       1180.65       1093.57        51.81 o                         
  -7   0   4        944.63        825.18        52.28 o                         
  -6   0   4       1200.94       1043.76        43.17 o                         
  -5   0   4       3179.58       3000.93        84.23 o                         
  -4   0   4       3981.26       3581.05        64.82 o                         
  -3   0   4        488.06        489.43        16.17 o                         
  -2   0   4       6655.87       6794.05        68.80 o                         
  -1   0   4          0.28         -3.81         7.32 o                         
   0   0   4       3673.30       3308.73        53.37 o                         
   1   0   4       2481.73       2335.94        32.15 o                         
   2   0   4       4224.95       4126.42        41.98 o                         
   3   0   4       3311.64       3148.67        44.97 o                         
   4   0   4         53.25         69.50        12.23 o                         
   5   0   4        241.79        222.89        19.59 o                         
   6   0   4        886.55        856.95        27.90 o                         
   7   0   4      20650.20      21360.42        82.25 o                         
   8   0   4       5456.44       5755.06        73.13 o                         
   9   0   4        417.40        448.52        24.14 o                         
  10   0   4          0.17         -5.23         9.05 o                         
  11   0   4       2408.37       2470.98        71.22 o                         
  12   0   4         23.31         36.13         9.30 o                         
  13   0   4        218.86        245.81        15.83 o                         
  14   0   4         91.43         87.15         9.98 o                         
  15   0   4        130.13        119.84        11.89 o                         
  16   0   4        784.51        717.22        25.73 o                         
  17   0   4         12.99          2.29        12.96 o                         
  18   0   4        161.43        117.26        38.80 o                         
  19   0   4        189.68        147.45        32.53 o                         
  20   0   4          2.73         24.45        31.06 o                         
  21   0   4         68.51         24.35        32.85 o                         
  22   0   4         56.71          4.39        60.57 o                         
  23   0   4         13.27        -70.31        70.31 o                         
  24   0   4          1.78        -27.97        65.24 o                         
  25   0   4        224.34        295.98        87.57 o                         
  26   0   4        114.18        172.00        92.34 o                         
 -28   1   4          2.74         81.64        35.75 o                         
 -27   1   4        168.44        204.59        34.39 o                         
 -26   1   4        327.32        332.19        36.57 o                         
 -25   1   4         40.29         62.79        29.75 o                         
 -24   1   4         49.55         46.02        20.38 o                         
 -23   1   4        295.91        306.19        29.85 o                         
 -22   1   4        393.69        413.44        28.03 o                         
 -21   1   4        227.86        268.33        23.03 o                         
 -20   1   4         62.50         90.27        18.67 o                         
 -19   1   4        105.85         79.81        16.12 o                         
 -18   1   4          4.49         17.10        10.48 o                         
 -17   1   4         70.03         85.64        15.86 o                         
 -16   1   4          0.06         -2.59        18.47 o                         
 -15   1   4        238.95        217.68        23.15 o                         
 -14   1   4         80.16         70.65        11.66 o                         
 -13   1   4        222.48        212.92        14.17 o                         
 -12   1   4        435.07        464.77        21.37 o                         
 -11   1   4          0.00         14.39         9.49 o                         
 -10   1   4        212.30        216.49        13.15 o                         
  -9   1   4         34.31         41.11        10.22 o                         
  -8   1   4       2104.98       2126.19        30.98 o                         
  -7   1   4        909.97        821.03        16.77 o                         
  -6   1   4        760.18        762.84        20.84 o                         
  -5   1   4        708.60        666.98        13.26 o                         
  -4   1   4        654.28        631.51        15.08 o                         
  -3   1   4       3506.48       3478.43        30.43 o                         
  -2   1   4         21.12         31.79         8.23 o                         
  -1   1   4       3351.70       3349.23        26.91 o                         
   0   1   4          5.67         -7.39         7.39 o                         
   1   1   4        101.36         95.85         7.54 o                         
   2   1   4          0.46         -5.78         6.82 o                         
   3   1   4        448.70        466.49        10.65 o                         
   4   1   4       2114.03       2217.60        26.75 o                         
   5   1   4        144.59        150.54         8.76 o                         
   6   1   4        213.92        206.68         8.49 o                         
   7   1   4       1027.53       1129.87        17.09 o                         
   8   1   4        562.78        629.16        14.17 o                         
   9   1   4        416.08        459.72        12.33 o                         
  10   1   4         52.13         54.29         7.91 o                         
  11   1   4         77.53         68.76         8.06 o                         
  12   1   4        677.08        730.04        15.87 o                         
  13   1   4        254.64        251.57         9.90 o                         
  14   1   4        342.74        337.23        11.26 o                         
  15   1   4         28.96         34.68         9.34 o                         
  16   1   4        124.06        139.01        15.53 o                         
  17   1   4         37.27         27.40        14.52 o                         
  18   1   4       1798.93       1742.27        46.11 o                         
  19   1   4         57.77         39.14        20.83 o                         
  20   1   4        168.78        149.93        23.03 o                         
  21   1   4          6.48         -0.91        38.70 o                         
  22   1   4        112.42        136.37        62.83 o                         
  23   1   4          0.03        -36.81        44.91 o                         
  24   1   4          8.13         58.48        48.49 o                         
  25   1   4         21.13         -0.11        53.29 o                         
  26   1   4        127.75        159.48        70.84 o                         
 -27   2   4        247.44        293.58        48.64 o                         
 -26   2   4         91.69        157.46        33.66 o                         
 -25   2   4        127.32        184.45        33.24 o                         
 -24   2   4         56.40         60.13        27.92 o                         
 -23   2   4         16.42        -18.60        25.01 o                         
 -22   2   4         12.74         59.16        32.85 o                         
 -21   2   4          8.17         12.50        24.61 o                         
 -20   2   4        111.63         91.98        35.92 o                         
 -19   2   4         51.96         42.82        30.43 o                         
 -18   2   4          0.15          7.98        17.29 o                         
 -17   2   4         37.05         56.84        17.20 o                         
 -16   2   4         35.66         59.40        13.91 o                         
 -15   2   4        319.36        359.55        28.92 o                         
 -14   2   4        307.90        301.88        19.91 o                         
 -13   2   4        110.38        102.71        14.19 o                         
 -12   2   4         21.01         21.62        14.77 o                         
 -11   2   4         43.36         36.50        11.81 o                         
 -10   2   4        672.45        657.21        19.33 o                         
  -9   2   4       2717.06       2743.79        31.68 o                         
  -8   2   4       1465.38       1424.96        25.89 o                         
  -7   2   4         37.83         63.04         9.95 o                         
  -6   2   4        202.76        200.13        12.32 o                         
  -5   2   4        581.58        588.94        16.90 o                         
  -4   2   4       3866.73       3885.22        37.47 o                         
  -3   2   4       1168.09       1255.32        20.75 o                         
  -2   2   4        616.12        666.05        15.34 o                         
  -1   2   4        100.85        108.57         9.02 o                         
   0   2   4          6.52          9.36         8.16 o                         
   1   2   4         74.19         89.96        10.39 o                         
   2   2   4        449.41        538.91        15.67 o                         
   3   2   4       1091.25       1262.82        21.32 o                         
   4   2   4        465.71        535.01        22.11 o                         
   5   2   4        967.06       1054.89        32.11 o                         
   6   2   4         11.59          8.27        10.55 o                         
   7   2   4          0.00          5.30         9.79 o                         
   8   2   4        108.17         98.82        10.80 o                         
   9   2   4        315.27        333.02        14.54 o                         
  10   2   4        166.65        167.37        17.06 o                         
  11   2   4        946.31        933.91        22.94 o                         
  12   2   4          5.73          9.15        10.82 o                         
  13   2   4       1289.87       1296.25        30.41 o                         
  14   2   4          2.37         10.86        13.80 o                         
  15   2   4        249.04        259.09        18.76 o                         
  16   2   4         26.40         31.42        17.74 o                         
  17   2   4         40.57         34.44        23.81 o                         
  18   2   4        746.36        784.94        40.07 o                         
  19   2   4         60.52         22.62        24.07 o                         
  20   2   4         66.38        112.93        38.80 o                         
  21   2   4         23.64        112.05        40.58 o                         
  22   2   4          0.00          0.28        40.20 o                         
  23   2   4        104.12        116.93        50.67 o                         
  24   2   4          2.11        -52.42        52.42 o                         
  25   2   4         99.00        211.53        61.10 o                         
 -25   3   4          0.73         52.11        30.09 o                         
 -24   3   4         73.09         74.54        41.51 o                         
 -23   3   4          1.00         35.95        36.35 o                         
 -22   3   4         28.73        -29.46        40.70 o                         
 -21   3   4          5.80         70.50        36.36 o                         
 -20   3   4        137.03         90.97        35.08 o                         
 -19   3   4        422.89        353.59        41.47 o                         
 -18   3   4          3.99          6.28        34.00 o                         
 -17   3   4        287.07        230.23        33.64 o                         
 -16   3   4       1129.40       1052.50        39.92 o                         
 -15   3   4         81.85         76.54        17.46 o                         
 -14   3   4          0.01         38.41        15.61 o                         
 -13   3   4          0.71        -11.04        15.10 o                         
 -12   3   4         43.63         56.09        16.11 o                         
 -11   3   4        430.14        421.16        26.88 o                         
 -10   3   4          7.61         -2.20        14.59 o                         
  -9   3   4        135.11        148.15        23.48 o                         
  -8   3   4        137.85        129.77        15.76 o                         
  -7   3   4         26.01         35.43        13.18 o                         
  -6   3   4         10.56          5.31        12.43 o                         
  -5   3   4       2003.11       2052.38        39.57 o                         
  -4   3   4        849.80        827.74        39.07 o                         
  -3   3   4        872.55        909.99        31.19 o                         
  -2   3   4         65.11         56.42        14.67 o                         
  -1   3   4        114.09        125.78        14.80 o                         
   0   3   4        225.20        238.97        16.86 o                         
   1   3   4        633.61        726.87        24.88 o                         
   2   3   4          0.44        -12.78        12.84 o                         
   3   3   4          0.10         -0.86        15.23 o                         
   4   3   4        107.14         98.28        23.20 o                         
   5   3   4          3.78         -2.47        16.13 o                         
   6   3   4        562.04        575.28        27.10 o                         
   7   3   4          0.38         -4.56        16.19 o                         
   8   3   4         21.82         39.43        20.67 o                         
   9   3   4         82.53        112.55        18.59 o                         
  10   3   4        887.14        957.77        35.06 o                         
  11   3   4       2612.85       2647.04        54.99 o                         
  12   3   4          2.53         20.32        16.48 o                         
  13   3   4        718.34        748.75        29.33 o                         
  14   3   4       4571.51       4513.18        92.80 o                         
  15   3   4         23.25         54.02        18.17 o                         
  16   3   4         62.62        119.58        24.34 o                         
  17   3   4         35.25         81.28        23.87 o                         
  18   3   4        148.55        145.72        28.44 o                         
  19   3   4         36.60         57.58        29.85 o                         
  20   3   4        159.18        126.86        32.28 o                         
  21   3   4         87.48        100.41        34.42 o                         
  22   3   4         42.09         88.84        34.64 o                         
  23   3   4          0.04         70.48        49.74 o                         
 -22   4   4         39.34        108.26        38.87 o                         
 -21   4   4         93.90        136.61        40.15 o                         
 -20   4   4          4.66          5.95        35.67 o                         
 -19   4   4          0.08         19.92        27.41 o                         
 -18   4   4          2.64         -6.28        25.70 o                         
 -17   4   4         13.05        -10.71        28.13 o                         
 -16   4   4         93.86         31.31        53.66 o                         
 -15   4   4          2.66          1.64        26.26 o                         
 -14   4   4         94.65         24.62        26.74 o                         
 -13   4   4          0.26         -0.04        30.11 o                         
 -12   4   4          1.92         44.16        28.53 o                         
 -11   4   4         71.18        111.86        21.50 o                         
 -10   4   4        985.78       1015.49        37.76 o                         
  -9   4   4       1299.75       1343.38        43.37 o                         
  -8   4   4         83.89         57.49        19.13 o                         
  -7   4   4        405.08        373.21        25.93 o                         
  -6   4   4        442.13        474.88        37.17 o                         
  -5   4   4        879.59        866.71        42.65 o                         
  -4   4   4       1702.91       1643.48        55.58 o                         
  -3   4   4         23.21         36.09        22.33 o                         
  -2   4   4       1197.42       1190.64        49.02 o                         
  -1   4   4        224.07        235.36        32.74 o                         
   0   4   4        165.23        220.07        33.48 o                         
   1   4   4          3.30        -17.48        21.62 o                         
   2   4   4         23.20         21.59        27.79 o                         
   3   4   4          1.84          0.14        19.25 o                         
   4   4   4        217.02        227.95        25.78 o                         
   5   4   4        522.30        474.93        29.92 o                         
   6   4   4          4.44          1.41        19.84 o                         
   7   4   4         91.31         63.89        21.27 o                         
   8   4   4         24.51          8.01        20.62 o                         
   9   4   4         28.82         60.78        22.87 o                         
  10   4   4        155.49        183.66        25.24 o                         
  11   4   4         28.09         20.57        26.53 o                         
  12   4   4         47.83         53.96        31.09 o                         
  13   4   4        232.23        193.21        32.43 o                         
  14   4   4         66.82         24.03        28.27 o                         
  15   4   4          0.01          6.42        23.56 o                         
  16   4   4        118.70        111.73        25.02 o                         
  17   4   4        321.12        306.35        32.33 o                         
  18   4   4        225.67        272.75        37.80 o                         
  19   4   4         11.95         -1.69        31.57 o                         
  20   4   4         23.41         14.85        33.16 o                         
 -18   5   4         16.90         -6.16        47.45 o                         
 -17   5   4          0.03         93.60        44.36 o                         
 -16   5   4         89.54         87.77        35.99 o                         
 -15   5   4         76.97         69.77        33.24 o                         
 -14   5   4         14.78         34.69        30.71 o                         
 -13   5   4         31.75         -1.74        50.52 o                         
 -12   5   4         96.04         67.81        30.91 o                         
 -11   5   4         99.02        108.36        34.29 o                         
 -10   5   4          0.52        -28.59        28.59 o                         
  -9   5   4         77.93         41.67        49.66 o                         
  -8   5   4        708.15        703.15        67.51 o                         
  -7   5   4        260.59        277.33        52.26 o                         
  -6   5   4          1.79         -8.81        43.17 o                         
  -5   5   4        317.36        301.39        58.78 o                         
  -4   5   4          2.12         -6.09        57.06 o                         
  -3   5   4        396.37        323.94        50.94 o                         
  -2   5   4        243.25        204.86        47.16 o                         
  -1   5   4        200.55        100.53        45.89 o                         
   0   5   4         20.40         45.48        46.19 o                         
   1   5   4         15.73         65.57        51.24 o                         
   2   5   4        215.28        189.81        36.37 o                         
   3   5   4          7.35          5.79        33.69 o                         
   4   5   4        201.43        225.32        34.61 o                         
   5   5   4         15.72        -29.40        31.91 o                         
   6   5   4        100.95         91.23        41.45 o                         
   7   5   4        181.32        201.79        36.81 o                         
   8   5   4          7.85         -1.68        35.60 o                         
   9   5   4         54.39         78.49        37.35 o                         
  10   5   4        108.08        137.68        34.07 o                         
  11   5   4        210.67        129.40        37.42 o                         
  12   5   4         16.21         66.44        32.52 o                         
  13   5   4         76.85         86.96        35.84 o                         
  14   5   4         54.37        102.25        39.35 o                         
  15   5   4          3.59        -15.61        40.63 o                         
  16   5   4         33.12        -18.22        31.09 o                         
 -10   6   4          0.53        -34.06        57.53 o                         
  -9   6   4          6.35         33.71        56.49 o                         
  -8   6   4          2.28         30.22        50.90 o                         
  -7   6   4          1.17         36.21        59.82 o                         
  -6   6   4         60.64         68.23        55.54 o                         
  -5   6   4         59.02         66.66        55.16 o                         
  -4   6   4          0.89         40.64        51.61 o                         
  -3   6   4         13.34         29.33        58.90 o                         
  -2   6   4         43.11         32.00        53.53 o                         
  -1   6   4          0.16         61.24        54.34 o                         
   0   6   4         25.22         49.30        51.73 o                         
   1   6   4         24.85         61.07        56.57 o                         
   2   6   4        276.20        272.73        59.05 o                         
   3   6   4          6.54        -11.11        67.34 o                         
   4   6   4         15.90         -5.66        86.65 o                         
   5   6   4         23.26        -48.60        52.99 o                         
   6   6   4        317.01        339.05        48.47 o                         
   7   6   4        240.18        237.82        46.54 o                         
   8   6   4         16.05         88.47        66.00 o                         
 -28   1   5          1.44        -23.34        32.55 o                         
 -27   1   5         35.77         78.92        32.05 o                         
 -26   1   5        427.20        455.75        39.54 o                         
 -25   1   5          1.15         13.40        19.76 o                         
 -24   1   5        212.77        184.76        25.45 o                         
 -23   1   5        340.35        363.72        26.60 o                         
 -22   1   5        116.70        116.91        20.59 o                         
 -21   1   5          0.62        -18.73        18.73 o                         
 -20   1   5        103.21        119.89        12.48 o                         
 -19   1   5         17.31         34.95        15.19 o                         
 -18   1   5         36.83         38.12        10.75 o                         
 -17   1   5        216.06        206.05        15.90 o                         
 -16   1   5          0.02          0.15        11.31 o                         
 -15   1   5          0.29          2.44        16.60 o                         
 -14   1   5         17.81         29.30        15.38 o                         
 -13   1   5        501.35        515.55        21.39 o                         
 -12   1   5        717.26        748.73        23.89 o                         
 -11   1   5        329.11        310.83        18.92 o                         
 -10   1   5          0.36          8.50        12.61 o                         
  -9   1   5       3038.90       2936.91        42.62 o                         
  -8   1   5        946.53        919.02        18.10 o                         
  -7   1   5       1215.04       1169.74        30.86 o                         
  -6   1   5        263.23        243.84        15.17 o                         
  -5   1   5        431.50        392.65        13.88 o                         
  -4   1   5        408.62        410.60        14.03 o                         
  -3   1   5       1160.88       1159.84        19.69 o                         
  -2   1   5          8.12          9.27         8.21 o                         
  -1   1   5          7.76         17.77         7.97 o                         
   0   1   5       3208.41       3277.13        33.74 o                         
   1   1   5          2.27          1.79         7.64 o                         
   2   1   5          9.97         14.80         7.11 o                         
   3   1   5         16.59         26.27         6.48 o                         
   4   1   5         28.23         30.63         6.25 o                         
   5   1   5         55.20         65.76         6.70 o                         
   6   1   5       1367.89       1362.58        42.50 o                         
   7   1   5         28.19         29.02         5.95 o                         
   8   1   5        423.75        453.04        15.44 o                         
   9   1   5       1199.97       1279.53        25.98 o                         
  10   1   5       1646.82       1584.03        20.74 o                         
  11   1   5        276.57        292.82         9.34 o                         
  12   1   5         16.11         29.18         6.12 o                         
  13   1   5          0.62          9.64         7.15 o                         
  14   1   5          9.79         13.43         7.72 o                         
  15   1   5          0.33          1.94         7.23 o                         
  16   1   5        220.27        219.39        16.67 o                         
  17   1   5         11.84         16.42        12.00 o                         
  18   1   5        432.00        369.24        24.18 o                         
  19   1   5          3.52        -10.48        28.68 o                         
  20   1   5         19.55         57.57        37.49 o                         
  21   1   5          0.04         62.61        48.00 o                         
  22   1   5          7.02         35.01        46.17 o                         
  23   1   5          0.26         35.39        46.78 o                         
  24   1   5          0.00         -2.51        53.18 o                         
  25   1   5         53.26         42.37       109.68 o                         
 -27   2   5          3.43        -32.12        32.12 o                         
 -26   2   5         67.85         70.24        32.12 o                         
 -25   2   5        119.91        172.36        56.61 o                         
 -24   2   5          6.91         10.71        31.23 o                         
 -23   2   5          4.67         46.43        27.71 o                         
 -22   2   5         99.18         60.51        27.10 o                         
 -21   2   5         39.41         -4.87        31.01 o                         
 -20   2   5        182.01        203.80        46.15 o                         
 -19   2   5        119.81         89.17        38.48 o                         
 -18   2   5        343.09        384.58        22.50 o                         
 -17   2   5         69.20         71.23        15.00 o                         
 -16   2   5        125.66        172.14        45.79 o                         
 -15   2   5        215.48        247.50        19.24 o                         
 -14   2   5        290.71        297.32        20.48 o                         
 -13   2   5        101.32         77.21        14.53 o                         
 -12   2   5         19.78         13.61        10.10 o                         
 -11   2   5        724.13        700.07        28.40 o                         
 -10   2   5          4.77         -0.08         9.86 o                         
  -9   2   5        545.89        554.90        17.73 o                         
  -8   2   5       1560.13       1474.25        22.13 o                         
  -7   2   5       6124.43       6011.10        66.23 o                         
  -6   2   5        264.71        299.49        11.41 o                         
  -5   2   5         55.97         55.21        13.87 o                         
  -4   2   5        896.75        924.50        40.91 o                         
  -3   2   5       2804.20       3001.67        29.33 o                         
  -2   2   5        751.57        792.76        16.35 o                         
  -1   2   5        675.91        818.69        16.72 o                         
   0   2   5        664.52        712.93        17.05 o                         
   1   2   5         61.90         53.89        11.51 o                         
   2   2   5       1354.30       1457.39        26.48 o                         
   3   2   5        971.54       1033.96        23.03 o                         
   4   2   5        254.56        275.44        12.87 o                         
   5   2   5        685.18        680.23        18.35 o                         
   6   2   5         45.95         37.84         9.44 o                         
   7   2   5         17.83         23.45        10.08 o                         
   8   2   5         65.41         86.69        10.86 o                         
   9   2   5         27.03         33.65        11.12 o                         
  10   2   5        281.97        284.29        13.61 o                         
  11   2   5        883.30        913.40        21.89 o                         
  12   2   5        162.61        131.07        13.46 o                         
  13   2   5        309.51        303.73        17.68 o                         
  14   2   5         28.04         24.02        13.98 o                         
  15   2   5        358.58        359.02        22.94 o                         
  16   2   5        703.30        757.70        28.63 o                         
  17   2   5        312.73        296.50        22.08 o                         
  18   2   5         12.44         10.79        19.67 o                         
  19   2   5          5.09         17.52        33.80 o                         
  20   2   5          8.63         62.16        31.45 o                         
  21   2   5         48.66        137.76        63.12 o                         
  22   2   5         56.56         76.64        94.87 o                         
  23   2   5        250.58        222.08        59.39 o                         
  24   2   5         24.32         62.66        51.16 o                         
 -25   3   5          1.08         98.79        42.51 o                         
 -24   3   5         62.50         87.70        42.88 o                         
 -23   3   5         21.96          3.68        37.42 o                         
 -22   3   5        217.44        228.72        55.26 o                         
 -21   3   5          3.37         21.02        37.15 o                         
 -20   3   5          8.30         17.02        32.71 o                         
 -19   3   5         28.79         25.63        33.60 o                         
 -18   3   5         59.22         47.59        31.07 o                         
 -17   3   5        231.28        237.82        22.94 o                         
 -16   3   5        100.02        150.83        19.59 o                         
 -15   3   5          0.04         -4.49        26.04 o                         
 -14   3   5        108.24        139.67        18.48 o                         
 -13   3   5         17.69         18.21        19.25 o                         
 -12   3   5          0.50         10.38        12.52 o                         
 -11   3   5         75.95         72.99        13.05 o                         
 -10   3   5        253.52        240.39        16.06 o                         
  -9   3   5        216.86        210.72        24.99 o                         
  -8   3   5          0.38          5.00        13.66 o                         
  -7   3   5         93.22         86.70        14.13 o                         
  -6   3   5        222.17        213.03        16.77 o                         
  -5   3   5         94.82        109.10        16.56 o                         
  -4   3   5        514.75        505.48        23.94 o                         
  -3   3   5          6.62         17.79        13.51 o                         
  -2   3   5         14.62         17.60        14.34 o                         
  -1   3   5         46.68         46.79        13.75 o                         
   0   3   5        137.73        133.09        14.84 o                         
   1   3   5         21.36         20.14        12.47 o                         
   2   3   5         33.00         27.12        12.77 o                         
   3   3   5        471.18        448.88        24.93 o                         
   4   3   5          4.31         11.57        15.51 o                         
   5   3   5         19.12         16.40        25.57 o                         
   6   3   5         25.85         36.11        16.64 o                         
   7   3   5         12.70         32.72        16.49 o                         
   8   3   5        105.84         96.22        23.06 o                         
   9   3   5         44.52         40.20        14.05 o                         
  10   3   5          0.65         -5.09        23.68 o                         
  11   3   5        262.15        275.12        21.11 o                         
  12   3   5          0.15         -0.08        15.83 o                         
  13   3   5        322.42        332.74        22.31 o                         
  14   3   5        708.98        704.73        28.77 o                         
  15   3   5          2.72          3.52        16.43 o                         
  16   3   5        216.39        214.12        26.64 o                         
  17   3   5         11.86         61.15        33.57 o                         
  18   3   5          2.33         -0.29        30.13 o                         
  19   3   5         24.57          2.87        29.49 o                         
  20   3   5          1.22         10.13        32.46 o                         
  21   3   5         15.27        106.21        40.17 o                         
  22   3   5          5.24         45.81        46.29 o                         
 -22   4   5         11.98        -42.71        60.79 o                         
 -21   4   5         61.55         36.27        58.01 o                         
 -20   4   5          1.42         72.01        45.92 o                         
 -19   4   5        155.83        142.36        36.57 o                         
 -18   4   5        231.49        254.84        40.59 o                         
 -17   4   5         48.71         26.32        27.59 o                         
 -16   4   5         44.90         10.50        38.66 o                         
 -15   4   5          3.54         28.16        25.45 o                         
 -14   4   5        298.07        286.43        26.99 o                         
 -13   4   5         66.58         81.55        19.02 o                         
 -12   4   5         44.60         17.11        23.17 o                         
 -11   4   5        166.01        167.85        23.30 o                         
 -10   4   5         65.51         68.53        26.60 o                         
  -9   4   5         73.00         48.57        27.85 o                         
  -8   4   5        201.08        176.80        26.18 o                         
  -7   4   5        871.38        826.08        42.94 o                         
  -6   4   5         16.48         -0.12        23.28 o                         
  -5   4   5        999.05        928.54        46.25 o                         
  -4   4   5        667.76        682.74        40.13 o                         
  -3   4   5         81.69         83.06        23.78 o                         
  -2   4   5          6.17         -1.56        22.66 o                         
  -1   4   5         20.96         21.22        23.06 o                         
   0   4   5          0.00         20.97        19.94 o                         
   1   4   5         23.72         16.19        20.59 o                         
   2   4   5         12.18          6.14        19.42 o                         
   3   4   5        973.57        992.96        39.95 o                         
   4   4   5        367.74        416.23        28.65 o                         
   5   4   5         44.20         77.27        26.82 o                         
   6   4   5          1.58         42.68        29.31 o                         
   7   4   5          0.13         -4.44        21.97 o                         
   8   4   5         54.58         89.10        22.43 o                         
   9   4   5        465.15        476.56        32.05 o                         
  10   4   5          1.74         -7.68        22.06 o                         
  11   4   5         94.81         66.86        26.05 o                         
  12   4   5          2.46         12.73        20.09 o                         
  13   4   5        214.53        192.36        34.37 o                         
  14   4   5          4.57         23.98        25.23 o                         
  15   4   5         10.05         32.44        25.53 o                         
  16   4   5        102.32        147.92        33.76 o                         
  17   4   5         81.71         82.84        39.00 o                         
  18   4   5         22.02         63.05        37.99 o                         
  19   4   5          2.73        -33.56        33.56 o                         
 -18   5   5        101.43         79.40        47.15 o                         
 -17   5   5          7.63         23.19        44.96 o                         
 -16   5   5         18.24        -13.09        47.05 o                         
 -15   5   5          8.54         -2.94        45.88 o                         
 -14   5   5         42.22         61.55        33.08 o                         
 -13   5   5         45.28         43.09        32.76 o                         
 -12   5   5         76.48         39.51        34.92 o                         
 -11   5   5         73.61         22.55        28.07 o                         
 -10   5   5          1.35        -16.74        60.41 o                         
  -9   5   5        108.47        119.48        49.56 o                         
  -8   5   5         22.50         22.58        31.58 o                         
  -7   5   5        220.34        304.28        38.76 o                         
  -6   5   5        178.37        123.76        33.39 o                         
  -5   5   5        173.80        200.11        33.62 o                         
  -4   5   5        933.62        948.76        52.15 o                         
  -3   5   5         24.59         39.17        32.75 o                         
  -2   5   5        252.22        271.65        37.56 o                         
  -1   5   5          0.13        -40.01        42.22 o                         
   0   5   5        148.99        193.98        34.87 o                         
   1   5   5        172.60        224.79        35.27 o                         
   2   5   5         16.96         -5.16        31.53 o                         
   3   5   5        168.36        151.73        30.55 o                         
   4   5   5         13.43         46.27        25.86 o                         
   5   5   5        302.40        320.88        32.38 o                         
   6   5   5          6.61        -26.71        26.71 o                         
   7   5   5        108.12        106.60        34.33 o                         
   8   5   5        427.08        449.25        46.73 o                         
   9   5   5        403.14        411.48        44.84 o                         
  10   5   5         38.31         -0.52        32.59 o                         
  11   5   5          0.71        -32.25        32.25 o                         
  12   5   5          3.38         30.30        58.39 o                         
  13   5   5         10.81          2.92        37.45 o                         
  14   5   5          1.74         40.28        30.68 o                         
  15   5   5         18.65         69.52        32.76 o                         
  -9   6   5        159.53        190.41        55.64 o                         
  -8   6   5         28.95        109.89        54.52 o                         
  -7   6   5         17.42        -29.71        53.93 o                         
  -6   6   5          2.09         71.53        55.36 o                         
  -5   6   5          0.05         54.43        59.26 o                         
  -4   6   5         72.76        101.80        62.57 o                         
  -3   6   5          7.19         16.32        52.77 o                         
  -2   6   5         61.34         85.27       104.84 o                         
  -1   6   5         48.39         -9.18        62.38 o                         
   0   6   5         10.92        -10.17        58.62 o                         
   1   6   5         17.77        -40.32        99.13 o                         
   2   6   5         25.48        -22.72        54.82 o                         
   3   6   5          0.21          2.06        58.55 o                         
   4   6   5          1.34        -13.25        57.12 o                         
   5   6   5         39.01         22.35        42.27 o                         
   6   6   5         82.29         64.93        54.56 o                         
   7   6   5          2.88         -5.15        78.13 o                         
 -28   0   6          7.16         25.23        45.51 o                         
 -27   0   6          6.35         36.70        34.18 o                         
 -26   0   6        222.17        141.81        36.40 o                         
 -25   0   6          2.58         13.92        31.52 o                         
 -24   0   6          4.06         -0.61        37.56 o                         
 -23   0   6        131.21         73.44        33.58 o                         
 -22   0   6        173.30        264.33        41.71 o                         
 -21   0   6          6.23          8.00        19.66 o                         
 -20   0   6        179.19        206.01        25.61 o                         
 -19   0   6        240.41        251.75        26.08 o                         
 -18   0   6        588.16        663.41        34.42 o                         
 -17   0   6        289.64        327.21        29.89 o                         
 -16   0   6        118.14        135.74        19.82 o                         
 -15   0   6       1376.52       1361.94        41.63 o                         
 -14   0   6        520.66        504.30        30.02 o                         
 -13   0   6       1631.64       1543.28        54.68 o                         
 -12   0   6       1387.88       1365.35        51.26 o                         
 -11   0   6       3794.36       4012.45        91.83 o                         
 -10   0   6        719.32        772.88        42.73 o                         
  -9   0   6         21.18          3.19        20.92 o                         
  -8   0   6       1949.08       1952.33        49.23 o                         
  -7   0   6       1660.17       1622.05        44.82 o                         
  -6   0   6        450.18        442.49        18.61 o                         
  -5   0   6        824.87        833.91        25.30 o                         
  -4   0   6        967.08        908.88        26.49 o                         
  -3   0   6       3394.01       3347.33        63.56 o                         
  -2   0   6        202.76        184.19         9.94 o                         
  -1   0   6         32.73         45.75         8.51 o                         
   0   0   6       1983.73       1819.01        23.87 o                         
   1   0   6       7172.33       7370.47        57.26 o                         
   2   0   6       3255.08       3505.24        44.77 o                         
   3   0   6        682.23        754.87        13.82 o                         
   4   0   6        127.64        154.43        17.70 o                         
   5   0   6       3245.91       3231.24        46.92 o                         
   6   0   6        204.91        191.53        23.05 o                         
   7   0   6        183.49        216.59        20.05 o                         
   8   0   6        225.69        220.92        22.73 o                         
   9   0   6        919.63        866.41        38.19 o                         
  10   0   6        153.09        154.26        21.05 o                         
  11   0   6        307.16        207.72        16.77 o                         
  12   0   6          1.78         -6.41         6.41 o                         
  13   0   6          1.62          1.87         8.79 o                         
  14   0   6        393.34        324.72        17.27 o                         
  15   0   6        312.12        234.64        14.74 o                         
  16   0   6        710.80        592.46        26.62 o                         
  17   0   6        101.08        144.22        29.06 o                         
  18   0   6        185.56        120.17        69.05 o                         
  19   0   6       1100.87        875.11       100.73 o                         
  20   0   6          6.01        -23.48        61.67 o                         
  21   0   6          5.85         29.70        59.46 o                         
  22   0   6         11.00         48.41        71.13 o                         
  23   0   6        268.98        295.69        88.20 o                         
  24   0   6         18.53         28.69        73.83 o                         
  25   0   6        203.64        155.32        86.36 o                         
 -28   1   6         11.43          7.85        32.17 o                         
 -27   1   6         49.73         30.10        30.61 o                         
 -26   1   6        208.77        164.46        32.39 o                         
 -25   1   6        152.37        169.85        32.90 o                         
 -24   1   6        206.94        168.72        39.19 o                         
 -23   1   6        196.72        168.85        29.49 o                         
 -22   1   6         12.38          3.31        19.53 o                         
 -21   1   6         14.00         14.95        18.35 o                         
 -20   1   6         18.22         50.55        14.06 o                         
 -19   1   6         92.53         89.06        13.55 o                         
 -18   1   6        173.08        137.28        16.42 o                         
 -17   1   6          8.87         -7.12        13.71 o                         
 -16   1   6          4.97         -2.98        14.22 o                         
 -15   1   6         21.08         14.17        13.27 o                         
 -14   1   6        595.47        641.31        24.47 o                         
 -13   1   6        243.80        228.84        16.89 o                         
 -12   1   6         44.65         34.03        15.70 o                         
 -11   1   6         17.61         32.45        17.53 o                         
 -10   1   6         30.41         19.37        10.84 o                         
  -9   1   6       1029.06       1034.66        23.40 o                         
  -8   1   6       1418.57       1330.47        43.32 o                         
  -7   1   6        369.16        306.97        15.03 o                         
  -6   1   6         21.70          9.18         9.44 o                         
  -5   1   6       1181.03       1181.36        21.27 o                         
  -4   1   6       1593.28       1578.67        23.73 o                         
  -3   1   6        579.66        604.41        15.08 o                         
  -2   1   6       1575.05       1708.79        22.16 o                         
  -1   1   6        876.31        792.29        18.91 o                         
   0   1   6       2412.86       2636.62        31.99 o                         
   1   1   6          0.06         -4.25         7.51 o                         
   2   1   6        275.77        310.30        10.51 o                         
   3   1   6          0.02          7.12         6.46 o                         
   4   1   6       2989.34       3081.59        56.37 o                         
   5   1   6        336.72        336.10        14.92 o                         
   6   1   6        265.08        296.90        13.58 o                         
   7   1   6          0.63          3.21         8.26 o                         
   8   1   6       2589.98       2832.68        83.61 o                         
   9   1   6        257.33        274.31        11.96 o                         
  10   1   6        199.71        201.82        14.64 o                         
  11   1   6          3.64          7.32         6.71 o                         
  12   1   6       1469.23       1234.43        59.96 o                         
  13   1   6        264.21        235.17         9.23 o                         
  14   1   6          1.26          4.35         7.28 o                         
  15   1   6        146.59        133.63        12.01 o                         
  16   1   6         90.60         86.72        11.69 o                         
  17   1   6        156.29        139.84        17.59 o                         
  18   1   6         66.91         63.34        18.61 o                         
  19   1   6         25.19        -32.34        43.07 o                         
  20   1   6        152.74        194.64        52.94 o                         
  21   1   6         45.25         73.47        45.86 o                         
  22   1   6         11.07        -54.63        54.63 o                         
  23   1   6         54.59         45.26        47.18 o                         
  24   1   6         49.78        109.01        58.87 o                         
 -27   2   6         47.77         18.07        48.21 o                         
 -26   2   6        178.46        162.37        41.98 o                         
 -25   2   6          0.23        -28.95        28.95 o                         
 -24   2   6         27.23        -14.73        25.96 o                         
 -23   2   6          0.41         58.09        33.58 o                         
 -22   2   6         31.19         20.35        33.78 o                         
 -21   2   6        162.13        193.58        36.37 o                         
 -20   2   6         37.29        113.82        33.10 o                         
 -19   2   6        105.61         79.21        27.34 o                         
 -18   2   6          2.59         -2.08        19.45 o                         
 -17   2   6          1.10         32.88        16.27 o                         
 -16   2   6         37.97         55.84        15.35 o                         
 -15   2   6        599.50        633.60        28.04 o                         
 -14   2   6          5.51         14.31        15.21 o                         
 -13   2   6        401.02        413.46        27.19 o                         
 -12   2   6          0.12          8.11        16.44 o                         
 -11   2   6        814.89        814.42        25.31 o                         
 -10   2   6         44.39         52.26        12.44 o                         
  -9   2   6        219.36        242.27        19.19 o                         
  -8   2   6        396.52        409.36        18.58 o                         
  -7   2   6       1961.13       2120.32        36.34 o                         
  -6   2   6          0.09         -2.84        10.86 o                         
  -5   2   6        741.77        673.73        23.21 o                         
  -4   2   6        257.41        219.37        13.52 o                         
  -3   2   6        152.94        165.83        11.62 o                         
  -2   2   6        492.25        491.12        15.31 o                         
  -1   2   6        156.07        144.53         8.11 o                         
   0   2   6        483.88        507.68        23.35 o                         
   1   2   6        154.62        156.24        10.14 o                         
   2   2   6        211.52        236.76        12.01 o                         
   3   2   6         43.72         59.03         9.62 o                         
   4   2   6         67.03         99.81        10.39 o                         
   5   2   6        870.09        885.25        20.66 o                         
   6   2   6         17.53          9.27        10.51 o                         
   7   2   6       1703.23       1797.36        30.83 o                         
   8   2   6         50.88         54.62        10.62 o                         
   9   2   6          7.19          8.00        10.81 o                         
  10   2   6        735.93        699.53        19.48 o                         
  11   2   6        391.59        485.13        56.78 o                         
  12   2   6       1975.87       1984.55        35.44 o                         
  13   2   6        282.11        292.56        17.85 o                         
  14   2   6        157.70        154.25        16.98 o                         
  15   2   6         10.89         22.55        14.22 o                         
  16   2   6         44.27         29.24        18.96 o                         
  17   2   6         35.67         30.46        22.17 o                         
  18   2   6         45.74         25.91        28.19 o                         
  19   2   6          8.35         -0.58        34.72 o                         
  20   2   6         51.03        109.78        50.28 o                         
  21   2   6        127.20        120.20        52.06 o                         
  22   2   6        100.97        167.80        58.65 o                         
  23   2   6         31.07         96.25        75.71 o                         
 -25   3   6         13.51        -32.26        38.13 o                         
 -24   3   6         29.30         92.18        59.46 o                         
 -23   3   6          2.59         66.30        42.00 o                         
 -22   3   6         18.16         43.69        36.32 o                         
 -21   3   6         23.65        -15.01        32.22 o                         
 -20   3   6         23.41        -23.97        43.95 o                         
 -19   3   6         98.75         86.10        59.50 o                         
 -18   3   6         10.48         27.18        19.75 o                         
 -17   3   6          3.97          0.77        16.81 o                         
 -16   3   6        177.45        174.93        33.94 o                         
 -15   3   6         29.48         12.72        15.41 o                         
 -14   3   6         40.00         44.83        16.10 o                         
 -13   3   6         46.96         56.82        25.93 o                         
 -12   3   6        175.24        148.60        15.51 o                         
 -11   3   6       4041.24       4021.11        55.78 o                         
 -10   3   6        369.23        347.51        20.99 o                         
  -9   3   6       1777.26       1747.98        33.36 o                         
  -8   3   6       1063.07       1064.48        29.18 o                         
  -7   3   6       2411.32       2438.84        48.31 o                         
  -6   3   6       1234.76       1275.89        36.36 o                         
  -5   3   6        499.55        550.83        25.66 o                         
  -4   3   6        253.59        245.54        19.42 o                         
  -3   3   6        516.86        539.26        24.83 o                         
  -2   3   6        271.02        265.04        17.99 o                         
  -1   3   6          5.52         16.88        12.33 o                         
   0   3   6         42.19          9.90        14.29 o                         
   1   3   6        722.12        638.55        28.19 o                         
   2   3   6        113.00        122.82        15.12 o                         
   3   3   6        297.44        305.06        26.05 o                         
   4   3   6        283.29        245.56        21.31 o                         
   5   3   6        120.35        102.02        18.14 o                         
   6   3   6        259.32        349.51        73.32 o                         
   7   3   6         16.57         20.54        18.28 o                         
   8   3   6        617.08        571.00        22.92 o                         
   9   3   6        739.95        703.38        28.84 o                         
  10   3   6       2036.14       2050.52        49.24 o                         
  11   3   6       2692.14       2742.17        61.34 o                         
  12   3   6       1096.72       1174.84        34.51 o                         
  13   3   6         80.98         89.12        16.57 o                         
  14   3   6         39.08         16.75        15.49 o                         
  15   3   6       1473.75       1504.66        48.93 o                         
  16   3   6        254.87        255.22        27.07 o                         
  17   3   6         36.72         32.36        21.48 o                         
  18   3   6         41.66         47.22        36.87 o                         
  19   3   6          0.00          6.26        54.97 o                         
  20   3   6         81.13         63.78        43.85 o                         
  21   3   6         31.17          1.49        91.60 o                         
  22   3   6         10.68        -45.33        74.36 o                         
 -22   4   6        176.82        187.02        83.91 o                         
 -21   4   6          2.60         85.31        69.68 o                         
 -20   4   6         23.84          1.94        61.42 o                         
 -19   4   6          4.13        116.86        60.95 o                         
 -18   4   6          7.54         -8.93        38.74 o                         
 -17   4   6         86.76         89.83        27.96 o                         
 -16   4   6         68.23         47.93        21.83 o                         
 -15   4   6        988.68       1009.25        44.02 o                         
 -14   4   6         71.41         57.37        31.04 o                         
 -13   4   6        145.98        157.87        22.29 o                         
 -12   4   6        566.31        546.03        32.53 o                         
 -11   4   6        175.66        133.55        27.80 o                         
 -10   4   6         21.39         29.65        24.89 o                         
  -9   4   6         21.31         12.11        35.22 o                         
  -8   4   6         68.25         35.28        36.18 o                         
  -7   4   6        868.38        918.04        44.78 o                         
  -6   4   6         31.69         37.84        22.68 o                         
  -5   4   6        490.21        461.61        36.36 o                         
  -4   4   6       1349.59       1272.91        50.85 o                         
  -3   4   6        335.67        270.78        28.88 o                         
  -2   4   6        118.17        110.02        25.81 o                         
  -1   4   6          1.25         -0.49        20.10 o                         
   0   4   6         10.60         18.68        20.42 o                         
   1   4   6          9.50        -20.39        20.39 o                         
   2   4   6          0.65        -18.83        21.02 o                         
   3   4   6        230.48        196.40        24.19 o                         
   4   4   6        127.93        105.80        22.81 o                         
   5   4   6         77.69         55.14        23.98 o                         
   6   4   6        159.39        120.74        23.14 o                         
   7   4   6       1083.44       1029.37        42.07 o                         
   8   4   6        620.77        600.60        34.95 o                         
   9   4   6        108.52        126.35        24.61 o                         
  10   4   6         37.52         50.39        22.75 o                         
  11   4   6        168.93        186.35        21.53 o                         
  12   4   6        380.31        446.10        36.31 o                         
  13   4   6          6.70         16.09        29.48 o                         
  14   4   6          5.79         12.68        30.05 o                         
  15   4   6         49.47          0.94        39.01 o                         
  16   4   6         31.37         54.56        31.80 o                         
  17   4   6          3.02         20.81        34.34 o                         
  18   4   6         25.96         -1.19        33.27 o                         
  19   4   6        108.02        420.27       224.90 o                         
 -17   5   6         18.84          4.14        44.23 o                         
 -16   5   6         16.07        101.76        46.31 o                         
 -15   5   6          0.05         34.15        51.85 o                         
 -14   5   6        280.85        169.80        49.71 o                         
 -13   5   6        338.99        285.61        56.03 o                         
 -12   5   6          7.27         14.32        37.81 o                         
 -11   5   6         36.57         41.32        33.15 o                         
 -10   5   6         58.37         26.90        32.19 o                         
  -9   5   6         51.35         28.48        29.82 o                         
  -8   5   6          3.07        -34.09        34.09 o                         
  -7   5   6         28.31         17.06        31.73 o                         
  -6   5   6        186.32        187.52        33.52 o                         
  -5   5   6          6.99        -12.59        28.34 o                         
  -4   5   6        228.74        276.80        37.01 o                         
  -3   5   6         55.37         55.59        28.07 o                         
  -2   5   6        175.92        171.61        34.48 o                         
  -1   5   6        171.36        159.01        34.73 o                         
   0   5   6          1.15         22.26        34.92 o                         
   1   5   6         52.01         42.45        29.59 o                         
   2   5   6        150.07        145.20        28.68 o                         
   3   5   6         28.46         25.05        26.11 o                         
   4   5   6          0.26         25.91        36.01 o                         
   5   5   6        649.01        619.56        45.98 o                         
   6   5   6        226.91        203.50        29.36 o                         
   7   5   6         77.24        130.19        37.53 o                         
   8   5   6         20.55         40.81        27.27 o                         
   9   5   6         21.99         28.71        30.16 o                         
  10   5   6         54.01         -7.85        52.51 o                         
  11   5   6         31.12         -4.27        29.90 o                         
  12   5   6          3.08         20.59        42.11 o                         
  13   5   6          3.32        -31.48        31.48 o                         
  14   5   6         14.68         19.07        33.03 o                         
  -8   6   6          3.20         43.93        55.09 o                         
  -7   6   6         76.43         39.95        56.79 o                         
  -6   6   6         26.64         12.41        54.24 o                         
  -5   6   6         18.45        145.98        58.29 o                         
  -4   6   6        171.54        161.20        60.34 o                         
  -3   6   6          2.52        -31.93        52.94 o                         
  -2   6   6         43.51         27.93        54.96 o                         
  -1   6   6         63.47         69.16        78.19 o                         
   0   6   6         23.83        -58.00        58.00 o                         
   1   6   6          2.91         -6.12        50.75 o                         
   2   6   6          1.09         64.99        59.96 o                         
   3   6   6         86.29         76.55        55.36 o                         
   4   6   6          0.08        -28.64        51.53 o                         
   5   6   6         39.94         74.34        71.45 o                         
 -27   1   7          0.36         38.33        31.21 o                         
 -26   1   7        138.06        113.63        23.39 o                         
 -25   1   7         56.59         15.04        29.01 o                         
 -24   1   7         80.51         41.22        21.09 o                         
 -23   1   7         13.72         32.19        21.53 o                         
 -22   1   7          0.79        -15.08        20.14 o                         
 -21   1   7         90.75         94.45        20.30 o                         
 -20   1   7          0.97        -12.12        12.41 o                         
 -19   1   7        184.69        218.63        33.81 o                         
 -18   1   7         33.55         46.79        16.42 o                         
 -17   1   7         59.75         84.05        21.58 o                         
 -16   1   7          5.21         15.88        14.44 o                         
 -15   1   7         69.72         81.42        21.04 o                         
 -14   1   7        702.74        682.56        25.30 o                         
 -13   1   7        370.75        368.09        19.39 o                         
 -12   1   7         33.66         33.70        13.81 o                         
 -11   1   7          5.12          5.62        14.44 o                         
 -10   1   7          0.18          2.02         9.84 o                         
  -9   1   7        356.94        344.69        14.84 o                         
  -8   1   7        104.09        103.93        13.23 o                         
  -7   1   7         52.56         50.30        18.10 o                         
  -6   1   7        702.36        666.19        24.60 o                         
  -5   1   7        501.93        515.15        17.81 o                         
  -4   1   7        188.45        185.86        12.87 o                         
  -3   1   7        614.76        660.44        16.07 o                         
  -2   1   7        459.80        526.46        14.57 o                         
  -1   1   7         47.50         63.57         7.36 o                         
   0   1   7        364.63        316.36         9.41 o                         
   1   1   7        373.46        403.32        10.44 o                         
   2   1   7          0.49         -0.44         7.03 o                         
   3   1   7         44.33         45.63         6.10 o                         
   4   1   7       4529.93       4640.84        63.40 o                         
   5   1   7        228.38        251.89        11.74 o                         
   6   1   7        330.29        344.63        18.55 o                         
   7   1   7         12.94          1.09        10.69 o                         
   8   1   7        133.39        157.04        12.78 o                         
   9   1   7         63.91         71.60        11.32 o                         
  10   1   7         34.23         21.29         9.74 o                         
  11   1   7        147.38        174.47        13.13 o                         
  12   1   7        125.45        101.14         8.56 o                         
  13   1   7        610.22        594.93        22.56 o                         
  14   1   7          0.29          0.79        16.02 o                         
  15   1   7         98.59         89.80        13.04 o                         
  16   1   7         56.37         54.28        12.76 o                         
  17   1   7          0.38        -23.04        23.93 o                         
  18   1   7         53.30         58.26        20.78 o                         
  19   1   7          3.03        -37.66        54.88 o                         
  20   1   7         13.90         34.25        45.22 o                         
  21   1   7          5.69         19.35        72.21 o                         
  22   1   7         81.26        103.75        58.42 o                         
  23   1   7         17.39         45.85        51.76 o                         
  24   1   7         31.08         -6.46        49.88 o                         
 -26   2   7        158.70        202.33        33.28 o                         
 -25   2   7        193.61        207.88        56.73 o                         
 -24   2   7          2.55         57.95        37.66 o                         
 -23   2   7          0.17          4.25        33.53 o                         
 -22   2   7        127.59        173.29        35.84 o                         
 -21   2   7         65.73         62.07        33.04 o                         
 -20   2   7          0.98        -30.87        30.87 o                         
 -19   2   7        130.59        124.61        20.24 o                         
 -18   2   7         98.41         57.55        36.46 o                         
 -17   2   7        282.66        294.60        24.75 o                         
 -16   2   7         65.06         63.92        17.17 o                         
 -15   2   7         72.34         52.71        20.13 o                         
 -14   2   7         73.86        115.36        17.08 o                         
 -13   2   7        130.55        150.84        17.27 o                         
 -12   2   7        478.79        517.68        23.71 o                         
 -11   2   7        541.05        592.18        31.95 o                         
 -10   2   7        272.16        260.32        17.82 o                         
  -9   2   7         20.76         31.82         9.28 o                         
  -8   2   7        517.03        481.11        22.31 o                         
  -7   2   7        561.37        586.28        33.06 o                         
  -6   2   7        183.34        214.73        21.65 o                         
  -5   2   7        239.12        256.26        23.08 o                         
  -4   2   7        170.44        125.30        28.23 o                         
  -3   2   7          3.21         11.12        11.23 o                         
  -2   2   7         14.78         15.72         7.83 o                         
  -1   2   7        181.68        198.64        12.01 o                         
   0   2   7         88.79         86.53        10.68 o                         
   1   2   7        634.44        636.67        18.58 o                         
   2   2   7        557.41        574.87        16.74 o                         
   3   2   7         17.29          8.82         9.07 o                         
   4   2   7          7.55         10.14         9.34 o                         
   5   2   7        462.20        470.14        16.38 o                         
   6   2   7        354.84        394.62        15.49 o                         
   7   2   7        399.21        437.33        16.75 o                         
   8   2   7        974.46       1013.80        21.60 o                         
   9   2   7         40.28         52.72        10.14 o                         
  10   2   7        966.50       1035.48        27.25 o                         
  11   2   7       3605.66       3784.46        97.69 o                         
  12   2   7        167.53        161.27        22.05 o                         
  13   2   7        189.74        162.04        27.11 o                         
  14   2   7         66.35         76.13        26.73 o                         
  15   2   7        330.55        313.78        25.97 o                         
  16   2   7         35.19         48.63        20.55 o                         
  17   2   7        249.69        236.45        26.85 o                         
  18   2   7          5.90          4.05        21.16 o                         
  19   2   7          8.95        -19.64        45.84 o                         
  20   2   7         17.97        -37.41        57.84 o                         
  21   2   7          3.08        -52.70        52.70 o                         
  22   2   7         43.56         54.49        85.30 o                         
  23   2   7        437.14        477.19        98.61 o                         
 -24   3   7         10.23        -43.56        60.62 o                         
 -23   3   7         67.04        142.78        68.25 o                         
 -22   3   7        104.90         44.51        58.69 o                         
 -21   3   7          3.20        -23.74        56.62 o                         
 -20   3   7          7.65        -33.98        54.41 o                         
 -19   3   7          3.05          2.32        29.78 o                         
 -18   3   7          1.28        -10.98        20.63 o                         
 -17   3   7          0.47        -11.34        17.49 o                         
 -16   3   7          6.90        -17.23        17.23 o                         
 -15   3   7        216.90        236.63        20.78 o                         
 -14   3   7         89.73        103.69        19.35 o                         
 -13   3   7         94.27        101.93        23.03 o                         
 -12   3   7          2.06         29.72        14.64 o                         
 -11   3   7         14.19         -2.61        21.65 o                         
 -10   3   7        227.33        235.10        20.17 o                         
  -9   3   7        147.66        114.63        19.18 o                         
  -8   3   7        114.89         97.42        12.53 o                         
  -7   3   7         52.55         49.24        11.88 o                         
  -6   3   7         52.23         54.60        11.12 o                         
  -5   3   7          0.31         23.47        16.33 o                         
  -4   3   7         47.16         74.71        15.69 o                         
  -3   3   7        147.34        125.59        15.26 o                         
  -2   3   7        120.00        126.75        16.24 o                         
  -1   3   7          9.21         33.06        16.88 o                         
   0   3   7        147.69        146.74        17.67 o                         
   1   3   7         79.17         54.12        13.35 o                         
   2   3   7         72.05         63.83        14.04 o                         
   3   3   7         98.97        109.85        14.23 o                         
   4   3   7         36.31         19.07        13.42 o                         
   5   3   7         98.10        163.00        38.50 o                         
   6   3   7         43.28         57.45        14.11 o                         
   7   3   7         89.09         84.04        15.44 o                         
   8   3   7       1177.68       1161.35        33.51 o                         
   9   3   7        128.08        117.96        17.49 o                         
  10   3   7         47.93         60.10        16.95 o                         
  11   3   7        231.81        229.82        21.69 o                         
  12   3   7         45.70         50.24        17.06 o                         
  13   3   7         11.79         62.96        21.29 o                         
  14   3   7         32.62         25.43        24.73 o                         
  15   3   7          0.73         -3.24        25.84 o                         
  16   3   7         21.57         43.52        26.08 o                         
  17   3   7         62.65         63.97        23.48 o                         
  18   3   7         34.51         75.75        34.29 o                         
  19   3   7          3.96         15.45        42.46 o                         
  20   3   7         50.45         19.36        47.59 o                         
  21   3   7          0.34          6.41        77.35 o                         
 -21   4   7         31.08         35.04        61.33 o                         
 -20   4   7         26.80         36.36        89.20 o                         
 -19   4   7        253.06        275.76        77.73 o                         
 -18   4   7         37.10        158.33        50.99 o                         
 -17   4   7        210.13        241.28        47.14 o                         
 -16   4   7         16.32         12.14        45.10 o                         
 -15   4   7          1.52         -1.48        26.34 o                         
 -14   4   7          0.15         37.33        49.15 o                         
 -13   4   7         31.15         52.07        23.03 o                         
 -12   4   7         63.94         81.90        19.79 o                         
 -11   4   7         94.00         87.82        26.37 o                         
 -10   4   7         27.37         52.93        42.84 o                         
  -9   4   7        278.32        206.69        30.78 o                         
  -8   4   7         40.94         20.57        22.44 o                         
  -7   4   7        231.89        236.50        28.73 o                         
  -6   4   7        159.83        162.58        27.80 o                         
  -5   4   7        251.77        208.50        29.29 o                         
  -4   4   7          6.75         22.27        22.09 o                         
  -3   4   7        486.78        416.62        33.77 o                         
  -2   4   7        134.44        144.81        26.39 o                         
  -1   4   7         14.78         16.15        33.20 o                         
   0   4   7         71.66         60.79        20.97 o                         
   1   4   7        196.51        190.66        25.17 o                         
   2   4   7         75.16         94.21        48.84 o                         
   3   4   7        181.23        178.55        25.31 o                         
   4   4   7        189.65        226.90        25.63 o                         
   5   4   7         10.33         24.42        20.79 o                         
   6   4   7        212.13        228.24        21.14 o                         
   7   4   7         28.09         20.36        17.96 o                         
   8   4   7        912.58        940.98        34.37 o                         
   9   4   7        265.23        272.05        24.81 o                         
  10   4   7         28.62         41.85        24.01 o                         
  11   4   7        163.20        153.27        23.80 o                         
  12   4   7         45.09         96.70        29.14 o                         
  13   4   7        190.89        210.20        27.69 o                         
  14   4   7          0.22        -23.92        26.21 o                         
  15   4   7        111.36        104.79        28.87 o                         
  16   4   7         74.67         87.56        27.93 o                         
  17   4   7         37.44         40.02        45.86 o                         
 -16   5   7         17.89         40.90        47.59 o                         
 -15   5   7         50.83        114.59        47.11 o                         
 -14   5   7          9.23        -32.03        32.03 o                         
 -13   5   7         70.13         39.43        30.52 o                         
 -12   5   7        277.80        295.27        38.24 o                         
 -11   5   7        160.02        177.90        34.22 o                         
 -10   5   7        164.48        140.52        33.07 o                         
  -9   5   7        156.46        156.28        33.06 o                         
  -8   5   7         15.91         69.66        30.64 o                         
  -7   5   7        226.67        172.95        45.92 o                         
  -6   5   7          5.76         22.55        30.19 o                         
  -5   5   7          0.62         16.15        27.83 o                         
  -4   5   7          0.01         42.81        34.85 o                         
  -3   5   7         12.61        146.74        35.29 o                         
  -2   5   7        175.30        185.20        51.77 o                         
  -1   5   7        304.29        337.64        38.75 o                         
   0   5   7         92.90        107.97        32.96 o                         
   1   5   7          1.68         -7.46        27.84 o                         
   2   5   7         83.35         76.46        26.76 o                         
   3   5   7        131.32        117.26        28.58 o                         
   4   5   7        392.61        360.61        41.11 o                         
   5   5   7        189.87        200.41        30.96 o                         
   6   5   7        289.31        298.11        32.90 o                         
   7   5   7         58.41         11.74        37.04 o                         
   8   5   7         95.36         85.35        39.88 o                         
   9   5   7          5.33         27.82        36.73 o                         
  10   5   7          8.16         33.07        43.71 o                         
  11   5   7         13.69         19.39        26.57 o                         
  12   5   7         71.62         65.19        57.71 o                         
  13   5   7        128.75         92.82        88.95 o                         
  -5   6   7          0.17         13.04        53.53 o                         
  -4   6   7         26.30        149.65        66.88 o                         
  -3   6   7          4.46         81.78        56.36 o                         
  -2   6   7         17.71         73.41        73.44 o                         
  -1   6   7         17.32        -21.83        56.14 o                         
   0   6   7          0.28        102.53        58.45 o                         
   1   6   7         13.75         31.10        70.28 o                         
 -27   0   8          0.23        -10.51        41.47 o                         
 -26   0   8          3.33         23.89        33.88 o                         
 -25   0   8          5.61         39.97        31.28 o                         
 -24   0   8         75.27        118.00        44.09 o                         
 -23   0   8        262.11        260.02        43.05 o                         
 -22   0   8         20.14         44.87        22.95 o                         
 -21   0   8        422.05        450.15        34.53 o                         
 -20   0   8          7.45         17.10        21.25 o                         
 -19   0   8        507.25        524.37        45.21 o                         
 -18   0   8         43.83         71.97        21.42 o                         
 -17   0   8         81.42         40.14        33.62 o                         
 -16   0   8       1729.05       1731.72        49.58 o                         
 -15   0   8        436.99        444.11        41.69 o                         
 -14   0   8        995.40       1051.66        51.15 o                         
 -13   0   8        281.04        263.89        30.03 o                         
 -12   0   8         83.34         74.55        25.85 o                         
 -11   0   8        730.08        694.00        41.58 o                         
 -10   0   8        348.95        359.95        32.96 o                         
  -9   0   8        188.33        161.32        32.27 o                         
  -8   0   8         49.98         24.48        21.25 o                         
  -7   0   8        409.43        395.24        19.94 o                         
  -6   0   8       4692.03       4652.58        96.91 o                         
  -5   0   8       3541.89       3736.48       101.42 o                         
  -4   0   8         10.01         19.77        11.80 o                         
  -3   0   8        176.45        195.76        11.70 o                         
  -2   0   8         81.14         88.95        11.14 o                         
  -1   0   8        160.98        184.71        13.23 o                         
   0   0   8         21.41         13.97         9.25 o                         
   1   0   8         80.90         75.94         9.64 o                         
   2   0   8        542.24        508.41        15.67 o                         
   3   0   8       5790.64       5915.17        42.74 o                         
   4   0   8          2.09          0.71         4.32 o                         
   5   0   8          7.18         14.05        12.10 o                         
   6   0   8          0.31          4.35        16.71 o                         
   7   0   8         72.37         41.35        19.90 o                         
   8   0   8        334.93        309.17        30.24 o                         
   9   0   8        149.82        149.69        24.53 o                         
  10   0   8         87.81         26.46        71.03 o                         
  11   0   8         18.53         26.29        19.26 o                         
  12   0   8        229.96        230.96        44.32 o                         
  13   0   8         50.83         77.28        21.84 o                         
  14   0   8         80.42         75.94        20.26 o                         
  15   0   8        796.97        617.03        36.37 o                         
  16   0   8        380.42        297.80        28.04 o                         
  17   0   8        392.18        342.82        52.75 o                         
  18   0   8         38.61         51.79        57.96 o                         
  19   0   8         13.11        -69.20        69.20 o                         
  20   0   8         56.60         -0.92        64.66 o                         
  21   0   8        266.10        458.92        93.50 o                         
  22   0   8         16.09         49.38        70.93 o                         
  23   0   8        128.78        173.93        86.65 o                         
 -27   1   8         22.66        -30.72        34.95 o                         
 -26   1   8         17.53        114.73        39.29 o                         
 -25   1   8        107.36        130.78        25.20 o                         
 -24   1   8        128.01        157.31        30.82 o                         
 -23   1   8          0.54        -23.02        23.02 o                         
 -22   1   8         29.03         41.22        19.67 o                         
 -21   1   8         38.19         50.07        23.42 o                         
 -20   1   8         15.14         33.18        18.01 o                         
 -19   1   8         33.71         39.13        24.48 o                         
 -18   1   8        132.17         90.50        22.45 o                         
 -17   1   8        230.97        228.04        19.96 o                         
 -16   1   8        429.85        446.72        23.74 o                         
 -15   1   8        419.37        404.09        22.85 o                         
 -14   1   8       1853.30       1758.41        38.04 o                         
 -13   1   8          6.04          8.15        13.39 o                         
 -12   1   8         27.23         23.72        11.95 o                         
 -11   1   8        455.24        452.71        16.82 o                         
 -10   1   8          7.02         -0.26         7.98 o                         
  -9   1   8         83.21         68.16        12.72 o                         
  -8   1   8        866.96        775.85        36.31 o                         
  -7   1   8         41.83         33.55         6.94 o                         
  -6   1   8         65.76         90.69        14.87 o                         
  -5   1   8        261.35        297.08        18.00 o                         
  -4   1   8          4.16        -12.09        12.09 o                         
  -3   1   8       1257.70       1436.95        38.62 o                         
  -2   1   8        643.62        628.86        17.59 o                         
  -1   1   8        115.15        125.50         7.25 o                         
   0   1   8        147.07        182.99         8.98 o                         
   1   1   8         35.78         38.29         7.22 o                         
   2   1   8       1386.82       1410.23        23.79 o                         
   3   1   8          9.02          5.60         7.01 o                         
   4   1   8        285.26        279.63        12.52 o                         
   5   1   8        599.52        650.80        20.87 o                         
   6   1   8        249.08        281.59        13.75 o                         
   7   1   8        600.27        622.56        23.93 o                         
   8   1   8        121.10        120.18        11.93 o                         
   9   1   8       1006.47       1016.63        31.48 o                         
  10   1   8         27.61         19.85         9.70 o                         
  11   1   8        285.03        300.03        12.10 o                         
  12   1   8        193.74        191.63        12.59 o                         
  13   1   8          3.99         25.89        12.07 o                         
  14   1   8        381.03        314.84        19.09 o                         
  15   1   8         63.14         15.69        14.61 o                         
  16   1   8         41.09         25.57        16.57 o                         
  17   1   8         13.86         30.92        31.80 o                         
  18   1   8         66.16        109.43        49.72 o                         
  19   1   8         24.94        -43.13        43.13 o                         
  20   1   8          2.13        -14.48        63.89 o                         
  21   1   8         46.59        -13.23        48.73 o                         
  22   1   8         18.93        177.45        57.99 o                         
  23   1   8          8.45        -71.27        71.27 o                         
 -26   2   8         10.01         31.14        27.27 o                         
 -25   2   8         34.00          9.75        28.56 o                         
 -24   2   8         96.87        102.93        36.43 o                         
 -23   2   8          0.05        -49.30        49.30 o                         
 -22   2   8        182.28        141.33        49.52 o                         
 -21   2   8          4.22         32.39        44.03 o                         
 -20   2   8          2.18         99.46        56.26 o                         
 -19   2   8         18.00         31.90        29.92 o                         
 -18   2   8        104.41        101.62        18.97 o                         
 -17   2   8        430.60        464.56        27.01 o                         
 -16   2   8          0.38         24.50        36.20 o                         
 -15   2   8         40.43         65.68        17.53 o                         
 -14   2   8         13.84         33.71        23.05 o                         
 -13   2   8        381.57        412.03        22.19 o                         
 -12   2   8        117.42         84.00        25.81 o                         
 -11   2   8          6.55         10.75        18.44 o                         
 -10   2   8         62.50         50.82        13.87 o                         
  -9   2   8        160.67        183.81        21.01 o                         
  -8   2   8        160.09        172.84        20.77 o                         
  -7   2   8         99.43         73.57        18.88 o                         
  -6   2   8          8.20         -1.39        19.59 o                         
  -5   2   8        139.56        165.36        21.45 o                         
  -4   2   8        379.01        394.91        26.45 o                         
  -3   2   8          5.06          0.36        13.33 o                         
  -2   2   8        241.95        198.47        15.83 o                         
  -1   2   8         87.35         82.24        12.25 o                         
   0   2   8         39.21         37.02        14.11 o                         
   1   2   8        193.13        192.33        14.65 o                         
   2   2   8        575.48        633.57        20.29 o                         
   3   2   8        247.53        227.06        13.83 o                         
   4   2   8        679.71        673.80        20.15 o                         
   5   2   8         52.96         90.02        11.50 o                         
   6   2   8         43.74         41.68        10.55 o                         
   7   2   8       1035.27       1058.24        30.92 o                         
   8   2   8        397.15        445.03        13.70 o                         
   9   2   8       1178.57       1167.77        27.12 o                         
  10   2   8        341.34        341.95        26.13 o                         
  11   2   8        644.73        625.94        30.18 o                         
  12   2   8         47.54         43.15        17.68 o                         
  13   2   8        254.40        250.54        24.18 o                         
  14   2   8         23.35         14.53        17.94 o                         
  15   2   8         31.28         41.94        22.43 o                         
  16   2   8        106.15         55.75        26.02 o                         
  17   2   8          0.03        -13.12        26.00 o                         
  18   2   8         29.16          8.11        21.29 o                         
  19   2   8          4.74         -5.88        47.93 o                         
  20   2   8         87.24         49.49        48.78 o                         
  21   2   8        116.34        244.63        58.62 o                         
  22   2   8          0.05        149.82       109.20 o                         
 -24   3   8         73.40          4.04        58.30 o                         
 -23   3   8          4.08         -0.11        61.33 o                         
 -22   3   8          0.32        -53.86        75.34 o                         
 -21   3   8         93.97         95.32        58.94 o                         
 -20   3   8         50.86         20.72        53.63 o                         
 -19   3   8          0.03         56.32        53.00 o                         
 -18   3   8        182.85        192.54        40.48 o                         
 -17   3   8        527.18        582.63        61.90 o                         
 -16   3   8        113.24         72.84        49.44 o                         
 -15   3   8         93.51        118.22        18.64 o                         
 -14   3   8        214.14        199.83        23.05 o                         
 -13   3   8        291.12        291.43        20.39 o                         
 -12   3   8         31.96         26.00        19.68 o                         
 -11   3   8         85.13        102.83        15.89 o                         
 -10   3   8       4051.40       3977.48        99.72 o                         
  -9   3   8       2556.92       2510.29        64.42 o                         
  -8   3   8          0.58        -11.63        13.45 o                         
  -7   3   8       1252.77       1053.28        62.03 o                         
  -6   3   8        417.98        379.38        35.89 o                         
  -5   3   8        439.91        399.29        28.12 o                         
  -4   3   8          2.05         -5.47        18.52 o                         
  -3   3   8         71.61         48.33        14.18 o                         
  -2   3   8         37.03         31.20         7.50 o                         
  -1   3   8          4.83          9.52         9.53 o                         
   0   3   8         94.16         85.19        13.00 o                         
   1   3   8          0.20          1.10        13.11 o                         
   2   3   8        297.12        281.32        17.65 o                         
   3   3   8        570.25        506.36        22.66 o                         
   4   3   8       1233.00       1164.89        31.99 o                         
   5   3   8         79.54         86.93        16.04 o                         
   6   3   8         31.44         49.30        15.77 o                         
   7   3   8          0.50         -7.48        16.21 o                         
   8   3   8        706.45        692.02        28.02 o                         
   9   3   8        526.28        527.75        25.62 o                         
  10   3   8         79.06         76.83        16.60 o                         
  11   3   8         21.10          0.89        26.61 o                         
  12   3   8        178.59        182.38        30.78 o                         
  13   3   8         13.20         19.10        29.57 o                         
  14   3   8         30.26         18.43        21.31 o                         
  15   3   8         55.97        -13.34        24.98 o                         
  16   3   8         40.05         71.46        29.33 o                         
  17   3   8        108.45        148.07        31.49 o                         
  18   3   8         29.12        -28.78        28.78 o                         
  19   3   8         76.93         94.97        74.53 o                         
  20   3   8        370.09        297.52        92.54 o                         
 -21   4   8        138.38         87.14        61.11 o                         
 -20   4   8         63.32        -64.27        64.27 o                         
 -19   4   8         18.71         28.22        59.00 o                         
 -18   4   8        216.82        234.63        68.13 o                         
 -17   4   8         28.21         21.68        23.96 o                         
 -16   4   8        116.47        147.24        37.01 o                         
 -15   4   8         34.16         53.62        38.44 o                         
 -14   4   8          6.90         13.25        39.08 o                         
 -13   4   8        523.56        555.04        60.29 o                         
 -12   4   8        182.23        173.74        36.82 o                         
 -11   4   8         93.09         92.52        27.03 o                         
 -10   4   8        118.97         30.57        29.99 o                         
  -9   4   8          1.46        -24.01        36.78 o                         
  -8   4   8        196.86        188.77        31.09 o                         
  -7   4   8         78.67         56.27        39.97 o                         
  -6   4   8         17.85         24.71        32.29 o                         
  -5   4   8         56.20         51.99        29.47 o                         
  -4   4   8         44.15         98.64        24.92 o                         
  -3   4   8        100.05         81.74        25.90 o                         
  -2   4   8        342.76        327.19        35.84 o                         
  -1   4   8          1.54         15.21        22.00 o                         
   0   4   8          0.21         25.71        21.70 o                         
   1   4   8        463.42        442.33        32.28 o                         
   2   4   8         82.21         76.45        23.01 o                         
   3   4   8         75.67         53.68        21.43 o                         
   4   4   8        462.61        430.21        24.35 o                         
   5   4   8        431.40        423.89        25.61 o                         
   6   4   8        237.83        261.15        22.39 o                         
   7   4   8        153.45        168.31        23.66 o                         
   8   4   8        420.14        397.36        26.15 o                         
   9   4   8        541.72        562.70        33.29 o                         
  10   4   8         10.69         11.98        25.40 o                         
  11   4   8          0.59         -9.45        22.04 o                         
  12   4   8          0.21         -6.63        24.70 o                         
  13   4   8        320.14        345.77        48.24 o                         
  14   4   8         10.18         27.65        45.80 o                         
  15   4   8          5.47         -4.14        26.78 o                         
  16   4   8         35.19         17.83        30.56 o                         
 -15   5   8          3.72         -3.84        31.47 o                         
 -14   5   8        207.27        273.40        38.53 o                         
 -13   5   8        120.40        149.31        35.26 o                         
 -12   5   8         51.11         12.94        27.81 o                         
 -11   5   8          5.24         13.65        27.23 o                         
 -10   5   8          3.24        -28.86        29.34 o                         
  -9   5   8        142.95        187.54        35.65 o                         
  -8   5   8          7.06         37.28        29.45 o                         
  -7   5   8         24.14         76.70        39.86 o                         
  -6   5   8         61.88         15.12        30.65 o                         
  -5   5   8         57.93         38.79        31.15 o                         
  -4   5   8          0.00        -10.85        33.39 o                         
  -3   5   8        143.56        131.99        31.63 o                         
  -2   5   8         28.94         35.53        28.25 o                         
  -1   5   8         70.66         53.20        45.53 o                         
   0   5   8        471.95        414.35        43.25 o                         
   1   5   8          3.98         22.59        41.17 o                         
   2   5   8         11.97         93.69        38.53 o                         
   3   5   8        235.63        217.19        30.81 o                         
   4   5   8          0.03        -13.10        26.62 o                         
   5   5   8        108.00        113.26        28.47 o                         
   6   5   8        161.73        156.80        35.01 o                         
   7   5   8        105.93        112.59        36.59 o                         
   8   5   8         37.86        109.74        35.74 o                         
   9   5   8         39.84        -28.83        35.14 o                         
  10   5   8         50.54         80.97        33.26 o                         
  11   5   8        185.30        196.72        43.62 o                         
 -27   1   9          2.66         54.13        29.54 o                         
 -26   1   9         45.61         36.87        27.13 o                         
 -25   1   9          7.62         29.37        25.37 o                         
 -24   1   9         85.43         37.32        24.08 o                         
 -23   1   9          3.93         43.71        28.58 o                         
 -22   1   9         32.82          5.27        32.77 o                         
 -21   1   9        125.68        138.71        29.06 o                         
 -20   1   9          1.78          7.13        16.12 o                         
 -19   1   9        324.86        290.96        21.23 o                         
 -18   1   9        130.90        114.22        22.95 o                         
 -17   1   9         77.28         73.20        17.21 o                         
 -16   1   9        254.99        213.11        18.77 o                         
 -15   1   9         14.46         33.27        20.49 o                         
 -14   1   9          1.19         16.45        14.49 o                         
 -13   1   9         66.29         45.83        18.35 o                         
 -12   1   9         85.07         83.45        13.22 o                         
 -11   1   9        262.11        221.84        12.15 o                         
 -10   1   9        222.72        216.87        18.95 o                         
  -9   1   9         19.82         26.41         9.97 o                         
  -8   1   9        329.78        301.49        20.90 o                         
  -7   1   9        224.83        172.79        27.95 o                         
  -6   1   9        577.00        590.31        26.52 o                         
  -5   1   9         24.05         32.60        14.44 o                         
  -4   1   9          9.56         17.22        11.71 o                         
  -3   1   9          9.34          6.47         6.57 o                         
  -2   1   9        953.27        907.72        29.53 o                         
  -1   1   9         70.82         78.48         7.31 o                         
   0   1   9       1703.11       1712.55        24.67 o                         
   1   1   9        236.00        246.39        11.27 o                         
   2   1   9         38.76         37.33         7.80 o                         
   3   1   9        140.91        136.65         7.91 o                         
   4   1   9          1.81          7.38         4.50 o                         
   5   1   9        702.07        681.50        26.73 o                         
   6   1   9        591.30        641.71        18.95 o                         
   7   1   9       3084.57       3089.28        71.89 o                         
   8   1   9         37.63         46.06         9.99 o                         
   9   1   9        117.55        103.89         9.65 o                         
  10   1   9         26.60         14.92         7.41 o                         
  11   1   9          7.43          6.29         8.54 o                         
  12   1   9          0.45         53.11        15.64 o                         
  13   1   9        381.53        304.19        27.25 o                         
  14   1   9        156.40        105.12        21.28 o                         
  15   1   9         67.46         42.68        19.21 o                         
  16   1   9          9.43         33.28        24.22 o                         
  17   1   9        155.53        177.72        40.04 o                         
  18   1   9         31.88        -48.11        48.11 o                         
  19   1   9          8.26        -23.24        53.50 o                         
  20   1   9        190.05        230.42        71.27 o                         
  21   1   9         46.54        -49.35       120.46 o                         
  22   1   9        116.81        131.50       130.94 o                         
 -25   2   9         15.98         -2.85        27.63 o                         
 -24   2   9         19.18        101.82        54.43 o                         
 -23   2   9         54.66        100.79        55.25 o                         
 -22   2   9         16.79        -46.95        46.95 o                         
 -21   2   9         33.28         31.38        45.32 o                         
 -20   2   9         68.26         68.54        28.20 o                         
 -19   2   9         44.16         77.23        21.63 o                         
 -18   2   9        118.24        140.81        26.06 o                         
 -17   2   9        220.51        244.56        28.70 o                         
 -16   2   9          0.05        -12.13        17.21 o                         
 -15   2   9          7.86        -19.93        19.93 o                         
 -14   2   9        618.99        638.59        33.85 o                         
 -13   2   9        232.27        219.71        22.54 o                         
 -12   2   9       2062.72       2178.44        62.16 o                         
 -11   2   9          2.80          2.20        19.35 o                         
 -10   2   9         78.23         97.69        21.60 o                         
  -9   2   9        310.08        322.50        31.30 o                         
  -8   2   9        109.04        118.84        20.75 o                         
  -7   2   9          0.32          5.87        16.86 o                         
  -6   2   9        265.07        261.97        23.69 o                         
  -5   2   9        743.71        708.82        33.98 o                         
  -4   2   9        166.12        159.84        21.71 o                         
  -3   2   9         24.06         22.69        14.93 o                         
  -2   2   9          4.35          6.72        10.37 o                         
  -1   2   9          1.10         -1.15         6.76 o                         
   0   2   9         66.02         67.54        10.69 o                         
   1   2   9       1159.28       1140.00        24.14 o                         
   2   2   9        317.87        339.65        17.24 o                         
   3   2   9         19.60         19.91        11.39 o                         
   4   2   9        605.91        598.62        19.20 o                         
   5   2   9       2787.33       2961.78        35.54 o                         
   6   2   9        848.89        861.31        20.02 o                         
   7   2   9        146.10        148.36        14.16 o                         
   8   2   9        508.83        411.11        48.57 o                         
   9   2   9       1299.80       1352.79        71.61 o                         
  10   2   9        300.54        304.81        26.58 o                         
  11   2   9        371.66        355.06        32.37 o                         
  12   2   9         30.69         38.50        17.37 o                         
  13   2   9        154.74        126.60        24.02 o                         
  14   2   9        124.85        107.72        30.79 o                         
  15   2   9          4.34        -22.38        25.71 o                         
  16   2   9         17.52         30.26        33.84 o                         
  17   2   9         33.95         44.59        21.32 o                         
  18   2   9         28.25         30.89        24.64 o                         
  19   2   9        136.82        161.16        76.62 o                         
  20   2   9         62.76         14.10        45.65 o                         
 -23   3   9         19.69        -18.23        65.56 o                         
 -22   3   9         12.59         60.93        57.53 o                         
 -21   3   9         34.36         40.48       112.83 o                         
 -20   3   9         75.22         35.70        74.36 o                         
 -19   3   9         69.66         70.31        63.45 o                         
 -18   3   9          0.19        -12.83        34.27 o                         
 -17   3   9          1.95         21.06        27.20 o                         
 -16   3   9          6.88          4.39        25.54 o                         
 -15   3   9        203.81        198.47        29.70 o                         
 -14   3   9        205.04        132.94        41.51 o                         
 -13   3   9          4.11        -22.36        22.36 o                         
 -12   3   9          4.56          6.68        20.14 o                         
 -11   3   9          7.34          4.37        26.11 o                         
 -10   3   9          6.28        -21.89        21.89 o                         
  -9   3   9         36.81         68.66        22.70 o                         
  -8   3   9         52.18         43.02        22.17 o                         
  -7   3   9        102.58        119.01        23.60 o                         
  -6   3   9        117.23        114.44        24.60 o                         
  -5   3   9         66.86         33.63        21.42 o                         
  -4   3   9          0.09        -20.75        20.75 o                         
  -3   3   9         10.16         -2.91        19.27 o                         
  -2   3   9         16.27         34.11        17.74 o                         
  -1   3   9          0.00         43.85        17.87 o                         
   0   3   9        167.98        180.12        23.29 o                         
   1   3   9         49.63         32.87        17.49 o                         
   2   3   9        383.05        377.45        21.41 o                         
   3   3   9        281.97        254.63        22.43 o                         
   4   3   9         75.65         53.35        16.06 o                         
   5   3   9        360.12        323.69        24.19 o                         
   6   3   9          5.12          4.62        16.23 o                         
   7   3   9          2.70         10.67        19.27 o                         
   8   3   9         12.79          2.87        19.17 o                         
   9   3   9         80.55         97.97        22.63 o                         
  10   3   9          0.96          7.37        19.29 o                         
  11   3   9         39.67         34.85        26.06 o                         
  12   3   9         18.69        -21.47        21.47 o                         
  13   3   9          0.50          9.59        29.32 o                         
  14   3   9         33.96         37.74        25.78 o                         
  15   3   9          6.28         14.43        26.34 o                         
  16   3   9         34.43         -6.50        26.35 o                         
  17   3   9          7.36         40.30        45.69 o                         
  18   3   9         10.40         -5.80        42.22 o                         
 -20   4   9         27.93        184.69        83.00 o                         
 -19   4   9         36.86        -37.48        60.94 o                         
 -18   4   9         15.68         85.62        66.42 o                         
 -17   4   9          0.42         29.76        85.84 o                         
 -16   4   9         13.66         27.62        33.00 o                         
 -15   4   9          3.47         17.44        27.94 o                         
 -14   4   9          0.86         51.35        41.88 o                         
 -13   4   9        145.97        129.59        34.04 o                         
 -12   4   9       1047.45       1109.20        82.27 o                         
 -11   4   9         43.29          7.73        38.13 o                         
 -10   4   9        274.64        249.29        31.33 o                         
  -9   4   9          0.00        -30.90        32.56 o                         
  -8   4   9          6.63        -14.01        41.95 o                         
  -7   4   9        139.15        170.34        28.36 o                         
  -6   4   9         85.53         40.52        23.71 o                         
  -5   4   9         32.02         34.69        24.05 o                         
  -4   4   9          6.73        -21.50        22.68 o                         
  -3   4   9         21.59         31.28        30.68 o                         
  -2   4   9        117.81        117.21        24.73 o                         
  -1   4   9        159.42        158.99        29.74 o                         
   0   4   9         72.98         75.34        22.25 o                         
   1   4   9         29.44         43.65        23.48 o                         
   2   4   9        663.05        619.90        35.58 o                         
   3   4   9          1.27         28.43        22.36 o                         
   4   4   9         53.90         59.48        21.98 o                         
   5   4   9         57.68         58.01        21.76 o                         
   6   4   9         56.92         40.31        21.42 o                         
   7   4   9        223.43        252.43        33.70 o                         
   8   4   9          9.44         46.36        22.61 o                         
   9   4   9         92.27         68.35        29.46 o                         
  10   4   9         95.16         84.34        28.13 o                         
  11   4   9        123.27         84.63        23.64 o                         
  12   4   9        201.98        165.53        31.37 o                         
  13   4   9         20.01         46.80        26.44 o                         
  14   4   9        181.67        158.67        31.76 o                         
  15   4   9          8.26          5.05        29.00 o                         
 -14   5   9          9.52        -17.81        28.98 o                         
 -13   5   9        137.44        120.67        33.98 o                         
 -12   5   9         29.29         49.07        29.52 o                         
 -11   5   9          2.03         -5.85        28.95 o                         
 -10   5   9         20.56         30.81        27.70 o                         
  -9   5   9         14.69          3.49        30.03 o                         
  -8   5   9         21.62         20.27        37.70 o                         
  -7   5   9         44.19         12.19        30.18 o                         
  -6   5   9         46.63         60.56        29.45 o                         
  -5   5   9         98.43         94.89        32.31 o                         
  -4   5   9        167.02        179.37        35.41 o                         
  -3   5   9         29.95        -24.90        30.37 o                         
  -2   5   9        112.48         63.40        31.48 o                         
  -1   5   9         67.88          9.67        47.43 o                         
   0   5   9        224.59        288.13        59.20 o                         
   1   5   9        117.12        100.91        26.88 o                         
   2   5   9         89.81        100.64        26.47 o                         
   3   5   9        320.83        357.22        34.91 o                         
   4   5   9          7.81         14.93        27.47 o                         
   5   5   9        189.67        197.11        61.88 o                         
   6   5   9         99.03        -32.32        47.77 o                         
   7   5   9        926.53        935.88        60.97 o                         
   8   5   9          5.88          1.00        29.84 o                         
   9   5   9         35.06         15.74        41.41 o                         
 -26   0  10        170.56        160.17        48.67 o                         
 -25   0  10        322.99        257.51        52.83 o                         
 -24   0  10        109.43        201.71        44.85 o                         
 -23   0  10         65.59         54.82        38.84 o                         
 -22   0  10        570.80        646.54        59.29 o                         
 -21   0  10        138.47        109.35        32.88 o                         
 -20   0  10         15.57         -7.09        24.11 o                         
 -19   0  10         13.51        -21.61        22.85 o                         
 -18   0  10        466.99        428.41        31.54 o                         
 -17   0  10         83.73         82.91        19.80 o                         
 -16   0  10        559.93        532.24        54.91 o                         
 -15   0  10         27.44        -35.32        35.32 o                         
 -14   0  10         31.40         47.73        28.01 o                         
 -13   0  10          2.83         -6.51        15.88 o                         
 -12   0  10        156.03        155.22        19.86 o                         
 -11   0  10         10.18        -11.52        15.90 o                         
 -10   0  10          4.43         -8.38        20.87 o                         
  -9   0  10         88.12         74.04        14.73 o                         
  -8   0  10        783.54        814.73        29.09 o                         
  -7   0  10         29.99         25.63        14.60 o                         
  -6   0  10        996.93       1029.23        32.01 o                         
  -5   0  10        792.16        807.14        28.57 o                         
  -4   0  10        180.16        166.78        15.48 o                         
  -3   0  10       1199.63       1230.16        35.22 o                         
  -2   0  10       1232.50       1279.38        28.19 o                         
  -1   0  10        512.88        508.89        21.39 o                         
   0   0  10         38.07         34.16         9.72 o                         
   1   0  10          0.10         -3.33        10.01 o                         
   2   0  10        109.27        125.32        11.82 o                         
   3   0  10       3344.18       3225.41        44.78 o                         
   4   0  10        451.56        340.50        24.84 o                         
   5   0  10         66.27         60.24        22.41 o                         
   6   0  10        323.34        289.77        32.88 o                         
   7   0  10          0.02        -15.37        23.27 o                         
   8   0  10        164.56         92.21        23.57 o                         
   9   0  10        872.58        687.42        44.90 o                         
  10   0  10        267.30        198.30        29.64 o                         
  11   0  10         51.91         39.35        23.48 o                         
  12   0  10        231.34        298.55        34.71 o                         
  13   0  10          7.02         45.03        25.60 o                         
  14   0  10         20.01         15.02        22.57 o                         
  15   0  10         25.51         51.02        40.89 o                         
  16   0  10          1.71        -21.73        22.47 o                         
  17   0  10        106.21        141.58        63.02 o                         
  18   0  10          6.54         58.88        59.65 o                         
  19   0  10         78.24         38.38        62.11 o                         
  20   0  10          4.51         58.64        71.42 o                         
  21   0  10          0.25        108.69        77.11 o                         
 -26   1  10          0.03          7.86        26.37 o                         
 -25   1  10          6.65         21.68        26.82 o                         
 -24   1  10        146.92        146.05        28.20 o                         
 -23   1  10          5.47        -14.47        25.59 o                         
 -22   1  10          0.71         -4.52        21.48 o                         
 -21   1  10          1.80        -10.83        19.69 o                         
 -20   1  10        647.48        601.29        34.42 o                         
 -19   1  10        288.79        297.09        32.66 o                         
 -18   1  10         18.47        -11.62        16.54 o                         
 -17   1  10        271.03        240.08        18.84 o                         
 -16   1  10          2.45        -13.54        18.36 o                         
 -15   1  10        205.53        189.00        17.79 o                         
 -14   1  10         95.22         96.97        14.73 o                         
 -13   1  10         20.46         11.65        14.17 o                         
 -12   1  10          0.78          9.80         9.14 o                         
 -11   1  10        568.05        522.23        23.42 o                         
 -10   1  10         51.98         70.98        13.23 o                         
  -9   1  10        227.90        195.66        19.52 o                         
  -8   1  10          7.47         23.95         9.10 o                         
  -7   1  10        159.73        147.13        18.86 o                         
  -6   1  10          2.16          6.09        21.46 o                         
  -5   1  10          2.39          6.77        15.93 o                         
  -4   1  10        106.07        109.78        12.68 o                         
  -3   1  10        202.10        191.52        11.66 o                         
  -2   1  10          8.16         12.46         6.61 o                         
  -1   1  10        597.85        628.19        18.39 o                         
   0   1  10        960.57        962.47        18.70 o                         
   1   1  10          0.06          7.45         8.55 o                         
   2   1  10         63.41         60.34         8.20 o                         
   3   1  10         37.77         43.28         8.51 o                         
   4   1  10        180.75        175.43        13.87 o                         
   5   1  10         94.12         97.97        12.86 o                         
   6   1  10       1061.86       1173.65        33.09 o                         
   7   1  10       2113.92       2128.11        47.41 o                         
   8   1  10        575.45        573.15        17.95 o                         
   9   1  10         97.65        107.14        12.29 o                         
  10   1  10        316.72        326.94        19.96 o                         
  11   1  10        689.21        567.62        23.93 o                         
  12   1  10         31.68         40.27        28.06 o                         
  13   1  10        148.83        121.59        30.54 o                         
  14   1  10          0.18         24.44        21.23 o                         
  15   1  10         79.28         74.77        18.69 o                         
  16   1  10          1.05        -25.80        31.55 o                         
  17   1  10         18.80        -57.58        58.03 o                         
  18   1  10         83.97         35.34        57.84 o                         
  19   1  10        107.94        119.37        48.72 o                         
  20   1  10        235.26        248.50        62.65 o                         
 -25   2  10          0.28         26.03        28.49 o                         
 -24   2  10          0.36        -36.12        36.12 o                         
 -23   2  10          4.76         36.56        51.68 o                         
 -22   2  10         97.29        187.51        63.89 o                         
 -21   2  10          0.49         16.77        45.69 o                         
 -20   2  10         48.14         69.77        27.68 o                         
 -19   2  10          1.67         -5.55        47.50 o                         
 -18   2  10          2.99         18.42        22.92 o                         
 -17   2  10          1.41         -2.09        30.00 o                         
 -16   2  10         64.12         57.17        25.65 o                         
 -15   2  10        241.63        256.93        33.66 o                         
 -14   2  10          0.53        -22.79        22.79 o                         
 -13   2  10         62.96         37.10        22.40 o                         
 -12   2  10        979.97        910.18        45.06 o                         
 -11   2  10        415.19        417.81        34.84 o                         
 -10   2  10         79.55         63.93        33.15 o                         
  -9   2  10        865.70        862.91        46.20 o                         
  -8   2  10        271.66        278.32        34.15 o                         
  -7   2  10          3.37          7.94        19.41 o                         
  -6   2  10         30.43         24.72        17.77 o                         
  -5   2  10          7.49        -11.21        29.79 o                         
  -4   2  10         36.04         28.06        18.63 o                         
  -3   2  10          0.94        -16.28        21.49 o                         
  -2   2  10         84.27         70.10        17.06 o                         
  -1   2  10         28.68         11.64         6.14 o                         
   0   2  10        492.82        470.86        25.37 o                         
   1   2  10        547.47        545.74        19.14 o                         
   2   2  10        104.18         97.44        12.69 o                         
   3   2  10         45.90         56.55        12.05 o                         
   4   2  10         22.45         22.84        15.08 o                         
   5   2  10        378.64        360.81        19.05 o                         
   6   2  10        340.12        319.86        19.31 o                         
   7   2  10        171.97        166.04        21.01 o                         
   8   2  10        188.23        210.76        22.11 o                         
   9   2  10         84.96         80.46        18.08 o                         
  10   2  10        205.08        196.56        21.23 o                         
  11   2  10         18.77         18.43        19.95 o                         
  12   2  10          0.48        -15.04        23.78 o                         
  13   2  10          6.47         13.09        31.63 o                         
  14   2  10        110.56         59.84        22.01 o                         
  15   2  10          0.26        -12.73        27.72 o                         
  16   2  10         88.14         84.24        28.75 o                         
  17   2  10         21.58        -17.35        36.02 o                         
  18   2  10        190.26        136.38       130.58 o                         
  19   2  10        408.17        341.97        64.74 o                         
 -22   3  10         68.31         76.21        62.73 o                         
 -21   3  10          1.05         26.10        62.48 o                         
 -20   3  10        143.22          9.66        75.64 o                         
 -19   3  10         95.76        182.15        61.41 o                         
 -18   3  10         82.57        120.10        44.13 o                         
 -17   3  10          0.03         52.62        41.07 o                         
 -16   3  10         44.29         17.04        23.22 o                         
 -15   3  10         30.04         15.55        23.86 o                         
 -14   3  10         25.19         58.81        28.03 o                         
 -13   3  10         20.57         14.50        57.60 o                         
 -12   3  10        434.42        448.25        46.55 o                         
 -11   3  10          7.12         19.18        22.20 o                         
 -10   3  10         50.65         51.76        21.71 o                         
  -9   3  10         92.24         79.33        26.11 o                         
  -8   3  10         20.37         33.25        22.09 o                         
  -7   3  10         20.43         32.42        25.76 o                         
  -6   3  10         17.43         11.88        21.42 o                         
  -5   3  10         88.34         97.56        24.54 o                         
  -4   3  10        418.89        419.12        33.32 o                         
  -3   3  10         33.87         29.84        31.99 o                         
  -2   3  10        191.29        208.55        23.07 o                         
  -1   3  10       1263.95       1229.74        40.34 o                         
   0   3  10        808.94        746.35        43.08 o                         
   1   3  10          3.04          2.63        17.76 o                         
   2   3  10        846.73        784.67        39.63 o                         
   3   3  10        105.09        138.33        21.37 o                         
   4   3  10         97.43        102.20        19.26 o                         
   5   3  10        258.66        259.48        23.73 o                         
   6   3  10        113.38        134.27        38.28 o                         
   7   3  10          0.50         14.52        22.22 o                         
   8   3  10          1.02         -6.76        28.13 o                         
   9   3  10         14.75         -0.50        43.40 o                         
  10   3  10         59.88         71.09        26.44 o                         
  11   3  10          6.58         42.38        25.35 o                         
  12   3  10        107.72        192.36        40.34 o                         
  13   3  10        218.03        235.26        36.57 o                         
  14   3  10        153.16        170.53        57.12 o                         
  15   3  10          6.24        -30.71        30.71 o                         
  16   3  10          0.44         25.90        30.27 o                         
  17   3  10         52.67         29.97        27.31 o                         
 -19   4  10          0.14         32.83        63.35 o                         
 -18   4  10         29.37        -99.24        99.24 o                         
 -17   4  10         80.26         77.81        47.83 o                         
 -16   4  10        427.92        443.57        93.16 o                         
 -15   4  10        619.37        658.93        46.26 o                         
 -14   4  10         53.28         64.26        37.36 o                         
 -13   4  10        125.35        117.35        39.78 o                         
 -12   4  10        170.93        223.46        32.50 o                         
 -11   4  10        150.05        122.34        28.22 o                         
 -10   4  10          7.88        -29.36        29.36 o                         
  -9   4  10         90.72         92.53        27.61 o                         
  -8   4  10        192.56         89.35        35.52 o                         
  -7   4  10         47.91         20.70        25.85 o                         
  -6   4  10          7.90         58.75        25.57 o                         
  -5   4  10         57.97         58.58        25.39 o                         
  -4   4  10         58.57         47.92        26.43 o                         
  -3   4  10          9.34         11.60        24.17 o                         
  -2   4  10        211.93        206.78        36.11 o                         
  -1   4  10         12.41         16.59        22.51 o                         
   0   4  10          2.00         -1.24        21.22 o                         
   1   4  10         65.59         32.78        24.77 o                         
   2   4  10         38.84         42.45        25.53 o                         
   3   4  10        134.04        149.98        25.16 o                         
   4   4  10        102.41        122.44        24.85 o                         
   5   4  10        111.16         91.52        26.32 o                         
   6   4  10         94.91        103.19        27.70 o                         
   7   4  10        126.49        194.21        43.44 o                         
   8   4  10         32.79         88.03        27.68 o                         
   9   4  10         37.77          5.92        38.91 o                         
  10   4  10         30.34         56.04        31.14 o                         
  11   4  10         99.81        202.16        42.71 o                         
  12   4  10          4.93          8.30        36.21 o                         
  13   4  10         13.89          3.98        70.35 o                         
 -12   5  10          4.27         52.61        31.24 o                         
 -11   5  10         22.13        -19.20        29.19 o                         
 -10   5  10         97.02         92.87        31.76 o                         
  -9   5  10         11.51         26.39        33.00 o                         
  -8   5  10          4.01         96.28        35.36 o                         
  -7   5  10         92.15         94.45        54.98 o                         
  -6   5  10         99.32         74.75        33.00 o                         
  -5   5  10          4.69         22.22        30.50 o                         
  -4   5  10         63.10        125.76        34.73 o                         
  -3   5  10         33.61         10.86        31.01 o                         
  -2   5  10        106.25         33.07        32.85 o                         
  -1   5  10          2.83         22.55        32.04 o                         
   0   5  10         55.44         22.96        37.90 o                         
   1   5  10        110.65        103.65        31.22 o                         
   2   5  10         97.84         95.98        30.81 o                         
   3   5  10        234.84        260.86        39.18 o                         
   4   5  10        108.58         69.38        30.54 o                         
   5   5  10         36.01         31.56        28.99 o                         
   6   5  10        825.81        819.81        55.53 o                         
   7   5  10         21.82         -2.14        31.19 o                         
 -25   1  11         33.31         31.01        25.02 o                         
 -24   1  11         12.77         16.77        26.03 o                         
 -23   1  11          0.50         -5.79        24.87 o                         
 -22   1  11         99.54         96.67        29.13 o                         
 -21   1  11         30.82         22.36        23.80 o                         
 -20   1  11         63.34         69.57        23.51 o                         
 -19   1  11        349.44        368.14        36.39 o                         
 -18   1  11        110.02         82.56        23.21 o                         
 -17   1  11          1.24         27.97        22.04 o                         
 -16   1  11         56.16         70.60        21.41 o                         
 -15   1  11        824.70        808.67        34.39 o                         
 -14   1  11        564.07        511.68        27.65 o                         
 -13   1  11          1.50         -6.99        19.97 o                         
 -12   1  11        175.80        159.21        17.48 o                         
 -11   1  11          5.70         19.61        14.06 o                         
 -10   1  11         52.09         60.84        24.44 o                         
  -9   1  11         36.35         -2.81        21.48 o                         
  -8   1  11       1216.75       1248.19        39.27 o                         
  -7   1  11        190.16        194.42        21.63 o                         
  -6   1  11        630.43        652.15        30.78 o                         
  -5   1  11         19.66         14.84        12.36 o                         
  -4   1  11         17.05          2.79        13.01 o                         
  -3   1  11          0.91          8.62        16.45 o                         
  -2   1  11         24.99         24.51         8.84 o                         
  -1   1  11        147.90        151.00         9.26 o                         
   0   1  11        244.14        253.11        12.30 o                         
   1   1  11        812.07        796.11        17.47 o                         
   2   1  11        229.34        219.79        12.73 o                         
   3   1  11        483.82        433.62        17.01 o                         
   4   1  11        790.24        815.56        25.60 o                         
   5   1  11         37.49         40.88        15.07 o                         
   6   1  11        171.10        162.41        19.72 o                         
   7   1  11        642.39        590.82        22.73 o                         
   8   1  11          4.10         13.13        15.67 o                         
   9   1  11         14.87          2.33        14.34 o                         
  10   1  11         63.14         45.73        13.50 o                         
  11   1  11         53.16         43.09        17.04 o                         
  12   1  11         75.43         43.85        30.10 o                         
  13   1  11         74.15         63.75        17.91 o                         
  14   1  11        141.16        156.49        22.65 o                         
  15   1  11          9.50         23.53        20.68 o                         
  16   1  11         52.27         53.66        22.86 o                         
  17   1  11          2.56          5.50        47.77 o                         
  18   1  11         11.51        -20.58       139.62 o                         
  19   1  11          2.95        -47.82       119.93 o                         
 -24   2  11          0.04         81.10        37.15 o                         
 -23   2  11         25.04          5.23        64.86 o                         
 -22   2  11         49.65         14.49        50.21 o                         
 -21   2  11          5.84         59.64        49.15 o                         
 -20   2  11        196.95        184.56        30.56 o                         
 -19   2  11         78.85         85.15        46.14 o                         
 -18   2  11        464.39        504.62        42.83 o                         
 -17   2  11        416.02        399.67        38.42 o                         
 -16   2  11         61.61         78.31        25.52 o                         
 -15   2  11         60.42         92.71        36.21 o                         
 -14   2  11          0.31         24.41        30.67 o                         
 -13   2  11         13.68         28.04        24.53 o                         
 -12   2  11        660.02        627.06        41.16 o                         
 -11   2  11        957.13       1010.14        49.11 o                         
 -10   2  11         68.09         60.40        26.28 o                         
  -9   2  11         29.22        -23.69        23.69 o                         
  -8   2  11          2.15        -22.16        22.16 o                         
  -7   2  11         10.77          9.52        28.54 o                         
  -6   2  11         42.49         47.59        27.38 o                         
  -5   2  11         10.34         11.02        19.80 o                         
  -4   2  11        165.24        140.83        21.80 o                         
  -3   2  11          2.32          8.80        16.03 o                         
  -2   2  11        351.70        342.28        22.71 o                         
  -1   2  11        673.40        684.66        29.08 o                         
   0   2  11       1445.56       1459.13        64.36 o                         
   1   2  11        526.36        487.34        27.83 o                         
   2   2  11          0.05         10.80        12.89 o                         
   3   2  11         52.28         47.12        13.04 o                         
   4   2  11          5.16         20.89        13.02 o                         
   5   2  11        144.97        171.73        23.17 o                         
   6   2  11         29.74          0.29        17.48 o                         
   7   2  11         84.43         98.58        19.18 o                         
   8   2  11          3.60         37.62        18.37 o                         
   9   2  11         52.52         41.77        20.69 o                         
  10   2  11         71.38         88.56        22.08 o                         
  11   2  11        210.94        187.67        27.40 o                         
  12   2  11         55.29         63.81        24.58 o                         
  13   2  11        133.22        195.46        28.27 o                         
  14   2  11          1.35         45.08        23.63 o                         
  15   2  11         10.52          0.97        30.17 o                         
  16   2  11         51.39         49.09        31.89 o                         
  17   2  11         20.69         31.78        40.37 o                         
  18   2  11        748.40        959.92        83.95 o                         
 -21   3  11         44.14         25.98        60.16 o                         
 -20   3  11         68.17        176.59        86.51 o                         
 -19   3  11         60.14        241.30        69.09 o                         
 -18   3  11          1.58        -39.44        64.65 o                         
 -17   3  11         15.77        -21.50        28.35 o                         
 -16   3  11          8.05          9.88        27.96 o                         
 -15   3  11         13.77         31.62        23.77 o                         
 -14   3  11         11.42         25.61        23.94 o                         
 -13   3  11         21.69         -5.82        28.31 o                         
 -12   3  11         14.04         -1.34        33.00 o                         
 -11   3  11          4.04         10.56        26.69 o                         
 -10   3  11          0.16         22.22        20.85 o                         
  -9   3  11          0.90         33.96        29.12 o                         
  -8   3  11         18.64          4.50        21.39 o                         
  -7   3  11          1.09         43.77        23.94 o                         
  -6   3  11         30.25         15.32        21.99 o                         
  -5   3  11         27.98         21.99        23.16 o                         
  -4   3  11         51.25         13.50        25.78 o                         
  -3   3  11        137.59        150.57        22.81 o                         
  -2   3  11         98.01         98.32        21.25 o                         
  -1   3  11          8.43         13.77        17.83 o                         
   0   3  11         21.62         19.11        18.18 o                         
   1   3  11         15.69         41.37        18.49 o                         
   2   3  11          0.65          9.40        18.78 o                         
   3   3  11        469.40        437.73        28.60 o                         
   4   3  11          0.08          4.87        28.42 o                         
   5   3  11          5.98         64.30        23.72 o                         
   6   3  11         63.20         55.33        32.12 o                         
   7   3  11          9.05          4.02        23.55 o                         
   8   3  11         25.47         68.53        24.78 o                         
   9   3  11          0.46         33.40        26.54 o                         
  10   3  11         46.69         33.79        25.56 o                         
  11   3  11         60.85         11.56        25.09 o                         
  12   3  11         67.00         82.38        43.21 o                         
  13   3  11         32.70         -5.76        25.08 o                         
  14   3  11          0.44         28.84        25.68 o                         
  15   3  11        105.69        155.74        30.94 o                         
 -17   4  11         75.62         60.63        33.60 o                         
 -16   4  11         65.27        100.36        30.02 o                         
 -15   4  11         96.86         76.60        31.20 o                         
 -14   4  11         55.97         76.06        38.57 o                         
 -13   4  11        119.94        128.48        32.76 o                         
 -12   4  11         63.75         59.78        28.33 o                         
 -11   4  11         28.79         46.38        26.33 o                         
 -10   4  11         11.81          4.78        39.59 o                         
  -9   4  11         43.66         73.97        43.11 o                         
  -8   4  11        141.13        177.13        30.72 o                         
  -7   4  11          1.26         32.64        25.37 o                         
  -6   4  11          9.49         20.91        29.67 o                         
  -5   4  11          2.81        -11.02        30.20 o                         
  -4   4  11         10.46         31.26        28.79 o                         
  -3   4  11        155.07        142.90        28.83 o                         
  -2   4  11         36.38         25.23        26.02 o                         
  -1   4  11          0.37        -22.41        22.41 o                         
   0   4  11         69.23         78.75        25.70 o                         
   1   4  11        236.53        228.14        27.95 o                         
   2   4  11         89.35         95.57        28.06 o                         
   3   4  11         27.38         36.74        26.25 o                         
   4   4  11         42.69         38.89        31.57 o                         
   5   4  11        220.97        199.50        32.50 o                         
   6   4  11        111.73        140.50        28.61 o                         
   7   4  11        144.43        215.04        35.56 o                         
   8   4  11         64.32         81.29        36.18 o                         
   9   4  11          8.23         -1.80        32.85 o                         
  10   4  11         27.29         57.43        30.96 o                         
  11   4  11          0.87         54.76        32.39 o                         
 -10   5  11         17.10         54.22        33.59 o                         
  -9   5  11          1.84         60.28        47.09 o                         
  -8   5  11        171.00         97.86        33.21 o                         
  -7   5  11        229.49        287.56        48.14 o                         
  -6   5  11         90.45        138.78        36.89 o                         
  -5   5  11        304.16        352.07        40.84 o                         
  -4   5  11         83.01        103.64        30.44 o                         
  -3   5  11         51.42         97.93        37.74 o                         
  -2   5  11        184.07        134.83        35.08 o                         
  -1   5  11         13.94        -12.13        43.93 o                         
   0   5  11          0.01        115.00        84.89 o                         
   1   5  11        319.42        370.53        58.03 o                         
   2   5  11          0.73        -36.94        36.94 o                         
   3   5  11        128.08        116.26        33.24 o                         
   4   5  11        213.29        243.75        48.26 o                         
 -24   0  12          6.26         23.74        60.09 o                         
 -23   0  12         82.87          7.55       141.99 o                         
 -22   0  12        183.61        201.58        42.08 o                         
 -21   0  12         21.37         -7.92        31.19 o                         
 -20   0  12          1.57        -36.62        36.62 o                         
 -19   0  12          8.73         10.70        21.15 o                         
 -18   0  12         14.00         21.90        20.99 o                         
 -17   0  12        494.26        509.77        34.00 o                         
 -16   0  12        244.81        273.74        39.21 o                         
 -15   0  12          1.11        -28.22        28.22 o                         
 -14   0  12         73.26         22.95        32.22 o                         
 -13   0  12        170.08        186.54        47.22 o                         
 -12   0  12        132.44        106.12        46.09 o                         
 -11   0  12        129.52        162.32        41.53 o                         
 -10   0  12        290.00        264.46        34.43 o                         
  -9   0  12        169.96        127.47        26.39 o                         
  -8   0  12        273.75        208.93        19.69 o                         
  -7   0  12          0.10         32.47        18.87 o                         
  -6   0  12        161.78        156.28        22.05 o                         
  -5   0  12          2.47         32.80        15.90 o                         
  -4   0  12          1.70        -15.92        15.92 o                         
  -3   0  12       1527.75       1471.43        32.45 o                         
  -2   0  12         12.51         14.75        12.80 o                         
  -1   0  12         45.14         56.53        13.22 o                         
   0   0  12        748.35        757.71        24.35 o                         
   1   0  12       2729.90       2861.37        45.98 o                         
   2   0  12         48.54         48.91        14.08 o                         
   3   0  12         36.49         37.47        11.50 o                         
   4   0  12       8562.50       8130.15       639.46 o                         
   5   0  12       1078.80       1053.37       106.59 o                         
   6   0  12         58.11         95.81        26.02 o                         
   7   0  12         90.45        102.99        26.86 o                         
   8   0  12         61.61         64.37        25.61 o                         
   9   0  12          0.09        -14.75        35.08 o                         
  10   0  12         55.87         22.62        41.47 o                         
  11   0  12         77.22        148.06        31.87 o                         
  12   0  12         25.83         30.70        25.31 o                         
  13   0  12         43.81         73.80        26.40 o                         
  14   0  12         10.96          4.87        27.10 o                         
  15   0  12         21.14         36.53        29.25 o                         
  16   0  12          0.76         81.54        63.07 o                         
  17   0  12          5.24         33.13        65.82 o                         
  18   0  12        324.27        418.90        88.49 o                         
 -24   1  12         33.24         71.92        26.49 o                         
 -23   1  12          0.49         -9.73        32.61 o                         
 -22   1  12          6.51         10.24        22.69 o                         
 -21   1  12          0.74         -4.51        23.31 o                         
 -20   1  12        142.08        154.38        27.39 o                         
 -19   1  12          0.20          4.90        22.76 o                         
 -18   1  12        421.05        394.62        33.25 o                         
 -17   1  12          0.48         -1.70        22.74 o                         
 -16   1  12         26.10         24.32        22.02 o                         
 -15   1  12        296.24        273.82        29.62 o                         
 -14   1  12        587.48        608.99        39.36 o                         
 -13   1  12        256.31        264.65        32.99 o                         
 -12   1  12        283.59        303.41        33.40 o                         
 -11   1  12        411.51        427.44        49.20 o                         
 -10   1  12         33.51         57.51        24.58 o                         
  -9   1  12          4.38         27.44        24.00 o                         
  -8   1  12         93.61         90.21        27.64 o                         
  -7   1  12         38.76        -14.31        26.19 o                         
  -6   1  12        267.10        276.63        32.02 o                         
  -5   1  12        312.43        332.92        37.13 o                         
  -4   1  12        306.98        258.50        28.63 o                         
  -3   1  12          0.39         -2.62         8.63 o                         
  -2   1  12         11.90          3.77         9.32 o                         
  -1   1  12        160.10        149.35        11.66 o                         
   0   1  12        332.65        321.79        16.30 o                         
   1   1  12        623.34        690.21        22.04 o                         
   2   1  12        797.17        766.44        23.84 o                         
   3   1  12        269.22        270.92        20.58 o                         
   4   1  12         67.53         70.26        15.29 o                         
   5   1  12        314.96        306.15        20.09 o                         
   6   1  12          8.65          0.61        16.34 o                         
   7   1  12          0.63         30.79        15.17 o                         
   8   1  12        470.46        447.19        25.79 o                         
   9   1  12        199.24        229.41        20.35 o                         
  10   1  12         14.49         36.20        19.51 o                         
  11   1  12          0.62         28.96        23.40 o                         
  12   1  12          0.03        -17.77        17.77 o                         
  13   1  12          1.04         23.22        18.20 o                         
  14   1  12        109.42        126.60        20.02 o                         
  15   1  12         62.39         51.67        37.04 o                         
  16   1  12         84.23        148.60        48.50 o                         
  17   1  12         84.97        103.08        97.48 o                         
 -23   2  12         32.49         74.92        40.48 o                         
 -22   2  12         39.36         13.09        58.44 o                         
 -21   2  12          0.66        -37.90        50.11 o                         
 -20   2  12         35.69         16.31        47.55 o                         
 -19   2  12         35.83         20.08        59.15 o                         
 -18   2  12          1.21         -3.30        41.45 o                         
 -17   2  12         16.84         18.34        28.50 o                         
 -16   2  12         29.90          5.88        30.63 o                         
 -15   2  12          5.98         -9.72        25.26 o                         
 -14   2  12          3.73        -16.66        27.18 o                         
 -13   2  12        184.71        158.14        32.61 o                         
 -12   2  12         80.81        100.53        47.65 o                         
 -11   2  12          0.53         41.16        26.10 o                         
 -10   2  12         47.27         51.30        40.38 o                         
  -9   2  12          6.05         14.34        25.08 o                         
  -8   2  12          0.17        -24.02        24.02 o                         
  -7   2  12         28.22          4.66        24.23 o                         
  -6   2  12        402.39        392.14        35.17 o                         
  -5   2  12         53.40        104.48        52.91 o                         
  -4   2  12         13.90         25.10        26.14 o                         
  -3   2  12        255.85        230.07        22.02 o                         
  -2   2  12        328.10        345.54        23.48 o                         
  -1   2  12        189.81        175.05        20.17 o                         
   0   2  12        541.67        537.49        26.14 o                         
   1   2  12         25.08         36.36        17.93 o                         
   2   2  12         12.71         23.31        13.14 o                         
   3   2  12          9.68         -3.28        17.86 o                         
   4   2  12         53.98         47.55        16.52 o                         
   5   2  12         82.92         67.74        22.03 o                         
   6   2  12         22.40         24.39        18.66 o                         
   7   2  12         83.92         76.18        22.88 o                         
   8   2  12        352.88        365.19        53.36 o                         
   9   2  12          0.80         44.10        26.58 o                         
  10   2  12         40.77         38.25        22.20 o                         
  11   2  12         85.22         82.65        52.69 o                         
  12   2  12        125.90         80.23        30.40 o                         
  13   2  12         73.98         99.84        33.72 o                         
  14   2  12        282.51        307.44        33.43 o                         
  15   2  12         17.92         83.11        37.41 o                         
  16   2  12          2.30         32.89        40.32 o                         
 -20   3  12         34.49         -8.45        67.68 o                         
 -19   3  12         41.32        304.14        63.09 o                         
 -18   3  12        282.87        352.57        78.93 o                         
 -17   3  12          0.64         54.47        41.55 o                         
 -16   3  12          3.11         28.70        33.11 o                         
 -15   3  12        233.76        283.59        35.61 o                         
 -14   3  12         15.80        -28.27        30.79 o                         
 -13   3  12         53.92         42.32        26.99 o                         
 -12   3  12         87.17         87.11        35.08 o                         
 -11   3  12         86.62         97.97        31.97 o                         
 -10   3  12          1.90         44.48        25.62 o                         
  -9   3  12        156.70        174.41        26.63 o                         
  -8   3  12          0.84         26.35        23.71 o                         
  -7   3  12        452.20        464.46        35.47 o                         
  -6   3  12         16.76         24.84        21.68 o                         
  -5   3  12         17.58         -7.04        22.92 o                         
  -4   3  12          0.20          7.49        22.61 o                         
  -3   3  12        869.11        823.79        51.20 o                         
  -2   3  12         26.48         10.74        19.56 o                         
  -1   3  12        190.17        169.74        23.63 o                         
   0   3  12         10.34        -15.84        18.58 o                         
   1   3  12         59.43         89.98        20.60 o                         
   2   3  12          0.60         16.10        23.19 o                         
   3   3  12          0.22          6.50        33.79 o                         
   4   3  12        199.08        211.81        28.82 o                         
   5   3  12        150.72        207.36        28.67 o                         
   6   3  12         11.42         38.66        22.88 o                         
   7   3  12        195.66        126.09        29.25 o                         
   8   3  12        395.12        469.70        58.44 o                         
   9   3  12         57.91         61.23        27.49 o                         
  10   3  12         56.99         53.82        34.94 o                         
  11   3  12         10.18         18.03        29.46 o                         
  12   3  12          2.82        -20.12        28.32 o                         
  13   3  12          5.94         51.32        31.33 o                         
  14   3  12        122.44        138.88        35.57 o                         
 -16   4  12          2.75         49.24        29.07 o                         
 -15   4  12         14.68         -1.77        41.64 o                         
 -14   4  12          0.58        -26.16        48.02 o                         
 -13   4  12         19.73         12.12        30.42 o                         
 -12   4  12         69.24         83.84        29.62 o                         
 -11   4  12          0.00         33.34        36.84 o                         
 -10   4  12         63.19        118.65        30.89 o                         
  -9   4  12          3.10          0.33        27.48 o                         
  -8   4  12         18.98         65.28        30.70 o                         
  -7   4  12          3.08         37.34        26.47 o                         
  -6   4  12         32.10         87.72        45.53 o                         
  -5   4  12         14.29         39.26        25.48 o                         
  -4   4  12        168.62        214.27        31.73 o                         
  -3   4  12        300.19        270.49        32.77 o                         
  -2   4  12        187.38        176.57        29.86 o                         
  -1   4  12         33.44         82.10        24.81 o                         
   0   4  12          4.75         40.54        39.43 o                         
   1   4  12          0.88          6.08        51.64 o                         
   2   4  12        121.34        141.82        28.68 o                         
   3   4  12          3.19         53.32        28.36 o                         
   4   4  12         84.24         92.11        31.32 o                         
   5   4  12          6.89         51.44        28.39 o                         
   6   4  12         89.09        142.45        30.07 o                         
   7   4  12        121.93         83.44        30.43 o                         
   8   4  12         22.44         39.57        38.99 o                         
   9   4  12        122.72        242.51        42.98 o                         
 -23   1  13          1.11         37.08        44.26 o                         
 -22   1  13          8.05        -35.69        35.69 o                         
 -21   1  13        252.39        217.50        30.07 o                         
 -20   1  13          9.74         50.89        36.24 o                         
 -19   1  13         61.14         62.45        30.55 o                         
 -18   1  13         46.12         40.56        41.35 o                         
 -17   1  13        133.85         83.27        33.75 o                         
 -16   1  13         60.78         57.36        34.68 o                         
 -15   1  13        243.29        224.35        29.78 o                         
 -14   1  13        558.19        585.55        36.92 o                         
 -13   1  13          1.64         17.56        24.26 o                         
 -12   1  13          2.35          4.36        37.24 o                         
 -11   1  13         42.63         51.55        22.65 o                         
 -10   1  13         14.66          5.15        21.40 o                         
  -9   1  13         66.97         48.74        26.43 o                         
  -8   1  13         49.79         48.67        25.50 o                         
  -7   1  13         23.43         30.05        23.91 o                         
  -6   1  13        128.10        178.04        27.18 o                         
  -5   1  13         39.18         54.97        24.75 o                         
  -4   1  13        205.31        166.29        38.11 o                         
  -3   1  13        182.31        163.80        20.84 o                         
  -2   1  13         79.54         88.02        36.72 o                         
  -1   1  13        400.61        414.14        23.36 o                         
   0   1  13        153.61        182.30        18.81 o                         
   1   1  13        235.95        264.82        16.63 o                         
   2   1  13        699.80        726.05        26.53 o                         
   3   1  13         54.64         53.43        14.48 o                         
   4   1  13          0.03         -1.06        16.29 o                         
   5   1  13          0.29         -0.37        17.15 o                         
   6   1  13        124.43         94.79        18.66 o                         
   7   1  13          2.20          6.62        18.20 o                         
   8   1  13          0.46         12.17        15.81 o                         
   9   1  13         96.17        113.65        24.86 o                         
  10   1  13         17.64          7.89        27.65 o                         
  11   1  13         64.68         75.62        28.54 o                         
  12   1  13         48.19         41.34        25.17 o                         
  13   1  13         72.01         71.50        19.10 o                         
  14   1  13        149.28        171.74        27.89 o                         
  15   1  13        144.08        180.23        33.75 o                         
  16   1  13        259.50        389.39        57.45 o                         
 -21   2  13          0.12        -19.11        54.34 o                         
 -20   2  13         18.06          2.82        26.95 o                         
 -19   2  13         16.43        -24.22        26.82 o                         
 -18   2  13         63.74         12.25        36.21 o                         
 -17   2  13         33.99         33.71        51.72 o                         
 -16   2  13          0.50        -20.99        26.83 o                         
 -15   2  13         24.09         37.58        38.45 o                         
 -14   2  13        172.09        133.41        31.42 o                         
 -13   2  13         74.01         86.63        44.80 o                         
 -12   2  13        123.48        159.76        30.91 o                         
 -11   2  13          5.98         20.68        29.82 o                         
 -10   2  13          2.07         36.15        35.39 o                         
  -9   2  13        119.05         54.56        29.82 o                         
  -8   2  13         34.10        -10.08        48.30 o                         
  -7   2  13        435.18        370.33        46.14 o                         
  -6   2  13        171.59        173.20        31.16 o                         
  -5   2  13        563.74        527.57        39.64 o                         
  -4   2  13        528.11        570.72        39.71 o                         
  -3   2  13         18.67         14.71        22.34 o                         
  -2   2  13         53.80         18.78        32.43 o                         
  -1   2  13          1.76         -8.25        19.34 o                         
   0   2  13         73.65         87.45        21.89 o                         
   1   2  13         43.39         87.06        23.20 o                         
   2   2  13         31.05         40.28        22.47 o                         
   3   2  13         53.21         88.05        19.91 o                         
   4   2  13          9.26         18.99        21.04 o                         
   5   2  13         16.23         16.83        49.55 o                         
   6   2  13         14.77         -6.77        54.51 o                         
   7   2  13         41.03         63.11        27.38 o                         
   8   2  13         90.52        106.60        44.58 o                         
   9   2  13         86.65         84.04        37.44 o                         
  10   2  13         13.85        -28.73        28.73 o                         
  11   2  13         21.53         31.56        26.22 o                         
  12   2  13        337.95        387.52        41.85 o                         
  13   2  13        167.87         83.45        34.91 o                         
  14   2  13         79.28         69.48        27.33 o                         
 -19   3  13         24.31        146.16        65.56 o                         
 -18   3  13         61.75        100.45        47.86 o                         
 -17   3  13          5.87        -46.59        47.49 o                         
 -16   3  13          7.78          9.16        44.98 o                         
 -15   3  13          5.33         76.29        58.96 o                         
 -14   3  13          8.47         49.32        35.57 o                         
 -13   3  13          0.59          6.36        27.41 o                         
 -12   3  13          1.60         51.42        41.40 o                         
 -11   3  13          2.62        -26.07        26.07 o                         
 -10   3  13          3.35         23.84        26.44 o                         
  -9   3  13         35.03         38.64        34.96 o                         
  -8   3  13          4.62         13.21        27.48 o                         
  -7   3  13         37.66         27.64        22.92 o                         
  -6   3  13          0.61         40.25        24.30 o                         
  -5   3  13         21.03         18.15        23.19 o                         
  -4   3  13          0.36          4.64        22.42 o                         
  -3   3  13        295.33        303.40        32.40 o                         
  -2   3  13         88.64        127.62        21.72 o                         
  -1   3  13         10.86         26.77        30.39 o                         
   0   3  13        130.04         92.82        24.47 o                         
   1   3  13          5.57         22.48        24.98 o                         
   2   3  13         18.25         33.04        22.20 o                         
   3   3  13         13.84         23.91        22.96 o                         
   4   3  13          6.94        -20.61        24.96 o                         
   5   3  13        153.10        138.42        72.19 o                         
   6   3  13         25.50        -20.66        29.29 o                         
   7   3  13         23.87         28.60        26.76 o                         
   8   3  13          7.88         37.49        38.60 o                         
   9   3  13         63.31        -29.74        29.74 o                         
  10   3  13         31.99         74.57        30.33 o                         
  11   3  13         10.71         18.26        30.04 o                         
  12   3  13         70.53         95.33        43.59 o                         
 -13   4  13         53.05         55.37        32.80 o                         
 -12   4  13         35.78         53.08        31.93 o                         
 -11   4  13          3.84         38.57        29.23 o                         
 -10   4  13        116.35        146.80        29.53 o                         
  -9   4  13         14.98         25.78        36.35 o                         
  -8   4  13          0.02         30.53        32.14 o                         
  -7   4  13         26.22        -13.19        25.93 o                         
  -6   4  13         15.37        -16.92        27.29 o                         
  -5   4  13        191.30        254.40        33.27 o                         
  -4   4  13        222.27        221.08        31.44 o                         
  -3   4  13         26.91        -30.79        30.79 o                         
  -2   4  13         70.39          8.24        37.75 o                         
  -1   4  13         85.74         54.38        38.65 o                         
   0   4  13        242.53        213.57        43.84 o                         
   1   4  13         72.86        126.66        32.45 o                         
   2   4  13         33.68         24.36        32.53 o                         
   3   4  13          8.81         17.24        27.59 o                         
   4   4  13         27.19         34.57        30.40 o                         
   5   4  13         22.16         18.16        28.30 o                         
   6   4  13         62.74         28.25        29.70 o                         
 -22   0  14          0.74         30.67        63.46 o                         
 -21   0  14        134.56        142.75        41.70 o                         
 -20   0  14        802.35        816.22        76.43 o                         
 -19   0  14        693.22        695.36        79.42 o                         
 -18   0  14        218.42        178.42        77.15 o                         
 -17   0  14       1457.42       1494.40        76.31 o                         
 -16   0  14        628.43        681.98        55.30 o                         
 -15   0  14         81.78         83.80        36.15 o                         
 -14   0  14         12.51         22.72        29.49 o                         
 -13   0  14         48.89         35.78        30.43 o                         
 -12   0  14         22.43        -35.53        37.83 o                         
 -11   0  14         20.22         29.80        34.93 o                         
 -10   0  14         12.70         26.30        27.59 o                         
  -9   0  14        496.89        559.40        45.17 o                         
  -8   0  14          0.20        -22.57        27.24 o                         
  -7   0  14         79.36         38.42        24.74 o                         
  -6   0  14         67.08         88.99        33.27 o                         
  -5   0  14        142.05        105.69        26.84 o                         
  -4   0  14        285.45        327.08        33.76 o                         
  -3   0  14          1.50         -1.60        22.86 o                         
  -2   0  14       1048.42       1067.51        46.71 o                         
  -1   0  14        445.51        452.34        25.24 o                         
   0   0  14        290.22        305.09        21.52 o                         
   1   0  14        959.97       1062.94        44.67 o                         
   2   0  14        283.92        277.77        29.79 o                         
   3   0  14         27.66         13.35        22.42 o                         
   4   0  14         53.65         19.77        23.54 o                         
   5   0  14        299.95        335.65        37.02 o                         
   6   0  14        140.23        122.61        27.76 o                         
   7   0  14          0.41        -24.92        24.92 o                         
   8   0  14          5.23         -4.67        29.17 o                         
   9   0  14         52.93        113.44        29.48 o                         
  10   0  14        397.04        342.73        60.83 o                         
  11   0  14         33.45         71.97        26.09 o                         
  12   0  14          0.46         10.62        27.24 o                         
  13   0  14         65.38         83.60        37.61 o                         
  14   0  14         34.76         31.01        56.23 o                         
 -21   1  14          1.56         72.75        44.44 o                         
 -20   1  14          2.11         -4.96        26.93 o                         
 -19   1  14         82.62        105.06        27.49 o                         
 -18   1  14          0.54         -2.04        25.64 o                         
 -17   1  14         31.66        -12.45        27.51 o                         
 -16   1  14        106.79        128.41        27.78 o                         
 -15   1  14         32.63         25.50        30.33 o                         
 -14   1  14        109.82         95.08        26.51 o                         
 -13   1  14        300.29        317.84        38.77 o                         
 -12   1  14         20.25         52.75        24.01 o                         
 -11   1  14        129.49        151.00        26.95 o                         
 -10   1  14          0.21         22.53        23.91 o                         
  -9   1  14         77.83         84.94        23.47 o                         
  -8   1  14          7.00         50.18        30.55 o                         
  -7   1  14        176.91        188.20        25.88 o                         
  -6   1  14          0.03         20.42        36.01 o                         
  -5   1  14          1.29          7.40        21.16 o                         
  -4   1  14        795.37        822.30        36.89 o                         
  -3   1  14        477.90        496.18        30.00 o                         
  -2   1  14        564.29        604.43        26.98 o                         
  -1   1  14         81.38         85.68        17.08 o                         
   0   1  14         93.47        127.04        19.65 o                         
   1   1  14         60.21        102.72        19.14 o                         
   2   1  14       1036.32       1117.36        44.56 o                         
   3   1  14        216.60        293.29        28.87 o                         
   4   1  14         64.14        118.15        21.81 o                         
   5   1  14         29.36         33.17        21.91 o                         
   6   1  14          3.52         25.17        20.06 o                         
   7   1  14         10.31         42.52        29.15 o                         
   8   1  14          1.66         15.62        26.39 o                         
   9   1  14         10.03          9.86        20.50 o                         
  10   1  14          5.56         50.66        20.26 o                         
  11   1  14        196.56        214.12        40.03 o                         
  12   1  14         28.68         31.57        19.64 o                         
  13   1  14          0.49        -15.11        23.15 o                         
  14   1  14         13.90         14.14        37.41 o                         
 -20   2  14          4.45         -6.45        34.04 o                         
 -19   2  14         35.01         48.82        45.11 o                         
 -18   2  14          4.18         29.66        42.09 o                         
 -17   2  14         11.67        -26.11        45.63 o                         
 -16   2  14         27.75         23.63        42.73 o                         
 -15   2  14         11.51        -40.51        40.51 o                         
 -14   2  14         65.49         87.83        30.65 o                         
 -13   2  14        115.59        123.43        34.00 o                         
 -12   2  14         82.38         -2.93        29.84 o                         
 -11   2  14        201.44        144.35        31.49 o                         
 -10   2  14        116.22        133.70        31.68 o                         
  -9   2  14        104.52        101.35        31.04 o                         
  -8   2  14         13.09         76.54        31.41 o                         
  -7   2  14          0.10        -10.81        27.63 o                         
  -6   2  14        118.32        152.53        37.98 o                         
  -5   2  14        179.42        216.44        31.30 o                         
  -4   2  14          3.10         -8.02        47.75 o                         
  -3   2  14        253.44        227.04        45.33 o                         
  -2   2  14        114.99        117.16        23.68 o                         
  -1   2  14         96.01        120.28        35.66 o                         
   0   2  14         20.95         16.77        23.60 o                         
   1   2  14          0.14         -8.69        22.72 o                         
   2   2  14          4.20         33.04        25.72 o                         
   3   2  14          2.44         14.27        57.36 o                         
   4   2  14          0.01         15.06        26.32 o                         
   5   2  14          0.16        -28.97        28.97 o                         
   6   2  14          3.59         20.39        27.99 o                         
   7   2  14         84.52         97.12        30.11 o                         
   8   2  14        135.16        112.66        53.12 o                         
   9   2  14          0.22         21.61        26.81 o                         
  10   2  14          0.07         13.46        29.85 o                         
  11   2  14         15.73          2.51        26.75 o                         
  12   2  14          9.76        -28.74        28.74 o                         
 -17   3  14          0.95         50.87        30.96 o                         
 -16   3  14          7.48         16.30        35.68 o                         
 -15   3  14         62.39         60.17        31.69 o                         
 -14   3  14         11.32         40.39        32.71 o                         
 -13   3  14        322.30        303.61        73.77 o                         
 -12   3  14         43.51         -5.38        28.50 o                         
 -11   3  14         55.44        104.54        44.12 o                         
 -10   3  14          2.03        -23.15        30.38 o                         
  -9   3  14        146.76        126.29        33.39 o                         
  -8   3  14         93.52         93.00        31.39 o                         
  -7   3  14          7.25        -29.62        29.62 o                         
  -6   3  14         36.67         54.34        50.52 o                         
  -5   3  14         21.12         34.50        61.24 o                         
  -4   3  14        114.66        155.44        41.98 o                         
  -3   3  14        124.12        156.93        33.22 o                         
  -2   3  14        332.58        402.92        34.04 o                         
  -1   3  14        212.88        200.21        30.27 o                         
   0   3  14         25.08         15.20        22.78 o                         
   1   3  14         87.87        122.80        25.78 o                         
   2   3  14          0.25        -15.44        26.10 o                         
   3   3  14         44.86         45.10        29.70 o                         
   4   3  14        368.72        398.54        42.80 o                         
   5   3  14        124.58        120.44        32.84 o                         
   6   3  14        228.30        244.07        55.55 o                         
   7   3  14         20.13          8.24        30.17 o                         
   8   3  14         46.54         61.62        31.95 o                         
   9   3  14        345.72        340.51        44.65 o                         
 -10   4  14        347.89        440.75        47.68 o                         
  -9   4  14          6.57         61.46        29.03 o                         
  -8   4  14          3.68         10.50        30.23 o                         
  -7   4  14         22.22         -6.26        37.50 o                         
  -6   4  14          1.02        -29.65        29.65 o                         
  -5   4  14         38.12         -9.76        30.93 o                         
  -4   4  14          2.43          4.77        33.35 o                         
  -3   4  14         14.99         35.98        45.78 o                         
  -2   4  14        192.75        203.37        40.50 o                         
  -1   4  14          8.11        116.12        43.13 o                         
   0   4  14        114.79         97.51        63.77 o                         
   1   4  14         22.87        -10.19        38.52 o                         
   2   4  14          2.68        -38.88        56.73 o                         
 -20   1  15         99.92        107.01        30.67 o                         
 -19   1  15        302.64        266.40        42.29 o                         
 -18   1  15          1.79        -26.52        26.52 o                         
 -17   1  15          4.19         19.05        28.25 o                         
 -16   1  15         19.69        -27.96        27.96 o                         
 -15   1  15         66.30         97.23        46.74 o                         
 -14   1  15          0.05         -2.17        47.95 o                         
 -13   1  15          8.62         -9.78        25.35 o                         
 -12   1  15         36.34         35.18        28.61 o                         
 -11   1  15          0.81         -3.23        31.75 o                         
 -10   1  15         50.85         95.99        25.81 o                         
  -9   1  15         20.36         44.49        30.32 o                         
  -8   1  15        390.40        409.66        37.82 o                         
  -7   1  15         19.55         68.82        25.60 o                         
  -6   1  15        448.53        477.21        32.48 o                         
  -5   1  15         59.80         87.23        24.31 o                         
  -4   1  15        140.31        156.54        25.71 o                         
  -3   1  15        144.12        143.29        25.04 o                         
  -2   1  15        335.58        343.98        26.37 o                         
  -1   1  15        328.60        378.41        32.07 o                         
   0   1  15         94.41         53.98        22.35 o                         
   1   1  15        385.33        394.37        31.72 o                         
   2   1  15        171.84        181.77        26.09 o                         
   3   1  15        338.47        326.41        40.00 o                         
   4   1  15         22.06         78.94        22.69 o                         
   5   1  15         42.57         68.45        22.96 o                         
   6   1  15          0.98         -1.85        26.93 o                         
   7   1  15         19.15        -35.54        35.54 o                         
   8   1  15          9.60         -5.40        28.70 o                         
   9   1  15         84.77         79.92        25.35 o                         
  10   1  15          1.64         -8.71        51.72 o                         
  11   1  15         59.44         95.36        30.81 o                         
  12   1  15         89.36         77.37        27.05 o                         
 -18   2  15         18.13         36.20        36.47 o                         
 -17   2  15          7.67         40.98        30.64 o                         
 -16   2  15         24.81         18.79        31.18 o                         
 -15   2  15          0.48         -7.79        59.97 o                         
 -14   2  15          0.05        -39.29        50.35 o                         
 -13   2  15         16.91         68.12        53.71 o                         
 -12   2  15        135.55         89.64        42.73 o                         
 -11   2  15        166.38        114.67        48.34 o                         
 -10   2  15        279.25        292.80        52.28 o                         
  -9   2  15        181.83        185.54        38.36 o                         
  -8   2  15          4.45         23.64        41.68 o                         
  -7   2  15         32.63         -5.39        33.51 o                         
  -6   2  15          1.45         38.33        30.82 o                         
  -5   2  15        392.78        468.58        45.02 o                         
  -4   2  15        571.80        592.93       105.46 o                         
  -3   2  15          1.24         55.88        34.10 o                         
  -2   2  15          0.03        -19.03        25.53 o                         
  -1   2  15         78.90         46.07        25.23 o                         
   0   2  15        129.86        122.66        29.90 o                         
   1   2  15         32.85         59.52        28.03 o                         
   2   2  15         11.65         16.43        26.00 o                         
   3   2  15         59.86         76.46        28.55 o                         
   4   2  15         79.99        151.44        70.45 o                         
   5   2  15         24.49         80.55        24.82 o                         
   6   2  15        449.98        466.86        45.31 o                         
   7   2  15          8.82         -6.70        32.43 o                         
   8   2  15        177.83        210.96       100.76 o                         
   9   2  15          1.50         61.37        31.53 o                         
  10   2  15         14.99        -45.59        45.59 o                         
 -14   3  15          5.54         54.72        42.96 o                         
 -13   3  15          3.92         10.99        56.88 o                         
 -12   3  15          1.65        -30.05        30.05 o                         
 -11   3  15          1.24         47.40        32.16 o                         
 -10   3  15          6.77         62.08        36.19 o                         
  -9   3  15         74.63         97.24        37.35 o                         
  -8   3  15        132.76        133.28        33.93 o                         
  -7   3  15         45.63         71.49        32.70 o                         
  -6   3  15         17.50        -33.43        47.51 o                         
  -5   3  15         12.21         13.81        70.19 o                         
  -4   3  15        114.35        353.63       157.71 o                         
  -3   3  15          5.74        -52.33        55.41 o                         
  -2   3  15          0.05         45.00        80.72 o                         
  -1   3  15         27.04        -18.65        42.46 o                         
   0   3  15         10.11         14.89        28.25 o                         
   1   3  15         12.52        103.21        91.52 o                         
   2   3  15         20.59         12.74        56.06 o                         
   3   3  15         74.26         74.88        31.87 o                         
   4   3  15          2.43         18.09        65.58 o                         
   5   3  15          0.38         26.27        31.17 o                         
   6   3  15        100.06        187.90        38.12 o                         
 -18   0  16          1.69        -24.21        38.65 o                         
 -17   0  16        129.57        115.74        40.56 o                         
 -16   0  16        173.77        226.95        49.58 o                         
 -15   0  16        117.51        105.30        38.79 o                         
 -14   0  16          2.39        -59.96        60.78 o                         
 -13   0  16         37.04        -22.17        44.08 o                         
 -12   0  16        143.77        175.78        39.36 o                         
 -11   0  16         10.48         13.07        30.05 o                         
 -10   0  16        214.68        272.23        44.23 o                         
  -9   0  16         48.61         54.63        31.66 o                         
  -8   0  16          5.12        -14.77        29.05 o                         
  -7   0  16        491.74        483.88        49.16 o                         
  -6   0  16        250.60        305.19        37.36 o                         
  -5   0  16         30.21         21.54        29.74 o                         
  -4   0  16          0.73        -38.58        38.58 o                         
  -3   0  16         94.12        118.90        50.39 o                         
  -2   0  16         70.64         18.03        54.06 o                         
  -1   0  16        120.48        102.18        62.35 o                         
   0   0  16         46.83          0.92        51.50 o                         
   1   0  16          2.84         59.46        54.59 o                         
   2   0  16         42.26         43.69        54.54 o                         
   3   0  16         52.93        167.91        60.95 o                         
   4   0  16         52.94         50.82        47.45 o                         
   5   0  16         64.31          7.67        45.95 o                         
   6   0  16         87.44        112.35        49.72 o                         
   7   0  16          0.25         87.28        45.23 o                         
   8   0  16         16.62        -43.40        43.40 o                         
   9   0  16         11.28         71.13        42.05 o                         
 -17   1  16         50.60         88.40        39.42 o                         
 -16   1  16         43.87         56.40        27.32 o                         
 -15   1  16          1.59         60.67        27.65 o                         
 -14   1  16         45.51         68.04        40.28 o                         
 -13   1  16         64.89         89.55        27.16 o                         
 -12   1  16          5.23        -17.74        38.31 o                         
 -11   1  16         72.97         85.76        27.31 o                         
 -10   1  16         71.54         77.77        26.97 o                         
  -9   1  16        145.80        199.25        34.06 o                         
  -8   1  16          8.70         -0.70        25.69 o                         
  -7   1  16        101.57         98.87        34.56 o                         
  -6   1  16          0.00         -5.99        23.36 o                         
  -5   1  16        152.75        182.88        40.28 o                         
  -4   1  16         39.74         24.02        34.36 o                         
  -3   1  16          0.53         72.14        43.64 o                         
  -2   1  16          1.42         -8.76        55.55 o                         
  -1   1  16        134.09        144.94        47.26 o                         
   0   1  16        192.96        183.20        48.78 o                         
   1   1  16        102.54         53.25        28.97 o                         
   2   1  16        148.37        153.06        32.80 o                         
   3   1  16          1.35         11.32        28.57 o                         
   4   1  16          2.91         30.08        34.12 o                         
   5   1  16         62.30         72.86        40.84 o                         
   6   1  16          1.71         95.80        47.79 o                         
   7   1  16         40.47          7.50        57.65 o                         
   8   1  16         46.44        -30.86        30.86 o                         
   9   1  16        168.90        221.46        37.30 o                         
 -15   2  16          4.69         38.95        29.30 o                         
 -14   2  16          0.25        -31.61        38.21 o                         
 -13   2  16         25.02         10.69        42.84 o                         
 -12   2  16         40.14         85.77        35.21 o                         
 -11   2  16         28.61         99.01        33.38 o                         
 -10   2  16          0.66         62.96        32.25 o                         
  -9   2  16         62.73         69.28        29.93 o                         
  -8   2  16          4.91          7.79        34.44 o                         
  -7   2  16          0.97        -38.43        80.05 o                         
  -6   2  16        206.49        177.33        43.00 o                         
  -5   2  16         50.01         43.44        35.45 o                         
  -4   2  16        344.80        367.62        48.76 o                         
  -3   2  16         68.67         -0.58        38.38 o                         
  -2   2  16         38.61         64.62        42.34 o                         
  -1   2  16        171.39        190.80        55.21 o                         
   0   2  16        164.91        135.20        33.30 o                         
   1   2  16         11.47         19.27        27.33 o                         
   2   2  16          0.33         38.48        28.77 o                         
   3   2  16         78.74        105.08        27.35 o                         
   4   2  16         42.88        108.63        31.55 o                         
   5   2  16         13.17          3.39        27.79 o                         
   6   2  16         71.35         30.27        61.70 o                         
 -10   3  16         10.64         35.80        38.86 o                         
  -9   3  16          1.11        227.24        74.31 o                         
  -8   3  16        241.80        238.47       120.46 o                         
  -7   3  16        362.56        260.40        52.22 o                         
  -6   3  16          1.65         26.27        36.04 o                         
  -5   3  16        178.37        183.04        66.09 o                         
  -4   3  16         24.36         54.51        36.49 o                         
  -3   3  16         55.61         12.87        38.72 o                         
  -2   3  16        161.90        161.54        47.79 o                         
  -1   3  16         45.91        105.62        33.49 o                         
   0   3  16          0.07          5.66        62.04 o                         
   1   3  16          6.20         49.17        30.74 o                         
 -14   1  17         74.59         85.79        28.71 o                         
 -13   1  17         50.00         90.90        44.44 o                         
 -12   1  17         57.99         36.99        27.11 o                         
 -11   1  17         44.89        -26.72        26.72 o                         
 -10   1  17          6.95         21.72        26.69 o                         
  -9   1  17        116.83        137.85        27.59 o                         
  -8   1  17        301.17        272.78        35.91 o                         
  -7   1  17         22.50         56.29        29.02 o                         
  -6   1  17          6.27          4.22        33.44 o                         
  -5   1  17         64.96        111.05        40.36 o                         
  -4   1  17         53.41         82.09        60.61 o                         
  -3   1  17         52.08         97.44        36.19 o                         
  -2   1  17         16.43         77.58        33.35 o                         
  -1   1  17         47.43         26.77        30.31 o                         
   0   1  17         54.44         42.01        31.29 o                         
   1   1  17        174.61        234.86        36.69 o                         
   2   1  17         16.12         73.14       106.16 o                         
   3   1  17         42.41         31.75        27.00 o                         
   4   1  17          1.81        -16.11        42.19 o                         
   5   1  17          4.43          8.62        32.52 o                         
 -11   2  17        292.85        224.30        34.01 o                         
 -10   2  17        124.00        188.30        51.05 o                         
  -9   2  17          1.14        -15.27        54.91 o                         
  -8   2  17         48.28         52.18        40.08 o                         
  -7   2  17          0.53         48.09        32.37 o                         
  -6   2  17          0.02          8.41        34.41 o                         
  -5   2  17          1.68         44.82        33.95 o                         
  -4   2  17        253.36        261.95        43.82 o                         
  -3   2  17        397.44        467.86        56.03 o                         
  -2   2  17         41.29         65.41        33.59 o                         
  -1   2  17        101.02        127.42        37.11 o                         
   0   2  17        134.42         90.71        33.70 o                         
   1   2  17          0.15          1.18        31.10 o                         
   2   2  17        121.84        140.74        35.42 o                         
 -11   0  18        276.31        308.38        52.38 o                         
 -10   0  18        190.76         85.21        64.76 o                         
  -9   0  18          0.01        -67.94        67.94 o                         
  -8   0  18         40.79         41.33        62.01 o                         
  -7   0  18        426.87        274.86        71.37 o                         
  -6   0  18         24.04         83.37        61.00 o                         
  -5   0  18         29.58         63.22        57.33 o                         
  -4   0  18         14.77         53.57        65.87 o                         
  -3   0  18         16.48         45.47        68.09 o                         
  -2   0  18          5.16        -35.92        59.70 o                         
  -1   0  18         16.42        -59.89        59.89 o                         
   0   0  18         36.01         -0.14        61.96 o                         
   1   0  18         25.87        -60.04        60.04 o                         
  -9   1  18          6.41        -36.79        36.79 o                         
  -8   1  18        109.47        171.45        42.31 o                         
  -7   1  18         18.64         36.01        93.84 o                         
  -6   1  18         17.34        -31.82        63.12 o                         
  -5   1  18        109.81        147.81        48.94 o                         
  -4   1  18          0.89        -16.41        56.80 o                         
  -3   1  18         18.22        -24.17        32.15 o                         
  -2   1  18         68.86         10.93        53.91 o                         
  -1   1  18         35.68         -2.46        31.91 o                         
                                                                                
