# Supplementary material for: Crystal structures of three 3,4,5-tri­meth­oxy­benzamide-based derivatives
Source: Acta Crystallogr E Crystallogr Commun. 2016 Apr 15;72(Pt 5):675–82. doi: 10.1107/S2056989016005958 (PMC4908538; doi:10.1107/S2056989016005958)
Supplement: Supplementary file 3 [file e-72-00675-2sup3.hkl]

data_2                                                                          
_shelx_title ' triamben_a.res in P2(1)/c'                                       
_shelx_refln_list_code          4                                               
_shelx_F_calc_maximum      189.34                                               
_exptl_crystal_F_000       832.00                                               
_reflns_d_resolution_high  0.7701                                               
                                                                                
loop_                                                                           
 _space_group_symop_operation_xyz                                               
 'x, y, z'                                                                      
 '-x, y+1/2, -z+1/2'                                                            
 '-x, -y, -z'                                                                   
 'x, -y-1/2, z-1/2'                                                             
                                                                                
_cell_length_a    11.5626                                                       
_cell_length_b    19.5328                                                       
_cell_length_c     9.5488                                                       
_cell_angle_alpha  90.000                                                       
_cell_angle_beta  109.369                                                       
_cell_angle_gamma  90.000                                                       
                                                                                
_shelx_F_squared_multiplier     1.000                                           
                                                                                
loop_                                                                           
 _refln_index_h                                                                 
 _refln_index_k                                                                 
 _refln_index_l                                                                 
 _refln_F_squared_calc                                                          
 _refln_F_squared_meas                                                          
 _refln_F_squared_sigma                                                         
 _refln_observed_status                                                         
   2   0   0       1504.34       1350.34        18.57 o                         
   3   0   0       7573.79       7538.43        91.35 o                         
   4   0   0        444.86        396.12         5.64 o                         
   5   0   0        672.82        626.09        11.94 o                         
   6   0   0        475.27        487.62         8.03 o                         
   7   0   0        207.19        215.65         5.92 o                         
   8   0   0        397.64        383.72        10.84 o                         
   9   0   0          1.67         -0.25         2.97 o                         
  10   0   0         26.10         11.89         3.50 o                         
  11   0   0          1.35         -0.12         3.70 o                         
  12   0   0        182.76        223.39         8.67 o                         
  13   0   0          0.42          9.68         4.96 o                         
  14   0   0         27.91         30.54         5.96 o                         
   2   1   0       1908.73       1830.89        33.71 o                         
   3   1   0       2334.89       2320.58        14.04 o                         
   4   1   0        292.55        283.98         4.57 o                         
   5   1   0        778.86        761.04         8.89 o                         
   6   1   0       1379.08       1372.96        13.98 o                         
   7   1   0         45.24         45.79         2.41 o                         
   8   1   0        100.35        113.69         3.46 o                         
   9   1   0        492.16        509.69        12.93 o                         
  10   1   0         17.65         17.88         2.96 o                         
  11   1   0         45.26         45.48         3.41 o                         
  12   1   0          6.23          2.26         3.11 o                         
  13   1   0         57.70         58.61         4.37 o                         
  14   1   0          0.70          6.52         3.84 o                         
   1   2   0        536.97        577.03         5.30 o                         
   2   2   0       2841.80       2643.03        33.01 o                         
   3   2   0       3775.91       3551.85        32.54 o                         
   4   2   0        218.35        212.91         3.10 o                         
   5   2   0        377.40        356.79         4.32 o                         
   6   2   0       2666.43       2673.89        25.37 o                         
   7   2   0        650.19        696.65         8.53 o                         
   8   2   0          6.48          3.71         2.29 o                         
   9   2   0       1862.74       1863.09        30.69 o                         
  10   2   0         13.34         11.92         2.53 o                         
  11   2   0          0.74          3.85         2.71 o                         
  12   2   0        160.18        154.80         5.81 o                         
  13   2   0        142.78        135.11         5.68 o                         
  14   2   0         90.12         91.44         6.20 o                         
   1   3   0       1146.62       1163.89         9.39 o                         
   2   3   0       5588.29       5766.06        24.76 o                         
   3   3   0        346.57        327.70         4.11 o                         
   4   3   0        727.22        798.83         8.28 o                         
   5   3   0         59.73         60.87         2.04 o                         
   6   3   0        156.09        143.40         4.21 o                         
   7   3   0        376.42        391.67         8.96 o                         
   8   3   0         22.78         30.60         3.27 o                         
   9   3   0         51.05         53.19         3.25 o                         
  10   3   0         85.93         86.44         4.24 o                         
  11   3   0          0.03         -0.08         2.73 o                         
  12   3   0         50.72         56.37         4.00 o                         
  13   3   0         14.99         19.01         3.72 o                         
  14   3   0        414.60        426.68        14.98 o                         
   0   4   0       2471.71       2377.18        56.91 o                         
   1   4   0       4710.37       4609.62        19.30 o                         
   2   4   0       9338.80       9413.66        44.04 o                         
   3   4   0        241.50        197.05         2.43 o                         
   4   4   0        343.81        337.53         3.14 o                         
   5   4   0       2135.93       2260.89        14.82 o                         
   6   4   0        294.06        282.85         4.31 o                         
   7   4   0        178.33        155.30         3.93 o                         
   8   4   0         28.00         26.65         2.44 o                         
   9   4   0          2.57          6.26         2.29 o                         
  10   4   0         17.59         18.88         2.72 o                         
  11   4   0         53.05         55.52         3.64 o                         
  12   4   0         21.60         20.51         3.45 o                         
  13   4   0        120.73        123.20         5.49 o                         
   1   5   0        195.47        196.82         2.52 o                         
   2   5   0       1574.01       1489.15        11.52 o                         
   3   5   0        433.78        443.22         4.06 o                         
   4   5   0        182.93        219.40         2.42 o                         
   5   5   0       1900.82       1939.79         8.72 o                         
   6   5   0        329.54        348.61         4.55 o                         
   7   5   0        214.39        232.09         5.69 o                         
   8   5   0          5.39          3.14         2.03 o                         
   9   5   0        139.97        148.11         4.38 o                         
  10   5   0        193.03        184.78         5.10 o                         
  11   5   0        215.62        213.64         6.01 o                         
  12   5   0         16.26         16.60         3.32 o                         
  13   5   0         55.40         47.36         4.09 o                         
   0   6   0       5722.82       5449.72        37.70 o                         
   1   6   0          6.16          5.22         1.27 o                         
   2   6   0          2.53          0.37         1.00 o                         
   3   6   0        910.59        968.84         9.43 o                         
   4   6   0       5471.31       5535.56        44.52 o                         
   5   6   0       1748.31       1845.78        17.48 o                         
   6   6   0        140.96        139.81         3.45 o                         
   7   6   0         37.82         41.45         2.37 o                         
   8   6   0        102.86        109.40         4.68 o                         
   9   6   0        118.75        112.76         4.31 o                         
  10   6   0         61.94         63.47         3.36 o                         
  11   6   0         46.10         43.31         3.37 o                         
  12   6   0          0.19         -1.54         3.04 o                         
  13   6   0        161.08        146.38         6.44 o                         
   1   7   0       2414.09       2423.32        19.59 o                         
   2   7   0       1360.37       1336.48         7.80 o                         
   3   7   0       1468.07       1610.12        15.53 o                         
   4   7   0          5.61         10.54         1.30 o                         
   5   7   0         26.93         33.99         2.47 o                         
   6   7   0       1376.77       1455.93        11.03 o                         
   7   7   0        324.42        327.79         5.25 o                         
   8   7   0          6.55          6.12         2.09 o                         
   9   7   0          3.70          5.67         2.20 o                         
  10   7   0        168.92        162.81         4.62 o                         
  11   7   0         13.10         12.71         2.80 o                         
  12   7   0          4.46          1.44         3.45 o                         
  13   7   0         47.86         52.85         4.22 o                         
   0   8   0       1147.64       1086.27        12.13 o                         
   1   8   0          2.94          6.24         1.38 o                         
   2   8   0        735.76        731.38         7.95 o                         
   3   8   0       1559.50       1698.53        19.72 o                         
   4   8   0        694.54        691.41         5.21 o                         
   5   8   0          2.21          1.29         1.48 o                         
   6   8   0         38.52         36.80         2.08 o                         
   7   8   0        638.58        641.38         9.05 o                         
   8   8   0        673.39        691.89         7.88 o                         
   9   8   0          3.27          0.25         2.44 o                         
  10   8   0        160.63        140.80         4.95 o                         
  11   8   0         20.35         23.46         3.11 o                         
  12   8   0        108.24        103.18         4.75 o                         
  13   8   0        160.12        173.05         6.03 o                         
   1   9   0         46.02         44.34         2.30 o                         
   2   9   0        205.69        221.51         3.25 o                         
   3   9   0         19.17         33.57         1.77 o                         
   4   9   0        318.37        343.87         6.24 o                         
   5   9   0        138.24        126.92         2.95 o                         
   6   9   0         76.50         70.17         3.00 o                         
   7   9   0        326.95        291.65         8.07 o                         
   8   9   0         56.95         61.66         3.04 o                         
   9   9   0         14.61         25.79         2.66 o                         
  10   9   0        570.80        570.15        10.91 o                         
  11   9   0         88.39         95.59         4.69 o                         
  12   9   0         43.51         48.69         3.90 o                         
  13   9   0         52.35         49.16         4.63 o                         
   0  10   0         63.12         67.80         3.14 o                         
   1  10   0       2392.50       2631.62        26.27 o                         
   2  10   0        368.33        466.33         5.29 o                         
   3  10   0         32.51         32.38         2.15 o                         
   4  10   0        739.59        789.64        13.59 o                         
   5  10   0         12.57         15.35         1.87 o                         
   6  10   0         30.49         34.18         2.27 o                         
   7  10   0         51.32         36.86         2.52 o                         
   8  10   0        429.86        406.06         9.63 o                         
   9  10   0        464.24        422.37        10.34 o                         
  10  10   0        453.32        448.25        11.30 o                         
  11  10   0         99.14        107.48         5.65 o                         
  12  10   0         35.16         41.81         3.90 o                         
  13  10   0         45.79         38.56         5.52 o                         
   1  11   0        402.55        400.84         6.30 o                         
   2  11   0          2.77          8.38         2.43 o                         
   3  11   0         22.47         16.18         2.27 o                         
   4  11   0        192.79        194.08         3.84 o                         
   5  11   0          0.84          1.35         1.71 o                         
   6  11   0        345.78        334.69         8.35 o                         
   7  11   0         40.54         31.85         2.52 o                         
   8  11   0       1276.10       1212.17        14.24 o                         
   9  11   0        128.53        123.59         4.58 o                         
  10  11   0         98.54         84.34         4.83 o                         
  11  11   0         12.97         13.14         4.61 o                         
  12  11   0         32.37         38.75         4.21 o                         
   0  12   0        129.32        142.81         7.72 o                         
   1  12   0          7.21          4.85         1.89 o                         
   2  12   0         13.73         10.66         1.98 o                         
   3  12   0        447.43        430.29         5.74 o                         
   4  12   0         86.30         88.42         3.25 o                         
   5  12   0        390.58        407.97        12.90 o                         
   6  12   0        242.54        229.42         6.47 o                         
   7  12   0          7.99          8.79         2.64 o                         
   8  12   0         19.89          7.89         2.42 o                         
   9  12   0          5.43          2.63         3.62 o                         
  10  12   0        281.14        293.23         8.66 o                         
  11  12   0         62.35         58.42         8.02 o                         
  12  12   0         80.00         84.39         9.62 o                         
   1  13   0       1196.89       1166.06         9.66 o                         
   2  13   0          8.35          6.29         1.85 o                         
   3  13   0         80.49         76.92         3.61 o                         
   4  13   0        806.68        820.24        12.13 o                         
   5  13   0         74.20         89.05         5.20 o                         
   6  13   0        368.45        351.24         7.34 o                         
   7  13   0        623.25        548.63        11.90 o                         
   8  13   0          0.32         -2.78         3.82 o                         
   9  13   0        116.37        113.04         4.80 o                         
  10  13   0         60.00         60.15         4.92 o                         
  11  13   0        202.67        228.83         9.67 o                         
  12  13   0        430.83        458.04        14.20 o                         
   0  14   0        283.65        301.75        11.81 o                         
   1  14   0         97.92         96.08         2.83 o                         
   2  14   0         80.83         89.90         3.25 o                         
   3  14   0        125.02        118.42         3.94 o                         
   4  14   0       1413.66       1395.58        15.90 o                         
   5  14   0          1.62          5.79         3.05 o                         
   6  14   0        107.53        108.43         3.83 o                         
   7  14   0        217.89        176.96         5.54 o                         
   8  14   0        114.75         97.98         5.60 o                         
   9  14   0          1.27          7.28         5.36 o                         
  10  14   0         14.34         22.12         5.83 o                         
  11  14   0         64.40         47.86         6.53 o                         
   1  15   0          2.64          2.87         2.31 o                         
   2  15   0        382.22        355.71         5.47 o                         
   3  15   0        567.80        601.94         7.58 o                         
   4  15   0        140.23        138.87         4.30 o                         
   5  15   0        406.43        455.43        17.66 o                         
   6  15   0          0.10          1.83         1.86 o                         
   7  15   0          4.22         10.37         4.19 o                         
   8  15   0         23.60         33.38         6.28 o                         
   9  15   0         91.34        100.92         7.61 o                         
  10  15   0         43.70         47.65         6.55 o                         
  11  15   0          1.08         -0.51         5.85 o                         
   0  16   0         78.95         71.99         4.14 o                         
   1  16   0        232.33        251.15         4.51 o                         
   2  16   0         13.30          3.65         2.26 o                         
   3  16   0        585.38        542.65         7.71 o                         
   4  16   0          3.36          2.57         2.79 o                         
   5  16   0         67.75         77.77         6.99 o                         
   6  16   0         42.13         38.11         5.40 o                         
   7  16   0        868.95        851.67        22.05 o                         
   8  16   0         35.52         27.27         8.74 o                         
   9  16   0         12.95         20.36         5.92 o                         
  10  16   0         25.19         20.68         6.89 o                         
   1  17   0         21.23         18.80         2.55 o                         
   2  17   0        552.93        533.48         6.69 o                         
   3  17   0        504.07        470.94         6.99 o                         
   4  17   0        114.58        107.44         5.63 o                         
   5  17   0        367.34        347.34        12.59 o                         
   6  17   0        681.02        628.20        13.32 o                         
   7  17   0        106.90        110.33         6.84 o                         
   8  17   0         28.21         32.09         6.66 o                         
   9  17   0          0.48         12.18         6.33 o                         
  10  17   0         16.96         20.14         6.47 o                         
   0  18   0        171.53        187.95         7.71 o                         
   1  18   0         28.86         20.79         4.11 o                         
   2  18   0        505.44        495.01        11.51 o                         
   3  18   0         94.71         92.22         3.72 o                         
   4  18   0         18.01         19.04         4.08 o                         
   5  18   0          8.97          4.03         3.88 o                         
   6  18   0        605.29        615.49        14.39 o                         
   7  18   0         97.69        104.23         8.96 o                         
   8  18   0         39.42         41.35         6.98 o                         
   9  18   0          0.90          5.05         8.21 o                         
   1  19   0         23.46         20.25         3.74 o                         
   2  19   0         45.67         56.26         5.53 o                         
   3  19   0        679.97        688.79        11.99 o                         
   4  19   0          5.71          5.10         3.96 o                         
   5  19   0          8.16         12.52         4.41 o                         
   6  19   0          6.30         12.32         4.91 o                         
   7  19   0          5.71         12.89         5.63 o                         
   8  19   0          2.92         13.14         6.57 o                         
   9  19   0         15.36         12.63         6.82 o                         
   0  20   0        296.50        287.51         9.62 o                         
   1  20   0        126.89        141.22         7.32 o                         
   2  20   0        278.97        287.63        10.88 o                         
   3  20   0         41.97         44.10         5.71 o                         
   4  20   0        140.37        138.14         9.12 o                         
   5  20   0         14.52         13.56         4.41 o                         
   6  20   0         18.01         13.65         4.60 o                         
   7  20   0         29.67         33.86         6.87 o                         
   8  20   0          0.35          2.17        14.20 o                         
   1  21   0       1007.51       1005.19        17.74 o                         
   2  21   0        359.96        384.34        14.06 o                         
   3  21   0        117.21        123.98         7.97 o                         
   4  21   0         31.42         16.67         4.85 o                         
   5  21   0        103.52         87.27         7.40 o                         
   6  21   0        113.85        125.53         7.03 o                         
   7  21   0          0.79          2.44         4.83 o                         
   0  22   0        893.06        982.59        47.79 o                         
   1  22   0        147.01        150.52         7.86 o                         
   2  22   0         24.43         23.07         5.72 o                         
   3  22   0         83.93         91.12         8.40 o                         
   4  22   0        135.73        163.77         7.53 o                         
   5  22   0         30.46         43.84        10.18 o                         
   6  22   0          1.72         -4.89         4.89 o                         
   7  22   0         20.49         30.86         9.24 o                         
   1  23   0        141.82        170.39         8.42 o                         
   2  23   0        739.91        808.84        15.71 o                         
   3  23   0         40.49         47.20         7.54 o                         
   4  23   0        335.52        363.75        11.76 o                         
   5  23   0         54.21         42.27         5.91 o                         
   0  24   0         33.78         37.14         8.89 o                         
   1  24   0         89.23        100.61         7.47 o                         
   2  24   0          0.01          9.84         5.88 o                         
   3  24   0         75.67         73.67         7.41 o                         
   4  24   0        133.82        157.74        10.92 o                         
   1  25   0        131.84        135.71         8.52 o                         
   2  25   0         50.99         50.80         6.95 o                         
 -14   1   1         79.74         81.63         4.99 o                         
 -13   1   1         21.71         21.14         3.50 o                         
 -12   1   1        220.89        212.18         8.03 o                         
 -11   1   1          8.90         12.89         2.73 o                         
 -10   1   1        112.40        115.94         3.91 o                         
  -9   1   1        592.84        586.22         8.85 o                         
  -8   1   1        134.23        128.87         4.49 o                         
  -7   1   1       2385.69       2508.27        15.88 o                         
  -6   1   1         18.69         12.03         1.67 o                         
  -5   1   1        310.48        330.93         4.61 o                         
  -4   1   1        130.23        149.58         4.36 o                         
  -3   1   1        397.06        364.72         4.59 o                         
  -2   1   1      11315.42      11223.01        61.01 o                         
  -1   1   1       1401.59       1244.20        94.23 o                         
   0   1   1       5548.25       3903.58      2522.94 o                         
   1   1   1      10388.24      10251.50        66.97 o                         
   2   1   1         13.76         15.11         1.02 o                         
   3   1   1       2150.63       2051.36        12.39 o                         
   4   1   1       1365.20       1392.00        18.21 o                         
   5   1   1        614.33        563.38         4.18 o                         
   6   1   1        549.71        534.96         6.35 o                         
   7   1   1        694.76        723.82         7.78 o                         
   8   1   1        356.31        390.43         7.75 o                         
   9   1   1         67.25         65.80         3.45 o                         
  10   1   1          1.19          2.47         2.75 o                         
  11   1   1          4.23          0.78         3.99 o                         
  12   1   1         52.93         44.70         4.03 o                         
  13   1   1         15.47         15.96         4.91 o                         
 -14   2   1         17.21         16.80         4.22 o                         
 -13   2   1        456.27        480.48        10.63 o                         
 -12   2   1          3.79          3.84         2.79 o                         
 -11   2   1         77.95         84.43         4.76 o                         
 -10   2   1         19.49         11.25         2.92 o                         
  -9   2   1        184.40        160.03         5.42 o                         
  -8   2   1        676.34        665.40         8.42 o                         
  -7   2   1        345.64        359.51         7.17 o                         
  -6   2   1        176.70        195.59         3.83 o                         
  -5   2   1       2289.76       2281.46        18.03 o                         
  -4   2   1       1914.94       1941.98        16.91 o                         
  -3   2   1      26169.98      26801.27       224.59 o                         
  -2   2   1       1067.34       1037.05        10.81 o                         
  -1   2   1        271.31        249.14         3.36 o                         
   0   2   1        145.69        127.02         2.67 o                         
   1   2   1         11.86         24.50         0.90 o                         
   2   2   1      10642.81      10648.77        58.21 o                         
   3   2   1          0.28          0.62         0.95 o                         
   4   2   1       1011.62       1005.49         7.11 o                         
   5   2   1       1161.24       1130.69        10.83 o                         
   6   2   1          7.03          8.06         1.62 o                         
   7   2   1          6.23          2.59         2.00 o                         
   8   2   1        158.57        160.79         4.46 o                         
   9   2   1         20.02         19.04         2.67 o                         
  10   2   1          0.42          2.37         2.63 o                         
  11   2   1          5.99         10.73         3.00 o                         
  12   2   1          0.04         -3.53         3.53 o                         
  13   2   1         18.12          9.79         4.98 o                         
 -14   3   1        362.22        394.26         8.70 o                         
 -13   3   1          2.17          4.42         3.17 o                         
 -12   3   1        637.62        670.45         9.51 o                         
 -11   3   1         52.76         57.32         3.44 o                         
 -10   3   1        126.87        121.30         4.50 o                         
  -9   3   1        137.63        146.63         3.96 o                         
  -8   3   1         11.38          7.22         1.86 o                         
  -7   3   1         60.18         74.56         2.68 o                         
  -6   3   1        296.25        318.82         4.12 o                         
  -5   3   1         16.53         22.85         1.71 o                         
  -4   3   1        102.71         98.23         3.00 o                         
  -3   3   1       4708.04       4647.09        43.59 o                         
  -2   3   1       1115.88       1173.67         7.88 o                         
  -1   3   1       1123.23       1069.57        10.01 o                         
   0   3   1        966.08        969.46         9.41 o                         
   1   3   1       9463.40       9557.92        35.53 o                         
   2   3   1      33601.19      34369.88       189.15 o                         
   3   3   1        407.91        415.94         2.90 o                         
   4   3   1        398.87        415.52         3.27 o                         
   5   3   1       1059.97       1069.95        13.54 o                         
   6   3   1       1795.46       1957.12        20.15 o                         
   7   3   1        963.28        941.76        12.71 o                         
   8   3   1        255.49        262.63         7.10 o                         
   9   3   1          0.42         -2.28         3.33 o                         
  10   3   1         48.16         49.38         3.62 o                         
  11   3   1         19.28         24.10         3.36 o                         
  12   3   1          4.75         10.30         3.42 o                         
  13   3   1         24.25         30.22         4.34 o                         
 -14   4   1        458.00        495.60         9.13 o                         
 -13   4   1        309.31        311.09         6.94 o                         
 -12   4   1        329.47        324.35         6.95 o                         
 -11   4   1         89.76         94.55         4.01 o                         
 -10   4   1         18.89         15.85         2.45 o                         
  -9   4   1        108.93        123.03         4.76 o                         
  -8   4   1         73.69         83.74         3.03 o                         
  -7   4   1        176.24        173.72         4.04 o                         
  -6   4   1        126.56        143.17         2.89 o                         
  -5   4   1         75.02         67.18         2.02 o                         
  -4   4   1        737.43        746.05         7.24 o                         
  -3   4   1       1329.49       1273.91        10.50 o                         
  -2   4   1         22.35         20.14         1.01 o                         
  -1   4   1        477.23        423.20         3.81 o                         
   0   4   1      12128.36      11853.14        60.81 o                         
   1   4   1      35849.31      36087.17       322.32 o                         
   2   4   1       5178.24       5332.58        38.03 o                         
   3   4   1        689.95        671.41         6.07 o                         
   4   4   1       1491.48       1529.40        11.81 o                         
   5   4   1        137.85        126.34         2.51 o                         
   6   4   1        150.22        149.38         3.29 o                         
   7   4   1         42.72         39.42         2.99 o                         
   8   4   1        213.94        203.29         6.55 o                         
   9   4   1         33.04         34.61         3.02 o                         
  10   4   1         44.11         37.87         3.41 o                         
  11   4   1         11.12          7.58         3.82 o                         
  12   4   1        217.82        233.92         7.68 o                         
  13   4   1        107.64        107.82         6.16 o                         
 -14   5   1         40.06         36.63         3.93 o                         
 -13   5   1         23.67         26.18         3.47 o                         
 -12   5   1        115.10         98.55         5.03 o                         
 -11   5   1        296.21        290.84         6.82 o                         
 -10   5   1        237.30        227.52         7.66 o                         
  -9   5   1         29.72         25.67         2.32 o                         
  -8   5   1          1.32          1.60         1.91 o                         
  -7   5   1          8.53         11.71         1.79 o                         
  -6   5   1        927.15        922.40         7.74 o                         
  -5   5   1        215.81        267.17         3.19 o                         
  -4   5   1       4224.17       4398.12        43.82 o                         
  -3   5   1        846.41        868.51         8.24 o                         
  -2   5   1         55.66         57.28         1.35 o                         
  -1   5   1       2844.85       2775.36        17.97 o                         
   0   5   1        400.11        405.76         5.07 o                         
   1   5   1       1905.26       1846.89        21.09 o                         
   2   5   1       4950.47       4945.80        32.07 o                         
   3   5   1       2861.49       3015.22        21.98 o                         
   4   5   1          1.66          2.87         1.30 o                         
   5   5   1         21.13         13.00         1.54 o                         
   6   5   1          6.45          4.73         1.56 o                         
   7   5   1       1009.56       1026.65        10.27 o                         
   8   5   1        252.63        225.47         5.54 o                         
   9   5   1        430.52        404.00         7.60 o                         
  10   5   1        243.48        250.66         6.12 o                         
  11   5   1        986.38       1029.61        12.29 o                         
  12   5   1        446.78        460.28        10.52 o                         
  13   5   1         51.11         54.92         4.81 o                         
 -14   6   1         76.26         69.57         5.57 o                         
 -13   6   1         83.13         84.65         4.50 o                         
 -12   6   1         53.99         59.43         3.65 o                         
 -11   6   1         29.34         33.95         2.94 o                         
 -10   6   1         49.46         38.89         3.16 o                         
  -9   6   1        172.15        152.33         3.96 o                         
  -8   6   1        879.27        894.74         8.72 o                         
  -7   6   1          1.01         -0.04         1.72 o                         
  -6   6   1        163.92        179.40         3.62 o                         
  -5   6   1        412.53        421.97         7.60 o                         
  -4   6   1         20.27         22.71         1.33 o                         
  -3   6   1       1667.27       1728.55        16.28 o                         
  -2   6   1        347.22        353.95         4.11 o                         
  -1   6   1        191.59        197.31         3.33 o                         
   0   6   1        858.84        944.07         5.32 o                         
   1   6   1       1035.70       1045.91         8.75 o                         
   2   6   1       2114.90       2196.62        21.11 o                         
   3   6   1        118.19        126.60         1.82 o                         
   4   6   1       4245.17       4552.86        25.16 o                         
   5   6   1         51.38         52.56         2.11 o                         
   6   6   1         32.73         35.12         2.31 o                         
   7   6   1        141.22        146.76         5.02 o                         
   8   6   1          1.64          2.53         2.40 o                         
   9   6   1        782.94        756.51         9.54 o                         
  10   6   1        207.92        201.99         5.74 o                         
  11   6   1          5.21          0.94         3.12 o                         
  12   6   1         12.31          7.94         3.43 o                         
  13   6   1         14.47         21.15         3.95 o                         
 -13   7   1         73.24         78.72         4.34 o                         
 -12   7   1          1.43          4.03         2.77 o                         
 -11   7   1         73.58         69.42         3.52 o                         
 -10   7   1         17.63         15.48         2.46 o                         
  -9   7   1         74.30         68.81         3.45 o                         
  -8   7   1        104.53         98.67         3.26 o                         
  -7   7   1        997.55       1041.43        16.12 o                         
  -6   7   1         92.54         89.65         2.91 o                         
  -5   7   1        170.35        152.04         4.20 o                         
  -4   7   1        110.29        138.46         2.47 o                         
  -3   7   1       5637.99       5932.71        43.20 o                         
  -2   7   1       1773.69       1859.01        15.61 o                         
  -1   7   1         71.75         70.50         1.81 o                         
   0   7   1       1753.47       1760.79        16.90 o                         
   1   7   1       3828.87       4015.26        34.32 o                         
   2   7   1        193.41        206.16         2.92 o                         
   3   7   1       2745.34       2929.82        13.72 o                         
   4   7   1        386.58        322.54         4.57 o                         
   5   7   1       1046.51        995.56         7.84 o                         
   6   7   1        410.62        422.10         6.32 o                         
   7   7   1        423.33        415.58         6.28 o                         
   8   7   1        253.16        248.39         5.69 o                         
   9   7   1          0.27          1.70         2.48 o                         
  10   7   1         64.73         57.39         3.69 o                         
  11   7   1         18.82         11.88         3.15 o                         
  12   7   1        167.27        173.21         6.71 o                         
  13   7   1          8.05          7.59         3.94 o                         
 -13   8   1        114.02        115.30         5.74 o                         
 -12   8   1          5.90          8.61         3.96 o                         
 -11   8   1        121.61        119.81         5.41 o                         
 -10   8   1         93.09         97.73         4.68 o                         
  -9   8   1       1147.67       1162.91        10.09 o                         
  -8   8   1          1.30          0.85         1.99 o                         
  -7   8   1        542.11        556.08        16.00 o                         
  -6   8   1          5.85         13.63         2.33 o                         
  -5   8   1        112.52        111.17         2.95 o                         
  -4   8   1       1036.95       1103.23        14.28 o                         
  -3   8   1         36.90         30.31         1.42 o                         
  -2   8   1       1093.10       1154.79         9.96 o                         
  -1   8   1        569.35        611.07         4.62 o                         
   0   8   1        505.71        593.00         4.93 o                         
   1   8   1       2872.57       2931.38        32.61 o                         
   2   8   1         16.16         16.04         1.24 o                         
   3   8   1         27.75         25.65         1.33 o                         
   4   8   1          5.04          3.65         1.35 o                         
   5   8   1       1001.93       1100.83         8.23 o                         
   6   8   1         13.86         21.38         2.49 o                         
   7   8   1        206.44        216.03         4.22 o                         
   8   8   1          9.23          5.30         4.30 o                         
   9   8   1        287.85        268.68         6.17 o                         
  10   8   1        221.08        193.05         5.46 o                         
  11   8   1         68.68         66.27         4.17 o                         
  12   8   1        158.69        149.64         6.06 o                         
 -13   9   1         91.74         94.22         4.79 o                         
 -12   9   1        180.25        180.83         5.53 o                         
 -11   9   1          5.15         13.57         3.76 o                         
 -10   9   1        201.26        193.99         5.63 o                         
  -9   9   1        224.24        210.59         5.10 o                         
  -8   9   1        160.40        153.39         4.33 o                         
  -7   9   1        126.68        136.29         6.04 o                         
  -6   9   1          3.61          9.77         2.04 o                         
  -5   9   1        197.79        213.56         3.90 o                         
  -4   9   1        261.76        260.18         4.26 o                         
  -3   9   1       1193.60       1195.87        11.21 o                         
  -2   9   1       3593.52       3865.08        30.97 o                         
  -1   9   1          1.39          8.40         1.17 o                         
   0   9   1        178.94        216.05         2.81 o                         
   1   9   1         23.29         16.08         1.61 o                         
   2   9   1        582.41        543.29         5.82 o                         
   3   9   1       1805.00       1773.83        14.06 o                         
   4   9   1        450.51        477.59         5.20 o                         
   5   9   1       1111.31       1131.97         8.78 o                         
   6   9   1        352.91        374.28        10.27 o                         
   7   9   1       1012.58        981.56        14.14 o                         
   8   9   1        188.77        195.69         4.88 o                         
   9   9   1        140.31        142.94         4.59 o                         
  10   9   1        210.55        197.75        10.25 o                         
  11   9   1          7.56          6.80         3.12 o                         
  12   9   1          0.04          3.20         3.70 o                         
 -13  10   1          0.00          0.64         3.45 o                         
 -12  10   1         87.82         88.20         4.67 o                         
 -11  10   1          1.30          2.51         2.69 o                         
 -10  10   1         10.11         14.79         3.51 o                         
  -9  10   1        135.28        139.04         4.49 o                         
  -8  10   1         15.38         15.25         3.42 o                         
  -7  10   1        349.14        361.44         6.19 o                         
  -6  10   1          2.67          1.42         2.00 o                         
  -5  10   1        112.62        124.90         3.43 o                         
  -4  10   1          1.26          1.46         1.42 o                         
  -3  10   1         20.88         18.79         1.82 o                         
  -2  10   1        132.59        136.34         2.93 o                         
  -1  10   1        211.14        204.12         3.89 o                         
   0  10   1        451.29        464.70         5.22 o                         
   1  10   1       1108.44       1161.18         7.61 o                         
   2  10   1        603.97        624.05        12.56 o                         
   3  10   1        539.27        572.21        10.37 o                         
   4  10   1         43.26         25.47         1.92 o                         
   5  10   1        250.30        240.10         3.95 o                         
   6  10   1        202.23        202.48         4.33 o                         
   7  10   1          0.69          1.89         2.04 o                         
   8  10   1         76.70         73.02         3.64 o                         
   9  10   1         86.53         77.92         4.05 o                         
  10  10   1        162.29        167.89         6.19 o                         
  11  10   1         15.07         15.67         3.62 o                         
  12  10   1          3.01          7.59         4.54 o                         
 -13  11   1         58.98         53.33         4.58 o                         
 -12  11   1          2.27          4.62         3.31 o                         
 -11  11   1          0.05         -2.99         2.99 o                         
 -10  11   1         31.64         36.50         3.23 o                         
  -9  11   1         29.69         44.02         3.28 o                         
  -8  11   1         84.43         55.88         3.21 o                         
  -7  11   1         64.94         80.76         3.69 o                         
  -6  11   1        490.44        494.14         6.31 o                         
  -5  11   1         34.26         25.43         2.24 o                         
  -4  11   1       1234.37       1203.14        13.33 o                         
  -3  11   1        162.35        158.63         5.19 o                         
  -2  11   1       1030.20       1082.30         8.58 o                         
  -1  11   1        134.07        121.24         2.80 o                         
   0  11   1         91.67         98.37         3.29 o                         
   1  11   1       1231.95       1279.98         9.24 o                         
   2  11   1        287.56        278.75         8.60 o                         
   3  11   1        242.15        254.55         9.79 o                         
   4  11   1       1785.45       1861.17         9.07 o                         
   5  11   1        291.60        284.76         4.24 o                         
   6  11   1        200.90        184.26         4.21 o                         
   7  11   1        173.67        167.90         5.97 o                         
   8  11   1         75.04         80.58         4.86 o                         
   9  11   1          0.24         -1.37         3.10 o                         
  10  11   1          8.22         10.20         3.20 o                         
  11  11   1          1.65         -3.13         4.30 o                         
  12  11   1         47.14         51.36         5.57 o                         
 -12  12   1          0.31          5.84         4.91 o                         
 -11  12   1          0.30          5.36         4.19 o                         
 -10  12   1        116.03        112.97         5.58 o                         
  -9  12   1        382.97        380.35         7.07 o                         
  -8  12   1          8.61         14.35         4.57 o                         
  -7  12   1        210.57        232.23         8.73 o                         
  -6  12   1        374.92        339.63         5.49 o                         
  -5  12   1        216.47        209.57         5.70 o                         
  -4  12   1        137.93        135.27         6.55 o                         
  -3  12   1        469.07        506.94        11.25 o                         
  -2  12   1        299.34        336.78         5.78 o                         
  -1  12   1        184.13        167.77         4.16 o                         
   0  12   1         25.90         21.35         1.66 o                         
   1  12   1        233.01        222.23         5.13 o                         
   2  12   1        691.30        615.92        19.14 o                         
   3  12   1         12.73          9.56         2.07 o                         
   4  12   1        853.42        802.26         9.96 o                         
   5  12   1       1161.85       1135.73        13.77 o                         
   6  12   1        231.45        208.33         4.77 o                         
   7  12   1        138.58        141.86         4.62 o                         
   8  12   1        178.64        139.25         8.54 o                         
   9  12   1        401.64        401.17        15.07 o                         
  10  12   1          0.00          5.42         5.02 o                         
  11  12   1         30.20         29.74         5.72 o                         
  12  12   1         90.61         89.31         8.48 o                         
 -12  13   1        677.33        701.51        17.89 o                         
 -11  13   1          4.20          2.90         2.94 o                         
 -10  13   1          0.36         -1.98         2.92 o                         
  -9  13   1         61.40         60.24         3.65 o                         
  -8  13   1        357.83        325.53         6.49 o                         
  -7  13   1         62.31         48.57         3.39 o                         
  -6  13   1        711.84        673.98        13.56 o                         
  -5  13   1        822.85        785.82        13.35 o                         
  -4  13   1        507.36        532.72         8.64 o                         
  -3  13   1          3.73          0.92         1.73 o                         
  -2  13   1         10.51          6.75         1.69 o                         
  -1  13   1         82.11         93.93         2.72 o                         
   0  13   1        610.89        587.88         5.95 o                         
   1  13   1          3.09          4.87         1.30 o                         
   2  13   1        256.35        212.55        11.02 o                         
   3  13   1        271.32        228.85         7.96 o                         
   4  13   1        500.98        451.66        15.16 o                         
   5  13   1          1.48         -1.07         1.39 o                         
   6  13   1         65.66         63.74         4.72 o                         
   7  13   1         42.73         51.57         4.25 o                         
   8  13   1         59.58         64.05         3.96 o                         
   9  13   1        502.16        498.49        18.35 o                         
  10  13   1         10.57         11.64         5.39 o                         
  11  13   1        410.25        416.38        13.62 o                         
 -12  14   1         14.64         15.73         5.25 o                         
 -11  14   1          0.81          2.10         4.61 o                         
 -10  14   1          7.79         15.24         4.01 o                         
  -9  14   1         37.66         42.27         3.90 o                         
  -8  14   1        452.03        415.42         7.40 o                         
  -7  14   1        195.74        228.88         9.99 o                         
  -6  14   1       2030.38       1984.83        20.37 o                         
  -5  14   1        394.61        392.09         8.29 o                         
  -4  14   1        610.09        611.77         9.50 o                         
  -3  14   1         23.50         28.44         2.21 o                         
  -2  14   1        213.56        215.00         3.84 o                         
  -1  14   1          0.30          1.51         1.45 o                         
   0  14   1        369.96        386.73         7.92 o                         
   1  14   1          0.04         -0.94         1.62 o                         
   2  14   1        774.44        643.32        43.45 o                         
   3  14   1         20.17         31.48         3.73 o                         
   4  14   1         23.09         20.25         3.28 o                         
   5  14   1          0.12          0.91         4.14 o                         
   6  14   1         24.51         24.97         2.59 o                         
   7  14   1         19.67         17.91         2.71 o                         
   8  14   1        138.62        151.28         8.18 o                         
   9  14   1          7.94          5.70         6.27 o                         
  10  14   1         21.81         19.63         6.89 o                         
  11  14   1        104.98        113.34         9.04 o                         
 -11  15   1         26.63         27.67         7.42 o                         
 -10  15   1        103.24        118.96         7.93 o                         
  -9  15   1         25.67         37.26         5.32 o                         
  -8  15   1          9.61          9.29         2.90 o                         
  -7  15   1          0.01          6.15         2.63 o                         
  -6  15   1         24.28         10.52         2.76 o                         
  -5  15   1        372.54        372.59         7.88 o                         
  -4  15   1        361.65        371.39         7.79 o                         
  -3  15   1        539.09        523.72         7.83 o                         
  -2  15   1        221.21        203.10         6.04 o                         
  -1  15   1         32.16         24.36         3.03 o                         
   0  15   1        429.87        405.85        14.71 o                         
   1  15   1        118.26         91.72         4.12 o                         
   2  15   1         45.86         55.96         4.57 o                         
   3  15   1       1034.20        944.80        12.20 o                         
   4  15   1        120.77         74.05        14.28 o                         
   5  15   1          5.76          4.08         2.93 o                         
   6  15   1          2.03         -2.32         4.71 o                         
   7  15   1          2.39          1.03         6.45 o                         
   8  15   1         17.19         14.59         5.59 o                         
   9  15   1        220.25        211.03         9.93 o                         
  10  15   1          1.92          3.34         5.78 o                         
 -11  16   1         51.44         56.56         6.99 o                         
 -10  16   1         80.25         87.83         8.14 o                         
  -9  16   1          8.66         16.45         5.74 o                         
  -8  16   1        142.16        156.53         8.65 o                         
  -7  16   1         11.81          9.97         3.83 o                         
  -6  16   1        299.00        271.79         6.54 o                         
  -5  16   1        250.41        283.00         6.85 o                         
  -4  16   1          0.29          3.99         2.77 o                         
  -3  16   1        146.90        141.78         4.76 o                         
  -2  16   1        192.92        175.10         5.47 o                         
  -1  16   1        258.27        221.46         4.61 o                         
   0  16   1         13.51         10.01         2.57 o                         
   1  16   1          0.13         -1.21         1.96 o                         
   2  16   1       1498.85       1392.67        26.95 o                         
   3  16   1         21.95         21.13         3.68 o                         
   4  16   1         44.87         47.32         4.65 o                         
   5  16   1         38.78         28.59         4.66 o                         
   6  16   1        104.97        127.71         6.60 o                         
   7  16   1         82.67         89.81         7.63 o                         
   8  16   1         22.79         32.28         6.63 o                         
   9  16   1        147.66        161.56        12.01 o                         
  10  16   1          1.44          4.22         8.40 o                         
 -10  17   1         25.00         33.97         7.10 o                         
  -9  17   1          2.95          3.97         7.52 o                         
  -8  17   1          7.12         15.22         6.03 o                         
  -7  17   1        481.43        487.33        12.48 o                         
  -6  17   1        294.59        303.12        12.67 o                         
  -5  17   1         73.27         61.05         5.63 o                         
  -4  17   1         63.98         69.66         3.85 o                         
  -3  17   1         75.04         74.55         5.23 o                         
  -2  17   1        274.56        278.73         8.36 o                         
  -1  17   1        228.00        211.01         6.85 o                         
   0  17   1       1307.66       1206.54        25.49 o                         
   1  17   1        488.51        419.17        25.86 o                         
   2  17   1        739.69        784.23        15.18 o                         
   3  17   1          9.30         11.17         3.60 o                         
   4  17   1         89.71         83.74         5.84 o                         
   5  17   1          1.03          1.36         4.42 o                         
   6  17   1         11.57         16.76         4.78 o                         
   7  17   1         72.73         87.26         7.75 o                         
   8  17   1          1.26          6.25         6.46 o                         
   9  17   1         82.14         74.49         7.92 o                         
  10  17   1          6.10          9.35         6.52 o                         
 -10  18   1          6.69         -1.37         7.34 o                         
  -9  18   1          3.58          6.77         7.77 o                         
  -8  18   1         93.58         94.36         9.22 o                         
  -7  18   1          3.83          7.28         5.20 o                         
  -6  18   1        184.82        175.52         8.71 o                         
  -5  18   1         39.73         57.93         3.62 o                         
  -4  18   1        315.06        307.06         7.22 o                         
  -3  18   1        405.38        413.08         8.22 o                         
  -2  18   1         69.31         70.75         4.67 o                         
  -1  18   1          0.00          2.21         4.52 o                         
   0  18   1       1530.60       1416.62        22.24 o                         
   1  18   1       1400.13       1414.14        34.58 o                         
   2  18   1          3.70          6.57         3.81 o                         
   3  18   1         30.75         43.88         4.52 o                         
   4  18   1        131.79        139.82         6.29 o                         
   5  18   1         87.27         97.99         7.63 o                         
   6  18   1         15.06         27.36         7.67 o                         
   7  18   1         33.96         39.14         6.75 o                         
   8  18   1          1.27          2.31         6.58 o                         
   9  18   1         55.34         52.97        10.89 o                         
  -9  19   1         39.08         35.42         9.04 o                         
  -8  19   1          2.50         -1.76         7.04 o                         
  -7  19   1         19.41         27.69         6.67 o                         
  -6  19   1          3.09          6.04         4.20 o                         
  -5  19   1          1.02          2.36         4.33 o                         
  -4  19   1         16.26         12.41         4.54 o                         
  -3  19   1          0.25         -0.52         3.19 o                         
  -2  19   1         43.83         40.15         4.74 o                         
  -1  19   1        815.56        807.71        11.82 o                         
   0  19   1         37.09         49.10         5.66 o                         
   1  19   1        263.98        274.17         9.06 o                         
   2  19   1          5.44          1.67         4.95 o                         
   3  19   1        331.60        315.74        15.70 o                         
   4  19   1         40.86         49.71         5.02 o                         
   5  19   1         24.39         31.44         4.76 o                         
   6  19   1         26.07         32.60         6.66 o                         
   7  19   1          1.29         -8.48         8.48 o                         
   8  19   1        248.68        259.44        23.75 o                         
  -9  20   1        152.73        149.25        12.60 o                         
  -8  20   1         81.92        102.94        10.66 o                         
  -7  20   1          2.09          2.40         5.00 o                         
  -6  20   1        364.26        367.66         9.64 o                         
  -5  20   1        105.96        103.78         6.18 o                         
  -4  20   1         44.58         61.53         7.60 o                         
  -3  20   1          5.34          5.05         4.89 o                         
  -2  20   1        754.68        740.02        22.38 o                         
  -1  20   1        299.25        288.08         9.07 o                         
   0  20   1        243.52        261.65         7.61 o                         
   1  20   1         12.75         15.52         5.72 o                         
   2  20   1         50.77         32.16        11.98 o                         
   3  20   1         74.45         69.13         5.40 o                         
   4  20   1        129.14        123.03         6.39 o                         
   5  20   1          0.12          6.72         4.46 o                         
   6  20   1         10.88         18.39         4.63 o                         
   7  20   1        101.22        136.44         8.79 o                         
   8  20   1        372.36        344.02        24.10 o                         
  -8  21   1         74.46         71.45        17.76 o                         
  -7  21   1          4.97         12.82         5.57 o                         
  -6  21   1         17.54         28.92         8.74 o                         
  -5  21   1         89.26        109.46         6.43 o                         
  -4  21   1         18.88         24.36         4.76 o                         
  -3  21   1         42.07         44.51         5.85 o                         
  -2  21   1        305.32        315.67        11.13 o                         
  -1  21   1        283.33        271.93         9.21 o                         
   0  21   1        370.57        371.19         9.07 o                         
   1  21   1         19.88         27.09         5.13 o                         
   2  21   1          8.61          8.03         5.70 o                         
   3  21   1         31.09         28.98         4.96 o                         
   4  21   1          8.29         12.40         4.99 o                         
   5  21   1         30.42         16.42         4.78 o                         
   6  21   1          4.10          0.08         4.63 o                         
   7  21   1         82.60         68.00         6.23 o                         
  -7  22   1         32.90         27.71         5.30 o                         
  -6  22   1          4.10         -1.51         5.23 o                         
  -5  22   1          4.55         15.65         5.50 o                         
  -4  22   1         21.51         22.45         5.85 o                         
  -3  22   1         62.79         74.10         8.58 o                         
  -2  22   1          8.92          6.35         5.27 o                         
  -1  22   1        343.59        344.61        10.48 o                         
   0  22   1         42.91         53.61         7.52 o                         
   1  22   1         53.09         55.07         6.06 o                         
   2  22   1        473.73        511.54        18.13 o                         
   3  22   1         17.18          8.35         5.29 o                         
   4  22   1        156.17        166.10         7.71 o                         
   5  22   1         65.10         68.95         6.10 o                         
   6  22   1          9.22         13.68         5.53 o                         
  -6  23   1          4.78          1.74         5.24 o                         
  -5  23   1         19.70         26.20         6.99 o                         
  -4  23   1         21.07         25.09         6.16 o                         
  -3  23   1        148.97        154.27        18.35 o                         
  -2  23   1         33.63         40.29         9.25 o                         
  -1  23   1        155.57        160.05        15.73 o                         
   0  23   1          0.01         -5.38         5.38 o                         
   1  23   1        133.07        126.68         7.92 o                         
   2  23   1          3.26         10.57         5.87 o                         
   3  23   1         33.48         30.69         7.24 o                         
   4  23   1          0.02         -5.05         5.05 o                         
   5  23   1        111.86        159.03         7.93 o                         
  -4  24   1         94.33        105.29         9.46 o                         
  -3  24   1         10.38         10.76        10.31 o                         
  -2  24   1         74.09         79.94         7.56 o                         
  -1  24   1         79.81        101.84        10.24 o                         
   0  24   1          0.39          0.50         5.65 o                         
   1  24   1         30.21         34.79         8.93 o                         
   2  24   1         41.40         48.23         6.60 o                         
   3  24   1        340.89        312.89        13.29 o                         
   4  24   1        101.15        116.34        14.16 o                         
  -2  25   1        151.74        180.16        10.97 o                         
  -1  25   1         76.96        103.56         8.01 o                         
   0  25   1          3.87          7.47         6.26 o                         
   1  25   1          9.16         -2.42         5.94 o                         
 -14   0   2        272.77        294.69        10.59 o                         
 -13   0   2        214.21        239.63         9.17 o                         
 -12   0   2       3877.00       4194.24        87.07 o                         
 -11   0   2        707.92        667.31        19.60 o                         
 -10   0   2        985.92        982.37        13.21 o                         
  -9   0   2         40.50         30.66         3.24 o                         
  -8   0   2        528.32        525.35        11.94 o                         
  -7   0   2        283.57        290.77         5.76 o                         
  -6   0   2        237.81        254.13         4.41 o                         
  -5   0   2       1493.16       1611.86        18.30 o                         
  -4   0   2      18316.36      18334.80        71.45 o                         
  -3   0   2       3541.21       3485.87        24.14 o                         
  -2   0   2       9321.53       8857.78        84.28 o                         
  -1   0   2        303.92        266.99         6.59 o                         
   0   0   2       5640.71       5183.91       120.96 o                         
   1   0   2       1219.61       1121.24        21.16 o                         
   2   0   2        299.25        265.06         5.57 o                         
   3   0   2       1266.58       1395.94         9.87 o                         
   4   0   2         78.33         96.93         5.16 o                         
   5   0   2       1829.24       1874.39        19.07 o                         
   6   0   2        687.56        693.96        11.36 o                         
   7   0   2         66.46         70.21         4.82 o                         
   8   0   2        842.28        899.23        14.34 o                         
   9   0   2        478.47        486.86        11.41 o                         
  10   0   2         75.79         78.33         6.26 o                         
  11   0   2         14.28         13.71         5.66 o                         
  12   0   2          5.84         -1.13         7.33 o                         
  13   0   2        133.61        143.69        15.00 o                         
 -14   1   2         30.12         35.04         4.29 o                         
 -13   1   2          5.98          3.68         2.95 o                         
 -12   1   2        567.52        617.34         8.70 o                         
 -11   1   2       1174.52       1218.41        11.08 o                         
 -10   1   2         13.40         10.25         2.21 o                         
  -9   1   2         58.27         54.46         2.76 o                         
  -8   1   2          0.19          2.26         1.74 o                         
  -7   1   2        144.37        149.20         3.21 o                         
  -6   1   2       3953.14       3912.30        41.10 o                         
  -5   1   2        478.39        435.34         9.50 o                         
  -4   1   2        336.41        347.89         6.44 o                         
  -3   1   2      15226.27      15395.60       100.52 o                         
  -2   1   2       6566.57       6394.94        46.84 o                         
  -1   1   2         14.04         24.82         1.21 o                         
   0   1   2       3647.55       3581.36        74.41 o                         
   1   1   2       3981.83       3921.13        45.06 o                         
   2   1   2       2830.51       2721.22        25.30 o                         
   3   1   2       1260.37       1309.38         6.95 o                         
   4   1   2          7.67          7.46         1.33 o                         
   5   1   2         62.71         69.05         2.23 o                         
   6   1   2        169.33        153.38         6.52 o                         
   7   1   2       1392.33       1472.38        19.50 o                         
   8   1   2         14.79         27.04         2.98 o                         
   9   1   2          0.02          2.84         2.77 o                         
  10   1   2          1.76          5.06         3.02 o                         
  11   1   2         26.73         26.18         3.58 o                         
  12   1   2         45.47         47.88         4.63 o                         
  13   1   2         69.41         69.99         6.33 o                         
 -14   2   2        229.07        250.70         6.65 o                         
 -13   2   2          1.73          4.88         2.91 o                         
 -12   2   2        383.47        412.38         7.22 o                         
 -11   2   2        145.70        133.53         4.85 o                         
 -10   2   2         23.26         24.18         2.76 o                         
  -9   2   2        436.91        407.71         5.84 o                         
  -8   2   2         31.65         33.35         2.20 o                         
  -7   2   2         75.55         74.64         2.54 o                         
  -6   2   2        206.69        243.36         5.09 o                         
  -5   2   2        143.13        136.79         2.11 o                         
  -4   2   2       2376.85       2421.79        26.75 o                         
  -3   2   2       3641.97       3719.46        20.04 o                         
  -2   2   2      11203.58      11181.02        63.43 o                         
  -1   2   2       4398.29       4551.40        34.45 o                         
   0   2   2       5380.29       5333.97        54.25 o                         
   1   2   2        173.09        170.45         3.25 o                         
   2   2   2        198.27        197.35         2.94 o                         
   3   2   2        640.25        652.68        10.97 o                         
   4   2   2         96.52         84.34         2.38 o                         
   5   2   2        201.21        238.93         3.93 o                         
   6   2   2        226.79        224.50         5.52 o                         
   7   2   2          7.01          4.13         2.39 o                         
   8   2   2          0.34          1.83         2.86 o                         
   9   2   2         37.02         38.33         3.39 o                         
  10   2   2        346.24        357.99         7.62 o                         
  11   2   2          0.00          2.18         3.22 o                         
  12   2   2         96.51        105.44         5.87 o                         
  13   2   2        103.38        100.91         6.28 o                         
 -14   3   2          1.77          6.47         3.22 o                         
 -13   3   2        417.60        448.94         8.41 o                         
 -12   3   2        306.59        319.54         8.44 o                         
 -11   3   2         11.26          8.79         2.48 o                         
 -10   3   2       1799.34       1883.89        16.20 o                         
  -9   3   2        292.02        289.41         5.22 o                         
  -8   3   2        313.91        314.43         7.17 o                         
  -7   3   2        388.71        386.61         6.35 o                         
  -6   3   2       2187.30       2275.01        23.65 o                         
  -5   3   2       2312.03       2324.67        19.70 o                         
  -4   3   2         35.38         37.51         1.32 o                         
  -3   3   2        426.01        406.44         3.81 o                         
  -2   3   2         16.98         19.08         1.21 o                         
  -1   3   2         84.90         63.84         1.38 o                         
   0   3   2         50.30         50.11         1.22 o                         
   1   3   2       3689.49       3598.07        22.50 o                         
   2   3   2         14.21         15.92         1.22 o                         
   3   3   2        560.50        612.96         4.73 o                         
   4   3   2       1638.69       1684.18        11.19 o                         
   5   3   2         66.63         58.23         2.15 o                         
   6   3   2         45.89         38.29         2.78 o                         
   7   3   2        207.95        201.64         5.84 o                         
   8   3   2        448.49        435.02        11.32 o                         
   9   3   2        636.46        661.97        17.30 o                         
  10   3   2         15.50          9.84         3.11 o                         
  11   3   2         70.09         70.95         4.52 o                         
  12   3   2        294.44        314.98         8.76 o                         
  13   3   2        170.69        166.11         9.07 o                         
 -14   4   2        386.04        376.82         9.00 o                         
 -13   4   2         22.14         22.26         3.36 o                         
 -12   4   2        172.93        169.67         4.80 o                         
 -11   4   2         80.37         84.29         4.15 o                         
 -10   4   2         34.15         34.10         2.64 o                         
  -9   4   2        395.14        382.06         7.19 o                         
  -8   4   2        287.13        302.28         4.68 o                         
  -7   4   2        409.72        431.23         4.99 o                         
  -6   4   2          8.21          9.49         1.55 o                         
  -5   4   2        396.21        391.69         6.73 o                         
  -4   4   2        216.20        252.55         2.92 o                         
  -3   4   2          8.98          5.77         0.98 o                         
  -2   4   2        277.47        250.14         4.40 o                         
  -1   4   2       1817.89       1791.53        15.49 o                         
   0   4   2         33.16         41.43         1.33 o                         
   1   4   2       1995.99       2109.41        15.82 o                         
   2   4   2        566.36        596.55         4.59 o                         
   3   4   2        735.19        774.52         9.49 o                         
   4   4   2       1520.47       1613.48        11.55 o                         
   5   4   2        338.01        359.96        10.76 o                         
   6   4   2        746.16        769.04        10.03 o                         
   7   4   2        516.06        515.16        11.38 o                         
   8   4   2         81.25         91.33         4.17 o                         
   9   4   2         62.92         67.45         5.26 o                         
  10   4   2         97.21        109.36         4.91 o                         
  11   4   2        865.07        910.39        24.36 o                         
  12   4   2          0.86          1.28         3.92 o                         
 -14   5   2         31.07         25.01         3.54 o                         
 -13   5   2         22.07         28.25         3.36 o                         
 -12   5   2         22.79         15.95         3.05 o                         
 -11   5   2         22.66         23.60         3.12 o                         
 -10   5   2        105.53        111.85         3.62 o                         
  -9   5   2        341.61        356.91         5.88 o                         
  -8   5   2        119.33        107.35         4.20 o                         
  -7   5   2       1722.19       1720.00        19.06 o                         
  -6   5   2       1093.82       1150.82        10.05 o                         
  -5   5   2       4081.84       4275.91        41.69 o                         
  -4   5   2        728.17        752.45         6.50 o                         
  -3   5   2       1036.62       1092.64         7.28 o                         
  -2   5   2         84.18         71.98         1.62 o                         
  -1   5   2        633.21        614.77         7.03 o                         
   0   5   2        275.49        266.92         3.55 o                         
   1   5   2        321.44        309.40         2.73 o                         
   2   5   2       9093.81       9527.23        31.24 o                         
   3   5   2       2419.90       2516.52         8.60 o                         
   4   5   2       2932.68       2983.72        19.64 o                         
   5   5   2        456.76        422.90         8.73 o                         
   6   5   2        557.32        586.00         7.82 o                         
   7   5   2         46.48         43.31         3.35 o                         
   8   5   2         73.25         77.34         4.53 o                         
   9   5   2         42.20         46.90         3.78 o                         
  10   5   2        181.29        182.50         6.31 o                         
  11   5   2        260.81        272.45        14.79 o                         
  12   5   2          0.52          2.47         4.06 o                         
 -14   6   2         25.42         24.54         3.80 o                         
 -13   6   2         20.47         24.56         3.14 o                         
 -12   6   2        108.36        112.66         4.20 o                         
 -11   6   2         52.05         60.23         3.42 o                         
 -10   6   2         62.34         63.98         3.04 o                         
  -9   6   2        152.55        144.34         3.81 o                         
  -8   6   2        536.07        579.37        10.55 o                         
  -7   6   2         11.47          2.59         1.73 o                         
  -6   6   2          0.83          1.95         1.63 o                         
  -5   6   2         95.98         85.87         2.19 o                         
  -4   6   2       1387.93       1386.17        16.10 o                         
  -3   6   2        105.09        101.49         1.88 o                         
  -2   6   2       1403.08       1354.98        14.75 o                         
  -1   6   2       1837.96       1834.33        20.17 o                         
   0   6   2        812.52        820.28         6.40 o                         
   1   6   2        936.60        930.61         7.39 o                         
   2   6   2        263.16        318.36         2.66 o                         
   3   6   2       3813.53       3951.24        21.52 o                         
   4   6   2        803.34        784.97        19.16 o                         
   5   6   2         44.18         28.03         2.16 o                         
   6   6   2         13.01         12.08         2.00 o                         
   7   6   2         59.02         60.80         3.85 o                         
   8   6   2          0.06          2.02         2.72 o                         
   9   6   2         54.82         53.55         4.02 o                         
  10   6   2         10.38          7.70         3.30 o                         
  11   6   2          3.60         11.91         4.23 o                         
  12   6   2          0.29         -1.86         4.04 o                         
 -14   7   2         47.27         54.38         4.11 o                         
 -13   7   2          0.64         -3.13         3.13 o                         
 -12   7   2         30.24         34.48         3.21 o                         
 -11   7   2          0.01          3.69         2.36 o                         
 -10   7   2        143.55        141.88         4.60 o                         
  -9   7   2          6.74          6.32         2.17 o                         
  -8   7   2        535.73        584.33         7.94 o                         
  -7   7   2          1.68          0.96         1.86 o                         
  -6   7   2        550.89        641.31        10.58 o                         
  -5   7   2         98.65         92.65         2.43 o                         
  -4   7   2        125.55        129.06         3.02 o                         
  -3   7   2        641.56        669.40         5.44 o                         
  -2   7   2        690.12        670.31         8.51 o                         
  -1   7   2         11.98         15.15         0.96 o                         
   0   7   2        383.11        422.80         3.41 o                         
   1   7   2        303.57        305.79         3.81 o                         
   2   7   2       1234.14       1346.99         9.74 o                         
   3   7   2       6753.70       7175.12        35.65 o                         
   4   7   2       2956.09       3094.46        35.86 o                         
   5   7   2         20.30         21.91         1.91 o                         
   6   7   2        273.43        264.16         6.35 o                         
   7   7   2          9.91         11.93         2.71 o                         
   8   7   2        187.70        186.09         7.02 o                         
   9   7   2         32.69         26.76         3.83 o                         
  10   7   2         11.10          8.55         3.51 o                         
  11   7   2         94.80         93.19         5.10 o                         
  12   7   2          1.65          3.33         4.67 o                         
 -14   8   2        240.12        238.76         7.17 o                         
 -13   8   2          0.31          2.73         5.34 o                         
 -12   8   2          7.21         11.76         2.95 o                         
 -11   8   2         42.59         46.68         3.81 o                         
 -10   8   2          1.26          1.50         2.33 o                         
  -9   8   2         21.65         29.11         3.44 o                         
  -8   8   2         18.03         25.28         2.54 o                         
  -7   8   2        569.70        628.56         7.30 o                         
  -6   8   2         17.49         21.94         2.11 o                         
  -5   8   2         47.22         48.47         2.05 o                         
  -4   8   2         55.06         62.38         1.90 o                         
  -3   8   2        930.20        969.10        13.13 o                         
  -2   8   2        883.00        903.89        10.46 o                         
  -1   8   2        227.10        219.40         3.05 o                         
   0   8   2        340.56        420.27         5.07 o                         
   1   8   2        829.07        796.84         6.01 o                         
   2   8   2        305.79        323.10         4.16 o                         
   3   8   2        958.45        980.80         8.64 o                         
   4   8   2        376.61        348.59         4.43 o                         
   5   8   2        147.93        131.92         3.28 o                         
   6   8   2        845.33        814.63        15.07 o                         
   7   8   2         54.58         49.20         3.31 o                         
   8   8   2        511.09        506.74         8.55 o                         
   9   8   2        234.00        225.14         6.14 o                         
  10   8   2        225.52        218.72        10.34 o                         
  11   8   2          0.00          1.16         3.71 o                         
  12   8   2        107.91         92.57         6.89 o                         
 -13   9   2          0.20          4.42         3.29 o                         
 -12   9   2        112.06        115.99         7.30 o                         
 -11   9   2        260.08        286.78         7.71 o                         
 -10   9   2         53.79         64.05         3.54 o                         
  -9   9   2        595.26        554.96        10.55 o                         
  -8   9   2        180.27        159.50         4.39 o                         
  -7   9   2        709.88        702.71         9.49 o                         
  -6   9   2         98.81         92.01         4.19 o                         
  -5   9   2        270.62        217.25         3.95 o                         
  -4   9   2         18.73         16.26         1.68 o                         
  -3   9   2        318.83        337.82         6.09 o                         
  -2   9   2       1419.69       1510.70        10.83 o                         
  -1   9   2       1269.62       1341.42         6.42 o                         
   0   9   2        223.18        228.10         3.37 o                         
   1   9   2       1220.10       1260.15        11.34 o                         
   2   9   2       1359.44       1431.77        15.00 o                         
   3   9   2        112.11        114.63         5.18 o                         
   4   9   2       3873.74       3843.62        17.03 o                         
   5   9   2         21.56         18.27         1.98 o                         
   6   9   2          1.79          3.79         2.24 o                         
   7   9   2        677.34        689.41         8.91 o                         
   8   9   2        131.04        115.93         4.55 o                         
   9   9   2         28.08         33.78         3.55 o                         
  10   9   2         39.27         37.72         5.61 o                         
  11   9   2          0.19          7.68         3.64 o                         
  12   9   2        225.09        245.13        10.40 o                         
 -13  10   2        104.96        125.90         7.86 o                         
 -12  10   2          2.38          3.19         2.95 o                         
 -11  10   2          3.55          9.86         3.33 o                         
 -10  10   2         67.60         69.65         3.64 o                         
  -9  10   2         42.18         42.21         3.54 o                         
  -8  10   2         87.99         81.30         3.67 o                         
  -7  10   2        159.03        144.55         4.19 o                         
  -6  10   2        513.80        501.78        10.02 o                         
  -5  10   2        553.61        563.81         8.15 o                         
  -4  10   2         32.41         24.02         1.92 o                         
  -3  10   2       1735.89       1778.83        14.31 o                         
  -2  10   2         44.61         48.06         1.69 o                         
  -1  10   2        591.06        631.93         9.93 o                         
   0  10   2         29.92         38.33         2.30 o                         
   1  10   2          0.10          3.29         1.51 o                         
   2  10   2         33.64         25.29         2.64 o                         
   3  10   2          0.20         -1.05         2.68 o                         
   4  10   2          1.53          3.70         1.92 o                         
   5  10   2        246.16        267.48         4.52 o                         
   6  10   2       3394.24       3326.10        21.48 o                         
   7  10   2        103.86         98.69         4.16 o                         
   8  10   2        151.57        149.77         5.05 o                         
   9  10   2          1.24          5.40         3.19 o                         
  10  10   2          0.22         -2.27         3.43 o                         
  11  10   2         23.13         36.00         8.57 o                         
  12  10   2          0.24          4.98         6.18 o                         
 -13  11   2        117.20        115.54         6.38 o                         
 -12  11   2          0.06          3.41         3.08 o                         
 -11  11   2         15.58         19.94         3.43 o                         
 -10  11   2         12.80         13.12         2.68 o                         
  -9  11   2         36.33         42.41         3.68 o                         
  -8  11   2        202.14        197.20         5.25 o                         
  -7  11   2         38.22         42.78         3.60 o                         
  -6  11   2        166.93        147.12         4.16 o                         
  -5  11   2          4.56          6.54         2.01 o                         
  -4  11   2         28.45         43.70         2.32 o                         
  -3  11   2       1170.29       1219.70        15.22 o                         
  -2  11   2       5951.34       6097.30        23.80 o                         
  -1  11   2        155.19        160.63         3.25 o                         
   0  11   2         44.65         40.81         3.05 o                         
   1  11   2         25.13         32.61         2.20 o                         
   2  11   2        499.63        510.83         7.36 o                         
   3  11   2         10.19         13.39         2.91 o                         
   4  11   2        145.74        145.86         4.93 o                         
   5  11   2         32.70         32.15         2.31 o                         
   6  11   2         66.57         65.00         4.27 o                         
   7  11   2         14.42          9.00         2.85 o                         
   8  11   2        730.72        722.59        18.76 o                         
   9  11   2         44.09         44.26         3.95 o                         
  10  11   2          1.21          3.32         4.12 o                         
  11  11   2          0.05          7.31         4.53 o                         
 -13  12   2        103.62        108.17         6.34 o                         
 -12  12   2        186.20        191.31         6.01 o                         
 -11  12   2        108.12        106.16         4.60 o                         
 -10  12   2         38.45         47.33         3.49 o                         
  -9  12   2          1.91          4.01         2.69 o                         
  -8  12   2         59.11         45.90         3.38 o                         
  -7  12   2         58.05         50.51         3.39 o                         
  -6  12   2         21.26         20.72         2.58 o                         
  -5  12   2          0.02          1.18         2.43 o                         
  -4  12   2        110.00        115.98         3.32 o                         
  -3  12   2        248.81        224.52         3.80 o                         
  -2  12   2        130.80        119.87         2.78 o                         
  -1  12   2       1295.61       1374.93        15.29 o                         
   0  12   2         21.12          8.49         2.25 o                         
   1  12   2         74.76         72.08         3.01 o                         
   2  12   2        352.30        350.09         6.91 o                         
   3  12   2         78.16         70.49         4.26 o                         
   4  12   2         26.11         27.59         3.54 o                         
   5  12   2        117.79        103.49         3.94 o                         
   6  12   2       1069.66       1031.43        30.27 o                         
   7  12   2          4.31         -3.61         3.61 o                         
   8  12   2        477.75        444.49        11.15 o                         
   9  12   2        671.97        703.28        12.73 o                         
  10  12   2         53.30         65.59         6.23 o                         
  11  12   2         33.32         42.66         5.53 o                         
 -12  13   2         20.57         29.87         3.81 o                         
 -11  13   2         25.86         28.82         3.40 o                         
 -10  13   2         92.78         95.07         4.61 o                         
  -9  13   2        158.24        165.23         5.15 o                         
  -8  13   2        449.26        422.38         7.54 o                         
  -7  13   2        273.35        287.04         6.34 o                         
  -6  13   2         19.85         15.41         2.63 o                         
  -5  13   2         49.48         55.22         3.41 o                         
  -4  13   2        158.49        162.93         4.65 o                         
  -3  13   2          2.51          0.19         1.78 o                         
  -2  13   2        267.38        272.38         6.19 o                         
  -1  13   2        445.56        476.26         9.75 o                         
   0  13   2       1076.76       1008.32        13.02 o                         
   1  13   2        101.95         89.06         3.94 o                         
   2  13   2        860.75        849.03         9.93 o                         
   3  13   2        257.68        264.84         7.32 o                         
   4  13   2        277.12        258.03         7.32 o                         
   5  13   2          3.24          3.36         3.58 o                         
   6  13   2        146.55        150.43        12.04 o                         
   7  13   2          5.04          8.54         4.66 o                         
   8  13   2          3.22          4.01         4.79 o                         
   9  13   2        165.33        170.20         8.63 o                         
  10  13   2          8.04          6.62         5.52 o                         
  11  13   2          0.27         -2.84         6.25 o                         
 -12  14   2          4.84          4.56         7.97 o                         
 -11  14   2        105.90         93.20         4.62 o                         
 -10  14   2         55.81         60.85         3.87 o                         
  -9  14   2         35.51         37.31         3.46 o                         
  -8  14   2         63.31         55.36         3.97 o                         
  -7  14   2        147.37        126.34         4.45 o                         
  -6  14   2        240.47        227.94         7.34 o                         
  -5  14   2         16.79         19.19         2.96 o                         
  -4  14   2        677.66        641.34        10.13 o                         
  -3  14   2        180.11        195.06         5.56 o                         
  -2  14   2        124.17        128.70         4.21 o                         
  -1  14   2         81.97         86.46         4.06 o                         
   0  14   2       2479.54       2425.22        33.61 o                         
   1  14   2         47.40         41.58         4.35 o                         
   2  14   2       1935.67       1888.81        24.75 o                         
   3  14   2         46.99         52.85         5.17 o                         
   4  14   2         30.82         30.31         4.23 o                         
   5  14   2        482.38        501.56        10.12 o                         
   6  14   2         66.96         65.48         6.10 o                         
   7  14   2          1.52          4.01         7.44 o                         
   8  14   2         35.67         29.81         5.88 o                         
   9  14   2         51.29         49.85         6.82 o                         
  10  14   2         11.18         23.75         6.82 o                         
 -11  15   2         95.03        110.99        11.44 o                         
 -10  15   2        398.93        403.78         7.96 o                         
  -9  15   2        149.33        158.75         5.44 o                         
  -8  15   2          6.74          9.40         3.94 o                         
  -7  15   2         75.90         57.09         3.67 o                         
  -6  15   2        164.65        162.55         6.76 o                         
  -5  15   2          4.38          7.92         3.83 o                         
  -4  15   2        201.60        172.29         5.08 o                         
  -3  15   2         68.85         69.18         2.98 o                         
  -2  15   2         55.55         54.60         2.54 o                         
  -1  15   2         27.33         24.46         1.93 o                         
   0  15   2        105.69        104.33         5.54 o                         
   1  15   2          7.40          8.55         3.28 o                         
   2  15   2        301.30        262.85         6.85 o                         
   3  15   2        546.14        521.25         8.78 o                         
   4  15   2          0.17         -0.99         3.93 o                         
   5  15   2        104.14        111.47         5.95 o                         
   6  15   2        134.20        131.07        11.46 o                         
   7  15   2         23.35         31.68         5.82 o                         
   8  15   2         92.75         95.06         8.81 o                         
   9  15   2        148.08        151.96         8.85 o                         
  10  15   2          9.48         10.91        13.96 o                         
 -11  16   2          2.07         21.97         6.39 o                         
 -10  16   2         63.99         70.49         7.12 o                         
  -9  16   2          8.72          6.82         3.07 o                         
  -8  16   2         26.23         25.72         3.55 o                         
  -7  16   2        623.20        632.06        11.77 o                         
  -6  16   2        276.91        267.21         9.46 o                         
  -5  16   2        112.81        116.45         6.51 o                         
  -4  16   2        219.09        219.27         5.76 o                         
  -3  16   2         74.93         71.08         4.99 o                         
  -2  16   2         28.13         23.20         2.55 o                         
  -1  16   2        128.04        126.47         3.52 o                         
   0  16   2        543.51        552.55        13.35 o                         
   1  16   2        273.14        295.87         7.54 o                         
   2  16   2          0.05          2.75         3.57 o                         
   3  16   2       1098.84       1130.44        15.24 o                         
   4  16   2          0.54          2.28         3.70 o                         
   5  16   2         45.01         55.31         5.04 o                         
   6  16   2         66.93         70.51         5.57 o                         
   7  16   2         61.34         53.88         6.39 o                         
   8  16   2         40.17         39.02         6.36 o                         
   9  16   2          7.26          9.27         7.94 o                         
 -11  17   2         14.34         -7.42         8.02 o                         
 -10  17   2         42.78         32.99         8.23 o                         
  -9  17   2        106.22        110.15        10.17 o                         
  -8  17   2        603.50        570.21        10.65 o                         
  -7  17   2          0.75          0.79         3.42 o                         
  -6  17   2         60.99         49.55         4.43 o                         
  -5  17   2        272.90        278.60         6.51 o                         
  -4  17   2        728.99        694.24         9.67 o                         
  -3  17   2        153.83        140.30         5.29 o                         
  -2  17   2        406.86        397.85         9.44 o                         
  -1  17   2          0.63          2.96         3.57 o                         
   0  17   2       3364.73       3213.36        28.11 o                         
   1  17   2        450.77        439.48        10.62 o                         
   2  17   2         96.48         97.59         7.95 o                         
   3  17   2        395.08        390.27        15.26 o                         
   4  17   2         46.63         57.45         4.49 o                         
   5  17   2         81.01         96.83         6.31 o                         
   6  17   2          3.62          8.67         4.49 o                         
   7  17   2          2.20         -5.60         5.83 o                         
   8  17   2         23.36         15.88         7.62 o                         
   9  17   2          0.03         -2.21         6.20 o                         
 -10  18   2        136.94        148.41        12.06 o                         
  -9  18   2         61.97         63.43        12.99 o                         
  -8  18   2        138.77        144.37        10.90 o                         
  -7  18   2          0.16          0.45         5.54 o                         
  -6  18   2        956.71        962.39        14.51 o                         
  -5  18   2        538.50        472.17         8.30 o                         
  -4  18   2        215.94        202.86         5.90 o                         
  -3  18   2         14.69         11.35         3.79 o                         
  -2  18   2          1.55          7.21         3.97 o                         
  -1  18   2        154.71        138.45         5.78 o                         
   0  18   2       1258.73       1251.30        18.65 o                         
   1  18   2         13.33         22.62         4.63 o                         
   2  18   2        116.07        108.54         5.65 o                         
   3  18   2          1.12         -1.29         3.89 o                         
   4  18   2          0.78          8.44         3.91 o                         
   5  18   2        250.75        258.53        10.92 o                         
   6  18   2          4.00          7.70         4.86 o                         
   7  18   2         20.85         17.53        11.81 o                         
   8  18   2          6.40         13.99         6.93 o                         
  -9  19   2        362.83        345.76        16.16 o                         
  -8  19   2        108.50        121.61        10.97 o                         
  -7  19   2        116.13        124.65         8.56 o                         
  -6  19   2        213.77        197.14         8.58 o                         
  -5  19   2         24.53         30.55         3.74 o                         
  -4  19   2          0.69          1.58         3.56 o                         
  -3  19   2         88.15         89.21         5.34 o                         
  -2  19   2        333.42        332.45         8.96 o                         
  -1  19   2         61.00         57.54         4.75 o                         
   0  19   2         85.80         72.66         5.58 o                         
   1  19   2        436.34        403.02        14.61 o                         
   2  19   2        261.95        269.03         8.93 o                         
   3  19   2        240.27        223.44         8.49 o                         
   4  19   2         38.30         29.88         4.37 o                         
   5  19   2         16.47         17.07         6.37 o                         
   6  19   2          1.12          3.18         4.59 o                         
   7  19   2          8.49         11.48         6.89 o                         
   8  19   2         11.96         -0.02         6.69 o                         
  -9  20   2          9.14          2.86        13.67 o                         
  -8  20   2          1.44         -7.75         7.75 o                         
  -7  20   2          6.08          5.05         4.56 o                         
  -6  20   2          0.00         -1.69         4.37 o                         
  -5  20   2         16.92         24.00         4.57 o                         
  -4  20   2        157.04        150.13         6.67 o                         
  -3  20   2        187.93        180.26         9.78 o                         
  -2  20   2         31.77         30.08         4.70 o                         
  -1  20   2        641.58        609.91        15.17 o                         
   0  20   2         69.85         91.97         5.54 o                         
   1  20   2         17.28         12.74         4.93 o                         
   2  20   2        109.05        103.66        10.08 o                         
   3  20   2         88.78         77.02         5.78 o                         
   4  20   2         18.41         21.31         4.66 o                         
   5  20   2         42.41         53.47         5.52 o                         
   6  20   2        369.56        444.08        12.78 o                         
   7  20   2         42.03         77.74         9.06 o                         
  -8  21   2          0.01         -0.32         7.57 o                         
  -7  21   2          3.50         12.09         4.84 o                         
  -6  21   2          9.91         18.22         5.54 o                         
  -5  21   2         56.61         51.30         6.10 o                         
  -4  21   2        212.66        224.62         9.30 o                         
  -3  21   2         14.09         17.58         6.30 o                         
  -2  21   2          0.79          4.29         5.37 o                         
  -1  21   2        308.07        317.60         8.63 o                         
   0  21   2          4.75          4.72         4.32 o                         
   1  21   2        116.67        124.21         7.47 o                         
   2  21   2        357.19        356.17        17.36 o                         
   3  21   2          1.88         12.13         4.52 o                         
   4  21   2         15.75         18.92         5.24 o                         
   5  21   2         19.12         24.23         5.00 o                         
   6  21   2         73.73         97.37         8.00 o                         
  -7  22   2        209.02        210.58        11.87 o                         
  -6  22   2         13.94         17.95         5.02 o                         
  -5  22   2         15.29         16.49         5.00 o                         
  -4  22   2        119.23        140.01         8.41 o                         
  -3  22   2          0.41         -6.12         6.12 o                         
  -2  22   2         12.93         10.65         5.45 o                         
  -1  22   2        120.62        133.60         7.56 o                         
   0  22   2         63.30         63.39         7.24 o                         
   1  22   2         19.31         24.83         7.74 o                         
   2  22   2         97.37         93.27         7.24 o                         
   3  22   2         17.76         19.62         4.98 o                         
   4  22   2          0.27         -3.06         7.99 o                         
   5  22   2        131.80        158.92         7.76 o                         
  -6  23   2        142.10        165.74        12.26 o                         
  -5  23   2         51.25         44.37         7.18 o                         
  -4  23   2        130.23        112.41         9.35 o                         
  -3  23   2        224.58        242.22        11.55 o                         
  -2  23   2          2.93          0.16         5.67 o                         
  -1  23   2         32.62         29.28         6.14 o                         
   0  23   2         17.03         21.49         5.44 o                         
   1  23   2        134.91        144.03         7.96 o                         
   2  23   2          9.08         13.74         5.83 o                         
   3  23   2         53.19         64.41         7.95 o                         
   4  23   2        255.08        268.26        10.34 o                         
  -4  24   2        215.70        231.21        11.73 o                         
  -3  24   2          4.85          4.67         6.92 o                         
  -2  24   2          7.07         14.54         6.01 o                         
  -1  24   2        359.96        403.78        12.68 o                         
   0  24   2        125.53        114.28         8.39 o                         
   1  24   2         69.07         95.67        11.75 o                         
   2  24   2         58.09         69.71         7.43 o                         
   3  24   2          1.58          1.87         6.03 o                         
  -1  25   2          0.90         -9.07         9.07 o                         
 -14   1   3          0.56          4.51         2.97 o                         
 -13   1   3        224.87        232.03         6.84 o                         
 -12   1   3          0.03          0.33         2.68 o                         
 -11   1   3        787.27        789.78         9.06 o                         
 -10   1   3          9.42          8.69         2.17 o                         
  -9   1   3         11.00          9.73         2.03 o                         
  -8   1   3       1143.97       1107.42        16.63 o                         
  -7   1   3       2995.69       2974.91        22.60 o                         
  -6   1   3       4895.55       5076.61        35.00 o                         
  -5   1   3         81.47         87.18         2.59 o                         
  -4   1   3       1472.47       1471.62        12.69 o                         
  -3   1   3          3.19          2.71         1.05 o                         
  -2   1   3        154.25        135.50         2.90 o                         
  -1   1   3        888.24        813.18         4.87 o                         
   0   1   3       1525.86       1507.54        18.54 o                         
   1   1   3        215.72        233.37         5.86 o                         
   2   1   3         36.20         29.16         2.14 o                         
   3   1   3        573.58        595.36         9.74 o                         
   4   1   3        133.49        139.02         2.97 o                         
   5   1   3        318.90        313.00         6.96 o                         
   6   1   3          5.72          6.81         3.00 o                         
   7   1   3         11.25          7.92         3.72 o                         
   8   1   3          0.87         -1.39         3.21 o                         
   9   1   3          6.79         14.41         3.85 o                         
  10   1   3         71.90         66.21         5.15 o                         
  11   1   3         11.66         12.24         4.36 o                         
  12   1   3        153.03        158.78         7.62 o                         
 -14   2   3         63.27         65.60         4.04 o                         
 -13   2   3          0.12         -0.21         2.63 o                         
 -12   2   3         74.47         75.85         3.51 o                         
 -11   2   3         75.48         77.99         3.33 o                         
 -10   2   3       1316.35       1331.05        12.55 o                         
  -9   2   3          6.94         10.86         2.25 o                         
  -8   2   3        101.22         84.53         2.74 o                         
  -7   2   3        640.92        625.64         6.69 o                         
  -6   2   3          1.80          5.10         1.23 o                         
  -5   2   3        215.72        173.63         3.38 o                         
  -4   2   3        142.19        141.95         3.03 o                         
  -3   2   3       3801.88       3927.79        43.96 o                         
  -2   2   3        175.23        187.03         2.52 o                         
  -1   2   3       3906.47       4075.33        28.98 o                         
   0   2   3         27.12         24.74         2.09 o                         
   1   2   3       1456.70       1541.28        22.35 o                         
   2   2   3        340.37        380.75         6.76 o                         
   3   2   3        629.68        675.90         7.04 o                         
   4   2   3        282.10        269.35         5.22 o                         
   5   2   3        414.71        410.76         7.76 o                         
   6   2   3         40.97         46.97         3.83 o                         
   7   2   3        142.08        152.56         8.77 o                         
   8   2   3        233.28        237.14         7.22 o                         
   9   2   3         47.04         49.94         4.50 o                         
  10   2   3        137.85        149.61         6.72 o                         
  11   2   3          5.91         15.84         4.34 o                         
  12   2   3          0.02         11.17         4.76 o                         
 -14   3   3         10.41         11.52         3.05 o                         
 -13   3   3          1.58         -1.52         2.59 o                         
 -12   3   3         22.49         28.75         3.60 o                         
 -11   3   3        706.80        735.03         8.13 o                         
 -10   3   3       1340.82       1323.42        14.17 o                         
  -9   3   3        522.58        538.34         6.20 o                         
  -8   3   3          1.66          0.11         1.65 o                         
  -7   3   3         13.13         16.89         1.72 o                         
  -6   3   3       5500.62       5996.24        38.13 o                         
  -5   3   3       1566.91       1585.78        18.62 o                         
  -4   3   3          0.16          1.48         0.97 o                         
  -3   3   3        705.80        657.20         8.27 o                         
  -2   3   3        219.99        198.83         2.48 o                         
  -1   3   3         10.79          6.69         1.07 o                         
   0   3   3       1467.13       1445.66         8.74 o                         
   1   3   3         67.38         77.07         1.89 o                         
   2   3   3        977.26       1055.39        10.68 o                         
   3   3   3        322.99        349.69         4.45 o                         
   4   3   3        437.32        450.06         6.01 o                         
   5   3   3         81.99         74.53         2.81 o                         
   6   3   3        110.13        110.19         4.96 o                         
   7   3   3        303.64        296.65         7.60 o                         
   8   3   3          3.31          3.27         3.36 o                         
   9   3   3          5.59          2.79         3.68 o                         
  10   3   3          9.30          9.58         3.87 o                         
  11   3   3          0.07          6.21         4.28 o                         
  12   3   3        183.45        178.02         8.04 o                         
 -14   4   3          0.00          1.18         2.97 o                         
 -13   4   3        203.16        226.84         5.60 o                         
 -12   4   3       1340.14       1364.41        26.40 o                         
 -11   4   3        138.47        129.36         3.91 o                         
 -10   4   3        161.83        151.78         3.95 o                         
  -9   4   3       1223.48       1152.40         9.90 o                         
  -8   4   3        785.65        791.67         6.90 o                         
  -7   4   3       1122.61       1130.97         9.82 o                         
  -6   4   3         92.91        118.22         2.70 o                         
  -5   4   3          3.82          0.23         1.12 o                         
  -4   4   3        805.09        748.75         7.94 o                         
  -3   4   3        645.99        697.30         5.71 o                         
  -2   4   3       1553.59       1605.33        14.01 o                         
  -1   4   3         33.37         32.20         1.06 o                         
   0   4   3        745.14        715.31         4.66 o                         
   1   4   3        160.64        223.62         2.90 o                         
   2   4   3        773.98        834.53         8.96 o                         
   3   4   3        216.81        254.76         5.57 o                         
   4   4   3        251.42        281.95         4.33 o                         
   5   4   3        131.60        138.83         3.48 o                         
   6   4   3        442.99        432.31         8.47 o                         
   7   4   3         15.46         12.81         4.29 o                         
   8   4   3        330.61        313.55        10.11 o                         
   9   4   3        952.51       1011.66        16.27 o                         
  10   4   3        106.61        102.78         6.10 o                         
  11   4   3        165.16        179.30         7.69 o                         
  12   4   3          3.36          1.64         4.87 o                         
 -14   5   3          2.59          6.65         3.03 o                         
 -13   5   3         88.76         83.68         4.00 o                         
 -12   5   3        213.06        218.70         5.17 o                         
 -11   5   3        115.52        110.97         3.73 o                         
 -10   5   3        655.88        647.30         7.58 o                         
  -9   5   3        533.69        527.18         9.59 o                         
  -8   5   3        427.45        460.21         8.17 o                         
  -7   5   3        270.52        260.76         5.58 o                         
  -6   5   3        395.12        394.78         9.81 o                         
  -5   5   3         53.39         69.17         2.19 o                         
  -4   5   3         33.36         44.94         1.45 o                         
  -3   5   3         91.53         88.52         2.44 o                         
  -2   5   3         44.22         36.50         1.32 o                         
  -1   5   3       1491.78       1586.93         8.84 o                         
   0   5   3         17.24         11.21         1.03 o                         
   1   5   3       2443.36       2649.00        19.43 o                         
   2   5   3        459.65        490.52         5.14 o                         
   3   5   3       2242.03       2394.42        23.51 o                         
   4   5   3        479.15        501.53         7.20 o                         
   5   5   3         90.25         88.21         2.98 o                         
   6   5   3         15.94          6.82         3.32 o                         
   7   5   3          0.92          0.11         4.26 o                         
   8   5   3         33.24         37.38         4.24 o                         
   9   5   3        466.70        463.67        10.29 o                         
  10   5   3         81.18         77.28         5.65 o                         
  11   5   3         41.66         40.11         5.19 o                         
  12   5   3         21.80         32.82         5.24 o                         
 -14   6   3         32.12         30.68         3.74 o                         
 -13   6   3         17.03         21.86         3.03 o                         
 -12   6   3         57.73         44.79         3.21 o                         
 -11   6   3         38.81         38.96         2.97 o                         
 -10   6   3          9.85         14.67         2.39 o                         
  -9   6   3       1032.87       1052.61        12.53 o                         
  -8   6   3       1192.54       1214.76        15.35 o                         
  -7   6   3          2.51          5.99         1.78 o                         
  -6   6   3       1317.55       1304.83        12.49 o                         
  -5   6   3        111.14        112.43         2.54 o                         
  -4   6   3        699.58        672.49        10.90 o                         
  -3   6   3       3998.27       4136.85        28.98 o                         
  -2   6   3        646.72        711.02         9.35 o                         
  -1   6   3        456.22        468.60         5.35 o                         
   0   6   3         20.82         36.12         1.33 o                         
   1   6   3          4.80          5.16         1.14 o                         
   2   6   3        796.11        879.97         8.16 o                         
   3   6   3        621.27        717.27        12.16 o                         
   4   6   3        272.29        249.62         3.90 o                         
   5   6   3        654.80        601.10        11.53 o                         
   6   6   3         22.80         28.71         2.72 o                         
   7   6   3          0.85          0.73         3.21 o                         
   8   6   3        714.33        750.79        12.45 o                         
   9   6   3         83.63        106.56         5.91 o                         
  10   6   3        383.53        357.50         9.80 o                         
  11   6   3          0.37          2.74         4.58 o                         
  12   6   3         63.71         50.44         5.97 o                         
 -14   7   3          6.79          2.67         3.29 o                         
 -13   7   3         77.25         88.73         5.12 o                         
 -12   7   3        320.19        319.76         6.61 o                         
 -11   7   3         35.46         36.51         3.03 o                         
 -10   7   3        216.76        218.05         5.08 o                         
  -9   7   3        561.20        552.23         7.16 o                         
  -8   7   3          0.63          5.41         2.56 o                         
  -7   7   3         92.53         89.81         2.98 o                         
  -6   7   3         80.93         59.32         2.60 o                         
  -5   7   3         24.43         28.93         1.58 o                         
  -4   7   3       2118.84       2205.16        18.73 o                         
  -3   7   3         61.85         61.66         2.58 o                         
  -2   7   3         46.68         29.38         1.43 o                         
  -1   7   3       7819.32       8487.88        52.62 o                         
   0   7   3        778.81        908.35         7.25 o                         
   1   7   3         59.47         71.03         1.89 o                         
   2   7   3        131.43        161.65         2.90 o                         
   3   7   3         45.83         46.29         1.95 o                         
   4   7   3        201.88        201.11         4.97 o                         
   5   7   3          6.73          9.23         2.13 o                         
   6   7   3        240.94        217.16         8.55 o                         
   7   7   3        176.47        164.71         8.38 o                         
   8   7   3        247.27        257.99         7.99 o                         
   9   7   3        219.14        218.72         7.86 o                         
  10   7   3        177.93        170.76         7.48 o                         
  11   7   3         15.59         13.06         4.58 o                         
 -14   8   3        219.20        259.55         7.38 o                         
 -13   8   3        187.56        198.94         5.97 o                         
 -12   8   3          6.52          5.90         3.07 o                         
 -11   8   3         19.75         17.66         3.17 o                         
 -10   8   3         61.89         71.09         3.46 o                         
  -9   8   3        258.98        295.38         8.78 o                         
  -8   8   3        739.03        755.75        12.76 o                         
  -7   8   3        162.82        159.19         3.81 o                         
  -6   8   3        355.59        355.64         5.77 o                         
  -5   8   3        848.05        822.70         8.65 o                         
  -4   8   3        218.95        218.75         5.65 o                         
  -3   8   3       1051.18       1150.94        16.05 o                         
  -2   8   3          0.21         -0.07         0.73 o                         
  -1   8   3       2310.28       2634.78        19.16 o                         
   0   8   3       3588.16       3943.04        21.72 o                         
   1   8   3         31.96         26.64         1.78 o                         
   2   8   3       1443.62       1320.15        24.80 o                         
   3   8   3         38.06         28.84         1.48 o                         
   4   8   3       1790.99       1811.06        11.70 o                         
   5   8   3         17.09         13.24         2.39 o                         
   6   8   3        474.95        478.13        16.43 o                         
   7   8   3         93.11        102.22         5.00 o                         
   8   8   3        153.84        158.63         6.07 o                         
   9   8   3         20.66         20.24         3.84 o                         
  10   8   3         14.93         17.20         4.16 o                         
  11   8   3         10.36          8.88         4.92 o                         
 -13   9   3          0.01          3.47         3.00 o                         
 -12   9   3          9.01          8.81         3.15 o                         
 -11   9   3         79.08         75.46         3.76 o                         
 -10   9   3        178.12        170.17         4.74 o                         
  -9   9   3        105.41        115.51         3.94 o                         
  -8   9   3        391.41        350.90         6.70 o                         
  -7   9   3         22.20         18.87         2.29 o                         
  -6   9   3         31.10         36.69         2.36 o                         
  -5   9   3        234.68        270.01         5.12 o                         
  -4   9   3        401.51        410.95         6.68 o                         
  -3   9   3        455.25        464.81         4.33 o                         
  -2   9   3        853.97        935.20         8.55 o                         
  -1   9   3       3071.14       3109.02        29.17 o                         
   0   9   3         68.36         95.02         2.24 o                         
   1   9   3         15.47         22.78         2.24 o                         
   2   9   3        948.88        935.63         8.20 o                         
   3   9   3        224.64        210.67         5.44 o                         
   4   9   3        670.11        665.17         7.55 o                         
   5   9   3       3620.51       3630.56        32.99 o                         
   6   9   3        491.65        461.63         7.37 o                         
   7   9   3         82.55         94.51         4.88 o                         
   8   9   3          0.74          5.60         3.50 o                         
   9   9   3         30.46         29.66         4.26 o                         
  10   9   3         17.01         12.77         4.19 o                         
  11   9   3          0.11         11.63         4.97 o                         
 -13  10   3        173.93        188.59         6.03 o                         
 -12  10   3          4.26          0.09         2.85 o                         
 -11  10   3        160.15        143.89         5.88 o                         
 -10  10   3         68.68         60.30         3.53 o                         
  -9  10   3          2.13         -0.34         2.31 o                         
  -8  10   3        696.43        711.34        10.97 o                         
  -7  10   3        190.41        175.49         4.28 o                         
  -6  10   3          4.76          5.41         2.16 o                         
  -5  10   3        289.11        282.70         4.93 o                         
  -4  10   3          6.70          0.93         1.85 o                         
  -3  10   3          0.33          3.63         1.24 o                         
  -2  10   3        186.13        195.29         3.56 o                         
  -1  10   3        261.83        244.83         2.97 o                         
   0  10   3         49.97         50.16         2.04 o                         
   1  10   3        171.63        150.82         2.88 o                         
   2  10   3        248.41        240.03         8.41 o                         
   3  10   3        419.47        366.12         8.16 o                         
   4  10   3        180.36        184.53         4.33 o                         
   5  10   3       2804.41       2814.77        21.53 o                         
   6  10   3        249.04        244.20         7.25 o                         
   7  10   3         45.36         47.77         4.28 o                         
   8  10   3         50.00         55.33         4.60 o                         
   9  10   3         48.82         53.82         4.88 o                         
  10  10   3         26.37         23.41         4.54 o                         
  11  10   3          2.69          8.47         4.51 o                         
 -13  11   3          0.18          3.07         3.61 o                         
 -12  11   3         24.14         32.86         3.53 o                         
 -11  11   3         13.41         13.13         2.78 o                         
 -10  11   3         11.25          6.48         2.82 o                         
  -9  11   3          4.98          5.49         2.58 o                         
  -8  11   3         53.38         52.67         3.16 o                         
  -7  11   3         20.39         23.03         2.59 o                         
  -6  11   3          1.45         -0.53         2.01 o                         
  -5  11   3         15.48         24.17         2.69 o                         
  -4  11   3          8.59          6.67         1.76 o                         
  -3  11   3         90.85         98.07         2.86 o                         
  -2  11   3        187.36        217.25         3.95 o                         
  -1  11   3          9.72         17.27         1.57 o                         
   0  11   3        122.30        122.21         3.50 o                         
   1  11   3        143.13        153.80         3.42 o                         
   2  11   3         83.93         80.24         4.33 o                         
   3  11   3        382.11        373.17         7.49 o                         
   4  11   3        869.13        819.93        10.78 o                         
   5  11   3          8.48          7.58         2.31 o                         
   6  11   3         20.07         19.76         3.69 o                         
   7  11   3         17.78         12.27         5.78 o                         
   8  11   3        101.06         95.22         5.51 o                         
   9  11   3        279.61        292.97         9.16 o                         
  10  11   3         38.37         44.29         9.01 o                         
  11  11   3         29.91         39.47         5.46 o                         
 -13  12   3          0.74          6.98         3.77 o                         
 -12  12   3         51.16         54.50         4.57 o                         
 -11  12   3         13.25         23.94         3.27 o                         
 -10  12   3        209.04        207.17         5.55 o                         
  -9  12   3          1.64          2.42         2.57 o                         
  -8  12   3        174.95        138.54         4.49 o                         
  -7  12   3        298.52        249.85         5.55 o                         
  -6  12   3        108.81         93.46         3.67 o                         
  -5  12   3         16.80         17.59         2.51 o                         
  -4  12   3        410.07        402.68         7.66 o                         
  -3  12   3         35.43         53.22         2.05 o                         
  -2  12   3         28.58         30.69         1.70 o                         
  -1  12   3         92.50        104.05         3.09 o                         
   0  12   3        598.52        560.41        10.26 o                         
   1  12   3        701.81        686.91         7.97 o                         
   2  12   3       1111.67       1091.85        21.13 o                         
   3  12   3        121.82        153.27         5.53 o                         
   4  12   3       2250.52       2296.23        18.94 o                         
   5  12   3         29.75         29.48         5.63 o                         
   6  12   3        356.62        331.94         9.41 o                         
   7  12   3          9.24         10.10         3.90 o                         
   8  12   3         16.08         23.74         5.65 o                         
   9  12   3         19.83         20.96         4.43 o                         
  10  12   3         38.55         40.55         5.31 o                         
 -12  13   3          7.20          5.29         3.74 o                         
 -11  13   3         29.45         21.83         6.48 o                         
 -10  13   3         65.95         70.65         3.93 o                         
  -9  13   3         17.00         18.21         2.93 o                         
  -8  13   3         24.68         29.68         3.10 o                         
  -7  13   3        180.43        162.76         5.45 o                         
  -6  13   3         68.57         72.71         3.61 o                         
  -5  13   3       1144.03       1083.36        14.93 o                         
  -4  13   3          6.34         12.87         1.89 o                         
  -3  13   3       1088.34       1074.01         9.79 o                         
  -2  13   3        164.88        168.10         5.17 o                         
  -1  13   3         34.30         34.13         1.93 o                         
   0  13   3       1347.02       1391.76        11.65 o                         
   1  13   3        322.74        311.03         9.90 o                         
   2  13   3         54.96         61.40         3.67 o                         
   3  13   3       1223.65       1225.71        14.13 o                         
   4  13   3        127.02        133.88         5.70 o                         
   5  13   3       1551.96       1495.87        17.51 o                         
   6  13   3         10.03          5.26         4.33 o                         
   7  13   3        938.83        950.97        18.43 o                         
   8  13   3         38.35         35.12         5.37 o                         
   9  13   3         33.46         45.96         7.71 o                         
  10  13   3          2.17         -3.03         5.69 o                         
 -12  14   3         21.81         26.91         4.32 o                         
 -11  14   3         67.90         71.43         4.80 o                         
 -10  14   3        558.48        600.59        12.14 o                         
  -9  14   3          0.01          2.92         4.40 o                         
  -8  14   3         63.42         65.22         4.36 o                         
  -7  14   3          1.31          6.17         2.70 o                         
  -6  14   3         42.68         41.24         3.26 o                         
  -5  14   3        201.17        191.04         5.28 o                         
  -4  14   3        214.88        199.35         4.94 o                         
  -3  14   3          0.08          2.95         1.90 o                         
  -2  14   3         47.32         38.90         2.27 o                         
  -1  14   3          6.66          4.77         1.74 o                         
   0  14   3        554.35        536.37        14.75 o                         
   1  14   3       1100.04       1083.33        23.89 o                         
   2  14   3       1018.06        961.49        17.44 o                         
   3  14   3         63.96         73.12         4.34 o                         
   4  14   3         30.29         33.65         4.20 o                         
   5  14   3        519.06        510.37        12.19 o                         
   6  14   3        227.47        220.81         8.71 o                         
   7  14   3        736.06        747.92        15.15 o                         
   8  14   3         57.45         83.24         7.05 o                         
   9  14   3          1.13          1.34         5.36 o                         
  10  14   3          5.14         23.03         6.22 o                         
 -12  15   3        144.33        146.49         8.81 o                         
 -11  15   3        305.98        347.67        18.18 o                         
 -10  15   3          0.29         -1.40         3.52 o                         
  -9  15   3         50.73         46.43         4.20 o                         
  -8  15   3         77.45         77.65         4.84 o                         
  -7  15   3         23.37         20.78         3.41 o                         
  -6  15   3        160.51        149.74         5.02 o                         
  -5  15   3        497.97        449.99         8.20 o                         
  -4  15   3        168.40        157.30         4.44 o                         
  -3  15   3        269.16        242.64         9.72 o                         
  -2  15   3        120.76        116.41         5.16 o                         
  -1  15   3        739.83        698.24        10.16 o                         
   0  15   3          8.13          6.02         3.40 o                         
   1  15   3        214.92        214.93         6.42 o                         
   2  15   3       1809.71       1848.15        16.89 o                         
   3  15   3          2.91          1.36         3.04 o                         
   4  15   3          9.11          6.27         3.72 o                         
   5  15   3          3.87          8.89         3.87 o                         
   6  15   3         52.80         69.70         6.36 o                         
   7  15   3         53.64         49.47         7.10 o                         
   8  15   3         48.90         47.99         6.17 o                         
   9  15   3        236.80        242.04        10.46 o                         
 -11  16   3        779.22        841.38        20.63 o                         
 -10  16   3        330.20        368.30        12.62 o                         
  -9  16   3        416.78        405.67        14.23 o                         
  -8  16   3         12.09         10.91         3.66 o                         
  -7  16   3        181.22        185.98         9.77 o                         
  -6  16   3          0.58         -1.29         3.09 o                         
  -5  16   3        344.30        352.52         8.32 o                         
  -4  16   3        167.36        179.29         5.38 o                         
  -3  16   3        901.30        860.21        16.44 o                         
  -2  16   3       1284.30       1220.93        18.93 o                         
  -1  16   3         14.03         12.62         3.73 o                         
   0  16   3         68.55         76.27         5.73 o                         
   1  16   3       2702.32       2644.97        53.40 o                         
   2  16   3         52.87         52.04         4.65 o                         
   3  16   3          0.44          2.47         3.30 o                         
   4  16   3        191.37        183.32         6.48 o                         
   5  16   3         36.54         29.88         4.50 o                         
   6  16   3         44.73         57.07         6.98 o                         
   7  16   3        319.86        349.15        11.78 o                         
   8  16   3        208.10        223.85        12.49 o                         
   9  16   3        117.11        111.59         8.52 o                         
 -11  17   3          0.00         -3.96         7.15 o                         
 -10  17   3         13.59          3.32         6.13 o                         
  -9  17   3         16.45         22.04         4.11 o                         
  -8  17   3         80.86         88.96         5.45 o                         
  -7  17   3        326.89        322.58        11.56 o                         
  -6  17   3          0.23          4.17         3.76 o                         
  -5  17   3         42.59         44.64         3.82 o                         
  -4  17   3         77.06         80.86         5.57 o                         
  -3  17   3         42.76         51.37         4.66 o                         
  -2  17   3          0.37          5.36         3.88 o                         
  -1  17   3          7.53         13.63         3.72 o                         
   0  17   3          0.00          6.34         4.11 o                         
   1  17   3        522.94        514.95        10.44 o                         
   2  17   3        260.64        243.65        12.88 o                         
   3  17   3         46.40         41.61         4.06 o                         
   4  17   3         77.06         69.37         4.60 o                         
   5  17   3        112.86        126.24         6.67 o                         
   6  17   3         34.71         45.97         6.47 o                         
   7  17   3        276.63        299.38        11.38 o                         
   8  17   3        222.26        287.37        12.26 o                         
 -10  18   3        147.84        152.67        12.90 o                         
  -9  18   3        372.31        344.16        15.48 o                         
  -8  18   3        102.35        105.32         6.58 o                         
  -7  18   3         14.10         13.51         4.08 o                         
  -6  18   3         18.73         17.34         3.57 o                         
  -5  18   3         15.06         18.24         3.36 o                         
  -4  18   3        105.71        100.78         5.23 o                         
  -3  18   3          1.47          4.18         3.81 o                         
  -2  18   3         17.10         12.61         4.27 o                         
  -1  18   3          0.25          1.08         4.05 o                         
   0  18   3         63.39         66.27         5.65 o                         
   1  18   3        223.14        226.07        10.09 o                         
   2  18   3        261.54        258.74         8.28 o                         
   3  18   3         17.17         16.79         3.95 o                         
   4  18   3          7.53          5.53         3.58 o                         
   5  18   3         10.16         14.78         4.49 o                         
   6  18   3        128.96        119.51         8.38 o                         
   7  18   3         40.06         48.24         7.03 o                         
   8  18   3          0.00          1.76         6.25 o                         
  -9  19   3        117.59        111.73        10.95 o                         
  -8  19   3         63.90         54.99        19.28 o                         
  -7  19   3          7.48         13.98         4.41 o                         
  -6  19   3          2.24          4.47         3.45 o                         
  -5  19   3         40.62         42.51         4.10 o                         
  -4  19   3        108.10        106.40         5.58 o                         
  -3  19   3         81.19         78.64         5.69 o                         
  -2  19   3        145.73        158.10         7.05 o                         
  -1  19   3         99.25        101.25         5.55 o                         
   0  19   3         14.68         17.60         4.38 o                         
   1  19   3         59.82         54.75         5.58 o                         
   2  19   3          2.00          2.54         4.02 o                         
   3  19   3         88.42         80.35         6.01 o                         
   4  19   3         15.60         19.93         4.38 o                         
   5  19   3          4.35          5.95         4.02 o                         
   6  19   3         91.76        121.57         6.74 o                         
   7  19   3        205.02        232.25        11.32 o                         
  -9  20   3        296.90        299.66        15.49 o                         
  -8  20   3         10.28          9.95        11.55 o                         
  -7  20   3         20.57         25.49         4.67 o                         
  -6  20   3         14.33         13.87         4.34 o                         
  -5  20   3         52.30         40.80         4.65 o                         
  -4  20   3         14.19         17.10         4.24 o                         
  -3  20   3        983.00        963.41        19.95 o                         
  -2  20   3        186.71        192.14         7.39 o                         
  -1  20   3        327.01        319.30         8.48 o                         
   0  20   3        381.64        353.33         9.34 o                         
   1  20   3         71.82         82.83         6.53 o                         
   2  20   3          0.51          0.04         4.44 o                         
   3  20   3         58.53         72.64         5.61 o                         
   4  20   3          1.01          5.43         5.98 o                         
   5  20   3        190.27        226.43         8.32 o                         
   6  20   3          0.94          0.39         4.63 o                         
  -8  21   3          4.48         -2.17         4.87 o                         
  -7  21   3         50.08         53.60         5.57 o                         
  -6  21   3         22.77         22.77         4.64 o                         
  -5  21   3         30.27         35.73         5.97 o                         
  -4  21   3         43.35         46.78         6.15 o                         
  -3  21   3        218.25        202.28         9.85 o                         
  -2  21   3         21.23         25.70         4.84 o                         
  -1  21   3         69.13         76.72         5.78 o                         
   0  21   3        106.53         91.65         5.84 o                         
   1  21   3         56.97         73.03         6.40 o                         
   2  21   3          0.34         -2.50         5.05 o                         
   3  21   3         58.34         59.83         5.59 o                         
   4  21   3          0.83          2.42         5.01 o                         
   5  21   3          6.83         18.32         4.91 o                         
  -7  22   3        137.55        143.49         7.45 o                         
  -6  22   3         34.42         33.54         8.08 o                         
  -5  22   3        184.20        178.68         9.05 o                         
  -4  22   3          0.56         12.63         6.29 o                         
  -3  22   3         80.71         88.92         7.92 o                         
  -2  22   3        259.95        289.80        11.08 o                         
  -1  22   3         38.39         41.63         5.39 o                         
   0  22   3         18.58         16.42         4.96 o                         
   1  22   3          1.73          4.84         4.63 o                         
   2  22   3         30.53         24.67         5.75 o                         
   3  22   3        390.63        442.42        15.46 o                         
   4  22   3         77.55         87.42         6.45 o                         
  -6  23   3        204.45        210.90        14.53 o                         
  -5  23   3         28.54         32.15         6.37 o                         
  -4  23   3          3.99         16.81         6.99 o                         
  -3  23   3          7.66          3.79         5.40 o                         
  -2  23   3        131.65        144.08         9.20 o                         
  -1  23   3        126.17        130.90         9.24 o                         
   0  23   3          3.42          5.87         6.29 o                         
   1  23   3          6.48          9.76         5.10 o                         
   2  23   3          0.09          1.08         5.60 o                         
   3  23   3        128.04        152.07         8.73 o                         
  -4  24   3        178.71        191.50        10.99 o                         
  -3  24   3          7.07         13.19         6.03 o                         
  -2  24   3         14.41          6.10         5.78 o                         
  -1  24   3          4.29         -1.11         5.78 o                         
   0  24   3          0.34          3.36         5.76 o                         
   1  24   3         19.04         19.46         6.03 o                         
 -15   0   4         20.72         26.48         6.45 o                         
 -14   0   4         23.49         27.86         6.63 o                         
 -13   0   4        171.10        182.94         6.67 o                         
 -12   0   4         52.09         56.87         4.26 o                         
 -11   0   4         48.67         49.32         3.88 o                         
 -10   0   4        579.49        598.41        10.09 o                         
  -9   0   4        934.55        914.91        18.80 o                         
  -8   0   4       1580.39       1754.29        18.54 o                         
  -7   0   4       2098.82       2150.95        21.46 o                         
  -6   0   4       1771.49       1867.84        15.27 o                         
  -5   0   4       5611.30       6010.99        26.72 o                         
  -4   0   4       2219.65       2438.83        27.34 o                         
  -3   0   4       1568.69       1717.22        14.11 o                         
  -2   0   4        138.58        128.79         3.80 o                         
  -1   0   4       1326.40       1394.31        15.09 o                         
   0   0   4        500.41        521.04         7.09 o                         
   1   0   4         77.67         66.50         2.44 o                         
   2   0   4        936.95       1011.37        15.13 o                         
   3   0   4         43.57         64.39         3.12 o                         
   4   0   4         39.32         23.34         3.12 o                         
   5   0   4        177.07        185.68        12.49 o                         
   6   0   4        361.64        341.46        11.09 o                         
   7   0   4        403.57        377.86        17.69 o                         
   8   0   4         66.43         69.99         6.86 o                         
   9   0   4        273.36        260.27        22.68 o                         
  10   0   4          1.80          6.07         5.47 o                         
  11   0   4         44.57         50.46         7.73 o                         
 -15   1   4         12.83          8.34        21.67 o                         
 -14   1   4        143.61        157.41         6.03 o                         
 -13   1   4        151.16        146.93         4.61 o                         
 -12   1   4        392.86        399.65         7.23 o                         
 -11   1   4        493.09        503.28         6.81 o                         
 -10   1   4       2069.65       2073.43        12.49 o                         
  -9   1   4        375.46        361.92         5.27 o                         
  -8   1   4        579.03        595.17         7.88 o                         
  -7   1   4       1894.33       1875.57        11.44 o                         
  -6   1   4          0.08          1.18         1.05 o                         
  -5   1   4       5272.08       5716.82        31.94 o                         
  -4   1   4         32.05         34.05         1.45 o                         
  -3   1   4          0.91          0.78         0.93 o                         
  -2   1   4       1253.55       1383.54         8.40 o                         
  -1   1   4       3798.98       3845.57       103.73 o                         
   0   1   4       1274.69       1307.68        14.92 o                         
   1   1   4        304.67        311.07        10.65 o                         
   2   1   4         65.42         80.76         2.62 o                         
   3   1   4        222.55        213.02         3.59 o                         
   4   1   4        636.89        639.13         6.97 o                         
   5   1   4         39.27         28.28         3.28 o                         
   6   1   4         40.84         56.96         4.21 o                         
   7   1   4         39.69         43.29         4.04 o                         
   8   1   4        207.07        206.41         6.97 o                         
   9   1   4          7.11          7.53         3.93 o                         
  10   1   4         30.15         21.97         4.21 o                         
  11   1   4         54.13         50.61         5.37 o                         
 -14   2   4         10.43         12.48         2.97 o                         
 -13   2   4          0.14          2.86         2.60 o                         
 -12   2   4         10.30          7.46         2.45 o                         
 -11   2   4       1006.40       1016.96        12.69 o                         
 -10   2   4       1160.46       1178.43         9.89 o                         
  -9   2   4        305.38        308.87         4.92 o                         
  -8   2   4        183.05        192.87         4.04 o                         
  -7   2   4        588.06        581.99         7.32 o                         
  -6   2   4        222.77        228.26         2.75 o                         
  -5   2   4         28.13         34.47         1.74 o                         
  -4   2   4         13.58         13.87         1.16 o                         
  -3   2   4        970.90       1030.98         9.06 o                         
  -2   2   4        973.57       1050.32        18.39 o                         
  -1   2   4        242.49        279.69         5.15 o                         
   0   2   4        209.05        222.45         6.32 o                         
   1   2   4          2.92          6.58         2.21 o                         
   2   2   4        522.09        568.25         7.77 o                         
   3   2   4         24.50         40.29         1.83 o                         
   4   2   4         42.31         38.37         2.09 o                         
   5   2   4        104.25         97.38         5.38 o                         
   6   2   4        256.82        256.40         6.96 o                         
   7   2   4        458.07        451.33         9.33 o                         
   8   2   4          9.54          8.58         3.60 o                         
   9   2   4         94.28         93.59         5.61 o                         
  10   2   4        316.14        310.56         9.15 o                         
  11   2   4         97.54         91.28         6.34 o                         
 -14   3   4         76.18         70.74         4.29 o                         
 -13   3   4        107.66        113.26         4.28 o                         
 -12   3   4         86.02        100.84         4.36 o                         
 -11   3   4        133.69        130.98         3.89 o                         
 -10   3   4         41.52         39.70         2.72 o                         
  -9   3   4         47.32         48.79         3.92 o                         
  -8   3   4        195.19        187.07         4.27 o                         
  -7   3   4        560.35        585.86         6.61 o                         
  -6   3   4        354.33        364.44         6.08 o                         
  -5   3   4        384.33        380.12         3.65 o                         
  -4   3   4       2660.48       2946.37        37.30 o                         
  -3   3   4        400.90        402.41         6.43 o                         
  -2   3   4         81.54         89.40         1.40 o                         
  -1   3   4       2100.77       2011.72        39.74 o                         
   0   3   4       4304.73       4585.32        34.36 o                         
   1   3   4        313.14        326.36         8.84 o                         
   2   3   4        547.63        611.53         6.24 o                         
   3   3   4        173.06        172.90         3.00 o                         
   4   3   4        248.27        240.86         3.98 o                         
   5   3   4        328.46        323.85         6.44 o                         
   6   3   4        125.91        127.70         5.31 o                         
   7   3   4        287.95        288.07        10.72 o                         
   8   3   4        624.32        615.07        11.22 o                         
   9   3   4        666.58        682.42        14.85 o                         
  10   3   4        224.41        246.01         8.32 o                         
  11   3   4         29.28         36.59         6.74 o                         
 -14   4   4          5.20          5.98         3.15 o                         
 -13   4   4        125.63        124.20         5.16 o                         
 -12   4   4         32.52         28.47         3.01 o                         
 -11   4   4         26.96         29.44         2.83 o                         
 -10   4   4        238.39        233.75         5.21 o                         
  -9   4   4        838.08        843.98         8.46 o                         
  -8   4   4        215.04        219.05         4.22 o                         
  -7   4   4        407.42        413.68         6.94 o                         
  -6   4   4       2186.89       2242.01         9.84 o                         
  -5   4   4         13.74         30.65         1.40 o                         
  -4   4   4          1.74          3.36         1.01 o                         
  -3   4   4        197.60        212.69         3.66 o                         
  -2   4   4         10.07          7.78         0.88 o                         
  -1   4   4        198.12        209.27         2.25 o                         
   0   4   4        593.69        680.27        10.22 o                         
   1   4   4       1921.74       2049.71        18.05 o                         
   2   4   4       1380.37       1537.01        18.20 o                         
   3   4   4        226.37        222.47         4.64 o                         
   4   4   4        120.84        129.67         3.14 o                         
   5   4   4         14.71         14.67         2.58 o                         
   6   4   4        187.29        180.79         6.10 o                         
   7   4   4        666.60        687.67        12.96 o                         
   8   4   4         54.73         54.84         4.66 o                         
   9   4   4         19.21         17.48         4.17 o                         
  10   4   4         28.40         20.88         4.41 o                         
  11   4   4         44.97         33.74         5.04 o                         
 -14   5   4         30.46         39.56         4.85 o                         
 -13   5   4         54.35         53.53         4.59 o                         
 -12   5   4         44.54         37.99         3.27 o                         
 -11   5   4          1.73          5.74         2.66 o                         
 -10   5   4       1600.69       1605.16        13.12 o                         
  -9   5   4        112.06        100.33         4.36 o                         
  -8   5   4        131.10        106.96         3.45 o                         
  -7   5   4       1331.84       1404.04        14.62 o                         
  -6   5   4       1512.25       1538.59        17.68 o                         
  -5   5   4        707.44        723.95        10.49 o                         
  -4   5   4        457.03        438.56         4.37 o                         
  -3   5   4          2.19          2.06         1.22 o                         
  -2   5   4        933.68        938.83         4.89 o                         
  -1   5   4       4252.09       4568.15        23.49 o                         
   0   5   4        704.65        664.25         4.68 o                         
   1   5   4       1785.98       1970.75        20.17 o                         
   2   5   4         19.57         32.28         1.68 o                         
   3   5   4        123.66        131.92         2.77 o                         
   4   5   4        556.19        554.46         7.14 o                         
   5   5   4         40.89         46.41         2.54 o                         
   6   5   4        164.43        172.88         5.97 o                         
   7   5   4          0.08          3.75         3.46 o                         
   8   5   4         99.88         87.39         5.35 o                         
   9   5   4         64.37         58.62         5.11 o                         
  10   5   4         17.45         13.16         4.51 o                         
  11   5   4          0.02         -4.50         4.50 o                         
 -14   6   4         43.78         40.27         3.79 o                         
 -13   6   4         23.13         27.17         3.40 o                         
 -12   6   4          1.98          6.75         2.91 o                         
 -11   6   4          0.06          4.78         2.39 o                         
 -10   6   4        215.64        219.06         4.97 o                         
  -9   6   4       1246.77       1282.81        11.22 o                         
  -8   6   4       1020.96       1024.98        10.40 o                         
  -7   6   4        580.68        536.06         6.33 o                         
  -6   6   4        586.95        517.17         7.01 o                         
  -5   6   4         26.68         20.72         1.33 o                         
  -4   6   4        191.81        200.45         3.33 o                         
  -3   6   4         59.16         62.28         1.92 o                         
  -2   6   4        175.96        189.03         3.97 o                         
  -1   6   4         25.22         17.49         1.27 o                         
   0   6   4         71.15         60.75         1.93 o                         
   1   6   4        199.33        186.35         4.29 o                         
   2   6   4        666.39        734.79        12.13 o                         
   3   6   4          9.57         11.50         2.54 o                         
   4   6   4          0.52          0.10         1.59 o                         
   5   6   4        418.19        421.52        10.93 o                         
   6   6   4         21.33         26.18         4.87 o                         
   7   6   4         75.41         73.61         4.86 o                         
   8   6   4         97.82         92.64         6.16 o                         
   9   6   4        111.31        103.87         6.00 o                         
  10   6   4         33.90         29.93         4.86 o                         
  11   6   4          3.11          2.92         5.39 o                         
 -14   7   4         10.52         12.80         5.34 o                         
 -13   7   4         85.56         85.72         4.31 o                         
 -12   7   4         51.53         54.49         3.60 o                         
 -11   7   4         25.12         30.83         2.87 o                         
 -10   7   4         25.46         25.54         3.55 o                         
  -9   7   4        408.03        378.07         6.65 o                         
  -8   7   4          0.36          4.79         1.97 o                         
  -7   7   4         36.18         29.36         3.07 o                         
  -6   7   4         32.89         34.43         2.20 o                         
  -5   7   4         31.13         28.83         3.74 o                         
  -4   7   4        285.51        271.94         3.84 o                         
  -3   7   4          5.65         10.56         1.25 o                         
  -2   7   4         83.96         70.32         2.60 o                         
  -1   7   4        450.76        627.05         8.58 o                         
   0   7   4          4.32          0.30         1.00 o                         
   1   7   4         51.76         48.19         2.14 o                         
   2   7   4        205.18        249.93         6.80 o                         
   3   7   4        477.62        480.84         8.03 o                         
   4   7   4        609.07        654.87        14.26 o                         
   5   7   4        331.18        299.99        15.37 o                         
   6   7   4       1039.81       1011.65        15.60 o                         
   7   7   4         10.20         16.06         5.54 o                         
   8   7   4         19.09         28.23         4.10 o                         
   9   7   4         10.29         13.43         4.27 o                         
  10   7   4         30.09         31.13         4.96 o                         
  11   7   4         50.53         41.05         8.67 o                         
 -14   8   4        146.67        146.36         6.33 o                         
 -13   8   4         64.02         61.15         3.95 o                         
 -12   8   4         89.16         85.10         4.07 o                         
 -11   8   4        565.18        620.93        10.32 o                         
 -10   8   4         17.82         28.63         2.75 o                         
  -9   8   4        542.08        528.81         7.02 o                         
  -8   8   4       2584.50       2516.25        20.90 o                         
  -7   8   4         31.03         22.17         1.96 o                         
  -6   8   4         79.77         66.99         2.21 o                         
  -5   8   4        310.34        335.86         5.55 o                         
  -4   8   4        840.96        849.07        14.51 o                         
  -3   8   4       1730.45       1807.09        15.71 o                         
  -2   8   4        354.94        354.67         3.63 o                         
  -1   8   4        953.00       1105.63        11.54 o                         
   0   8   4        262.71        295.80         2.97 o                         
   1   8   4        287.94        261.72         2.74 o                         
   2   8   4        883.30        904.68        13.79 o                         
   3   8   4        377.15        439.75        10.97 o                         
   4   8   4         47.54         43.43         4.01 o                         
   5   8   4        889.79        884.37        10.22 o                         
   6   8   4       1447.76       1417.66        19.15 o                         
   7   8   4          1.80         -3.45         3.45 o                         
   8   8   4          3.14          0.50         4.02 o                         
   9   8   4         19.06         27.86         4.82 o                         
  10   8   4        106.72        119.52         6.57 o                         
  11   8   4         25.13          9.39         4.72 o                         
 -14   9   4         10.74         10.70         4.20 o                         
 -13   9   4         13.65         16.84         4.35 o                         
 -12   9   4          0.00         -2.40         4.17 o                         
 -11   9   4         31.47         21.34         2.81 o                         
 -10   9   4         97.30         80.98         3.74 o                         
  -9   9   4         90.05        101.13         3.53 o                         
  -8   9   4        409.77        441.80         7.49 o                         
  -7   9   4        242.20        248.01         4.53 o                         
  -6   9   4        734.31        702.02        10.03 o                         
  -5   9   4        262.56        273.31         5.06 o                         
  -4   9   4       1259.01       1262.81        12.13 o                         
  -3   9   4        445.60        509.49         4.36 o                         
  -2   9   4        812.02        847.38         7.35 o                         
  -1   9   4        660.01        634.77         8.88 o                         
   0   9   4        242.77        240.76         2.72 o                         
   1   9   4        228.37        225.91         7.03 o                         
   2   9   4          2.61          5.52         0.95 o                         
   3   9   4        274.38        273.76         4.08 o                         
   4   9   4       2146.42       2100.70        12.01 o                         
   5   9   4         50.05         39.41         2.62 o                         
   6   9   4        778.57        744.02        11.19 o                         
   7   9   4          2.51          1.15         3.81 o                         
   8   9   4          6.02          8.58         3.98 o                         
   9   9   4         41.79         43.02         5.87 o                         
  10   9   4         87.87        102.37         6.20 o                         
 -13  10   4        175.70        183.07         6.65 o                         
 -12  10   4         12.63         18.75         3.58 o                         
 -11  10   4          3.11          0.86         2.62 o                         
 -10  10   4        262.54        241.91         5.46 o                         
  -9  10   4         85.67        101.67         4.20 o                         
  -8  10   4          6.88          5.58         2.03 o                         
  -7  10   4        899.88        869.30        16.14 o                         
  -6  10   4        456.54        470.60         5.36 o                         
  -5  10   4        109.03         73.45        11.94 o                         
  -4  10   4         34.16         28.68         2.36 o                         
  -3  10   4        852.00        832.66         6.49 o                         
  -2  10   4        107.83        105.53         2.05 o                         
  -1  10   4        186.08        189.47         2.84 o                         
   0  10   4         13.65         15.42         1.76 o                         
   1  10   4        608.72        573.32         5.63 o                         
   2  10   4        583.68        575.77         7.54 o                         
   3  10   4       1268.86       1120.09        48.59 o                         
   4  10   4        114.76        123.37         4.59 o                         
   5  10   4       1752.71       1739.51        26.64 o                         
   6  10   4       1193.36       1135.00        30.88 o                         
   7  10   4         21.78         19.35         3.83 o                         
   8  10   4        179.75        194.07        11.62 o                         
   9  10   4          6.56         16.52         4.28 o                         
  10  10   4          6.24          5.42         7.39 o                         
 -13  11   4        153.24        166.46         7.17 o                         
 -12  11   4        120.20        130.49         5.79 o                         
 -11  11   4        141.69        142.48         6.32 o                         
 -10  11   4          0.06          2.60         2.52 o                         
  -9  11   4         33.73         35.86         2.78 o                         
  -8  11   4        140.72        138.49         4.10 o                         
  -7  11   4        134.70        126.89         4.35 o                         
  -6  11   4        194.33        198.23         5.51 o                         
  -5  11   4        160.83        136.37         6.31 o                         
  -4  11   4        154.76        170.42         4.32 o                         
  -3  11   4        202.97        188.46         3.65 o                         
  -2  11   4        134.88        116.63         2.09 o                         
  -1  11   4        138.49        133.23         3.30 o                         
   0  11   4         15.86         19.96         1.87 o                         
   1  11   4         26.07         23.96         2.11 o                         
   2  11   4        391.05        396.58         8.69 o                         
   3  11   4       3527.24       3413.86        24.56 o                         
   4  11   4        395.54        397.33         8.49 o                         
   5  11   4         31.83         26.45         3.57 o                         
   6  11   4        132.19        140.45         5.75 o                         
   7  11   4        283.74        286.46         7.83 o                         
   8  11   4         37.96         40.21         4.57 o                         
   9  11   4          1.07         -1.65         3.93 o                         
  10  11   4         30.30         39.26         5.26 o                         
 -13  12   4         88.20        112.08         7.10 o                         
 -12  12   4          2.26          8.85         3.65 o                         
 -11  12   4         15.47         13.16         3.45 o                         
 -10  12   4         36.41         33.24         4.22 o                         
  -9  12   4         64.18         55.62         3.36 o                         
  -8  12   4        144.38        155.49         4.78 o                         
  -7  12   4         87.86         90.21         3.45 o                         
  -6  12   4        656.36        644.60         6.80 o                         
  -5  12   4         42.23         38.55         1.88 o                         
  -4  12   4        454.25        416.29        11.24 o                         
  -3  12   4        899.22        892.82        11.14 o                         
  -2  12   4        557.98        578.91         8.13 o                         
  -1  12   4         45.04         42.68         2.81 o                         
   0  12   4        148.04        134.85         3.55 o                         
   1  12   4         37.74         34.90         2.44 o                         
   2  12   4         86.89        102.88         4.26 o                         
   3  12   4        523.48        479.53        10.51 o                         
   4  12   4        646.87        633.19        18.49 o                         
   5  12   4        462.47        431.23        11.98 o                         
   6  12   4         81.70         74.74         6.32 o                         
   7  12   4        247.30        235.40         7.44 o                         
   8  12   4         34.42         32.03         4.74 o                         
   9  12   4         24.01         21.54         4.57 o                         
  10  12   4          1.66          8.46         7.98 o                         
 -12  13   4         58.22         55.51         5.35 o                         
 -11  13   4         72.99         90.56         5.35 o                         
 -10  13   4         12.70         19.56         4.62 o                         
  -9  13   4        127.40        142.79         5.79 o                         
  -8  13   4         44.31         42.02         3.11 o                         
  -7  13   4          6.90          7.86         2.24 o                         
  -6  13   4        624.67        618.80        11.47 o                         
  -5  13   4        482.96        466.45         9.01 o                         
  -4  13   4        634.50        581.19        12.73 o                         
  -3  13   4        502.19        513.99         5.86 o                         
  -2  13   4        272.89        277.76         5.42 o                         
  -1  13   4          4.36          2.75         2.42 o                         
   0  13   4        605.52        574.27         7.64 o                         
   1  13   4          0.07          3.22         3.22 o                         
   2  13   4       1853.96       1809.21        21.79 o                         
   3  13   4        566.90        539.29         9.54 o                         
   4  13   4        212.24        203.62         6.39 o                         
   5  13   4        573.08        579.58        18.47 o                         
   6  13   4          5.44         12.89         6.00 o                         
   7  13   4       1331.98       1339.67        24.14 o                         
   8  13   4         14.74          7.45         7.21 o                         
   9  13   4        107.66        122.81         9.95 o                         
 -12  14   4        436.05        523.53        14.03 o                         
 -11  14   4          1.59          6.05         5.22 o                         
 -10  14   4         98.64        102.51         5.46 o                         
  -9  14   4          0.10         -3.41         3.47 o                         
  -8  14   4         85.20         72.57         4.59 o                         
  -7  14   4         90.12         92.90         3.55 o                         
  -6  14   4        216.26        209.42         5.84 o                         
  -5  14   4        178.85        145.29         4.09 o                         
  -4  14   4         63.41         58.35         3.25 o                         
  -3  14   4        613.10        590.78         8.84 o                         
  -2  14   4          5.60          4.74         2.05 o                         
  -1  14   4          4.70          5.47         4.56 o                         
   0  14   4         15.59         20.83         2.68 o                         
   1  14   4          4.04          3.28         2.94 o                         
   2  14   4         23.77         36.73         3.44 o                         
   3  14   4        106.03        100.15         5.55 o                         
   4  14   4          4.04          6.93         3.52 o                         
   5  14   4        151.64        167.15         9.54 o                         
   6  14   4        850.30        796.11        14.97 o                         
   7  14   4         89.43         95.78         8.38 o                         
   8  14   4         15.55         26.09         8.03 o                         
   9  14   4         27.12         37.28         6.30 o                         
 -12  15   4         26.16         24.85         4.49 o                         
 -11  15   4        270.14        300.69         8.72 o                         
 -10  15   4        568.42        545.56        15.05 o                         
  -9  15   4         53.82         50.17         7.60 o                         
  -8  15   4        322.29        301.48         8.15 o                         
  -7  15   4        113.67        101.69         4.76 o                         
  -6  15   4       1101.63       1059.38        14.06 o                         
  -5  15   4         55.09         52.69         2.98 o                         
  -4  15   4        272.36        244.31         4.92 o                         
  -3  15   4        986.82        983.12        22.77 o                         
  -2  15   4        314.64        287.39         9.28 o                         
  -1  15   4        469.58        454.43         6.93 o                         
   0  15   4        169.16        178.42         6.75 o                         
   1  15   4          2.36          1.47         3.21 o                         
   2  15   4        101.34        118.63         4.79 o                         
   3  15   4         19.53         19.14         4.97 o                         
   4  15   4         98.74         85.48         7.25 o                         
   5  15   4         47.77         53.61        11.03 o                         
   6  15   4         82.41         76.77         7.23 o                         
   7  15   4         45.85         38.01         8.71 o                         
   8  15   4          6.70         13.76         5.26 o                         
 -11  16   4         12.81         -0.59         4.52 o                         
 -10  16   4          7.02          8.75         3.95 o                         
  -9  16   4        298.97        297.15         9.65 o                         
  -8  16   4        103.13        100.13         5.66 o                         
  -7  16   4        198.42        205.23         7.78 o                         
  -6  16   4         12.77         19.68         3.25 o                         
  -5  16   4        552.78        520.26         7.65 o                         
  -4  16   4          9.44         11.48         2.99 o                         
  -3  16   4          0.83          5.28         3.39 o                         
  -2  16   4        401.47        382.63         8.82 o                         
  -1  16   4          8.92          5.80         3.52 o                         
   0  16   4          5.93          1.34         3.77 o                         
   1  16   4          0.90         -1.27         3.00 o                         
   2  16   4        307.63        299.14        11.17 o                         
   3  16   4         38.54         28.19         3.51 o                         
   4  16   4         33.67         33.11         4.01 o                         
   5  16   4         76.44         79.79         6.69 o                         
   6  16   4         33.09         46.51         7.78 o                         
   7  16   4         61.69         56.04         6.79 o                         
   8  16   4          6.94         13.07         5.91 o                         
 -11  17   4        216.26        192.28        12.19 o                         
 -10  17   4         58.15         49.13         5.03 o                         
  -9  17   4        153.76        150.69         6.75 o                         
  -8  17   4         10.22         10.00         4.63 o                         
  -7  17   4         44.53         39.58         4.13 o                         
  -6  17   4          1.70          2.88         2.95 o                         
  -5  17   4        117.78        115.17         4.95 o                         
  -4  17   4        872.87        846.54        12.80 o                         
  -3  17   4        259.16        240.67         7.59 o                         
  -2  17   4        143.42        147.31         6.40 o                         
  -1  17   4         74.79         71.02         6.71 o                         
   0  17   4        241.31        205.52         7.40 o                         
   1  17   4         13.89          7.88         3.65 o                         
   2  17   4          2.50         11.39         3.81 o                         
   3  17   4        135.88        161.03         5.97 o                         
   4  17   4         19.52         15.05         3.61 o                         
   5  17   4         44.94         39.01         4.55 o                         
   6  17   4         91.58         81.26         7.43 o                         
   7  17   4         55.35         55.64         6.85 o                         
 -10  18   4          5.81         11.46         6.23 o                         
  -9  18   4          2.10         11.28         4.72 o                         
  -8  18   4        137.06        143.40         7.84 o                         
  -7  18   4         87.53         89.06         4.43 o                         
  -6  18   4         87.58         92.36         5.11 o                         
  -5  18   4         51.03         49.79         4.30 o                         
  -4  18   4         27.46         27.84         4.43 o                         
  -3  18   4         43.74         32.01         4.81 o                         
  -2  18   4        100.39         84.61         6.04 o                         
  -1  18   4          0.46          0.31         3.61 o                         
   0  18   4        185.61        196.68         7.66 o                         
   1  18   4         69.31         67.08         5.68 o                         
   2  18   4         16.17         25.68         4.40 o                         
   3  18   4        109.16        106.51         6.33 o                         
   4  18   4         46.25         61.31         5.67 o                         
   5  18   4         70.98         82.97         5.27 o                         
   6  18   4        165.23        186.73        10.10 o                         
   7  18   4          8.50          8.00         6.06 o                         
  -9  19   4        661.56        645.25        16.54 o                         
  -8  19   4         23.49         33.63         8.12 o                         
  -7  19   4          6.24          3.85         3.57 o                         
  -6  19   4         25.77         32.83         4.04 o                         
  -5  19   4          2.95          1.19         4.44 o                         
  -4  19   4          2.46         -0.27         4.12 o                         
  -3  19   4        130.61        119.86         6.85 o                         
  -2  19   4         68.83         63.93         5.26 o                         
  -1  19   4          5.22          5.63         4.03 o                         
   0  19   4         64.89         62.05         5.17 o                         
   1  19   4         43.85         48.48         5.54 o                         
   2  19   4         17.43         17.36         6.21 o                         
   3  19   4        289.63        294.11         9.34 o                         
   4  19   4         98.06        125.86         6.08 o                         
   5  19   4        106.93        134.99         9.94 o                         
   6  19   4         35.39         65.40         7.17 o                         
  -9  20   4          0.03          5.19         7.75 o                         
  -8  20   4          2.22          3.21         5.11 o                         
  -7  20   4         14.89         16.52         5.01 o                         
  -6  20   4         49.26         52.57         4.61 o                         
  -5  20   4         22.79         25.19         4.72 o                         
  -4  20   4          1.88          0.79         4.61 o                         
  -3  20   4         30.30         40.62         5.63 o                         
  -2  20   4        154.00        150.41         8.69 o                         
  -1  20   4         23.89         21.54         4.51 o                         
   0  20   4         10.26         12.45         4.36 o                         
   1  20   4         68.08         69.76         6.29 o                         
   2  20   4         26.54         16.29         4.33 o                         
   3  20   4         31.84         26.53         4.94 o                         
   4  20   4         21.08         44.94         5.62 o                         
   5  20   4          5.65          7.50         4.89 o                         
  -8  21   4          3.22         13.98         5.64 o                         
  -7  21   4          0.95         -2.96         7.25 o                         
  -6  21   4         73.47         57.08         8.58 o                         
  -5  21   4         67.41         71.02         5.69 o                         
  -4  21   4        244.80        242.91         9.21 o                         
  -3  21   4        277.60        280.42         9.86 o                         
  -2  21   4        128.85        112.99         9.58 o                         
  -1  21   4         88.38         83.23         6.11 o                         
   0  21   4         54.11         57.83         5.52 o                         
   1  21   4         42.85         46.27         7.48 o                         
   2  21   4          2.75          5.77         4.96 o                         
   3  21   4        456.04        507.87        11.65 o                         
   4  21   4         89.40         93.19         6.24 o                         
  -6  22   4         17.09         18.78         5.81 o                         
  -5  22   4        166.40        152.95         8.35 o                         
  -4  22   4          1.01          3.99         6.27 o                         
  -3  22   4         16.37         12.70         6.50 o                         
  -2  22   4         24.23         23.34         5.12 o                         
  -1  22   4         50.51         61.32         5.84 o                         
   0  22   4        543.53        542.26        22.98 o                         
   1  22   4         13.92         12.25         5.15 o                         
   2  22   4        101.60        111.77         7.49 o                         
   3  22   4          0.02          4.97         4.70 o                         
  -5  23   4          1.42         -4.66         6.39 o                         
  -4  23   4        169.48        192.04        10.61 o                         
  -3  23   4         68.32         66.25         6.86 o                         
  -2  23   4         45.93         56.79         7.46 o                         
  -1  23   4        224.85        257.86        11.84 o                         
   0  23   4         80.25         81.07         6.54 o                         
   1  23   4        121.36        130.62         7.51 o                         
   2  23   4         12.76         24.24         7.57 o                         
 -14   1   5          0.02         -0.32         3.07 o                         
 -13   1   5          6.41          7.58         3.08 o                         
 -12   1   5         30.22         24.96         2.53 o                         
 -11   1   5         22.76         22.21         2.47 o                         
 -10   1   5        272.92        256.47         5.78 o                         
  -9   1   5        352.36        356.37         5.23 o                         
  -8   1   5        115.58        116.51         4.67 o                         
  -7   1   5         25.11         24.05         1.87 o                         
  -6   1   5         93.81        102.03         2.62 o                         
  -5   1   5        189.29        172.32         2.90 o                         
  -4   1   5         42.77         61.81         1.65 o                         
  -3   1   5       1248.66       1270.99        12.61 o                         
  -2   1   5       2546.49       2654.23        14.99 o                         
  -1   1   5        139.43        140.15         4.19 o                         
   0   1   5        214.69        198.45         4.33 o                         
   1   1   5          0.12          1.28         1.06 o                         
   2   1   5        917.61        958.84         8.98 o                         
   3   1   5          1.48          0.39         1.38 o                         
   4   1   5         50.40         50.89         2.93 o                         
   5   1   5        593.16        557.35         8.18 o                         
   6   1   5          4.55          5.76         3.33 o                         
   7   1   5         18.46         13.61         3.57 o                         
   8   1   5         54.54         58.31         4.65 o                         
   9   1   5          2.44          8.16         4.04 o                         
  10   1   5          0.25          1.47         4.08 o                         
 -14   2   5          2.35          3.48         3.18 o                         
 -13   2   5         13.28         20.20         3.26 o                         
 -12   2   5        238.43        226.89         5.64 o                         
 -11   2   5        314.12        311.07         5.52 o                         
 -10   2   5        121.62        118.84         3.54 o                         
  -9   2   5       3073.65       3084.48        14.28 o                         
  -8   2   5        386.79        422.80         6.00 o                         
  -7   2   5        333.86        333.97         6.46 o                         
  -6   2   5         45.93         29.83         1.73 o                         
  -5   2   5        336.70        327.92         6.17 o                         
  -4   2   5        186.50        199.95         3.04 o                         
  -3   2   5         66.18         79.89         1.58 o                         
  -2   2   5        195.03        206.42         4.07 o                         
  -1   2   5         49.61         63.67         2.05 o                         
   0   2   5        104.29         81.70         1.77 o                         
   1   2   5       1838.04       1920.43        22.37 o                         
   2   2   5          3.07          0.61         1.13 o                         
   3   2   5        654.74        645.85         6.24 o                         
   4   2   5         63.21         56.71         3.41 o                         
   5   2   5         55.01         58.63         3.38 o                         
   6   2   5        700.46        652.30        18.13 o                         
   7   2   5          4.72          8.83         3.36 o                         
   8   2   5          0.66         -0.92         3.78 o                         
   9   2   5         64.57         58.95         4.97 o                         
  10   2   5          7.72         14.20         5.18 o                         
 -14   3   5          8.29          7.29         3.18 o                         
 -13   3   5         28.58         25.54         3.28 o                         
 -12   3   5        110.69        106.30         4.34 o                         
 -11   3   5         24.55         19.00         2.78 o                         
 -10   3   5        360.00        348.28         6.20 o                         
  -9   3   5        738.99        723.56        13.27 o                         
  -8   3   5        158.74        141.37         3.33 o                         
  -7   3   5         16.45         19.58         2.11 o                         
  -6   3   5          8.82          6.17         1.45 o                         
  -5   3   5        260.69        337.41         4.45 o                         
  -4   3   5          0.33         -0.14         0.97 o                         
  -3   3   5        402.38        487.68         5.28 o                         
  -2   3   5          1.13          4.73         1.99 o                         
  -1   3   5         18.06         42.59         2.61 o                         
   0   3   5          2.15          5.20         0.83 o                         
   1   3   5          0.58          3.49         1.27 o                         
   2   3   5         50.41         66.24         3.21 o                         
   3   3   5        105.84        117.09         2.87 o                         
   4   3   5        366.13        378.17         7.47 o                         
   5   3   5          5.46          1.74         2.48 o                         
   6   3   5          0.90          2.49         3.04 o                         
   7   3   5        159.42        166.99         6.26 o                         
   8   3   5        100.68         84.81         6.57 o                         
   9   3   5         62.49         64.18         7.36 o                         
  10   3   5          0.19          2.92         4.41 o                         
 -14   4   5         47.77         51.48         4.07 o                         
 -13   4   5        144.78        150.83         5.21 o                         
 -12   4   5          0.00          2.47         2.69 o                         
 -11   4   5         21.90         30.19         2.96 o                         
 -10   4   5        160.18        144.35         5.13 o                         
  -9   4   5         74.25         76.24         3.21 o                         
  -8   4   5         72.64         54.42         2.85 o                         
  -7   4   5         36.25         35.19         3.16 o                         
  -6   4   5         84.35         80.88         2.54 o                         
  -5   4   5         56.96         53.89         1.77 o                         
  -4   4   5          7.26          1.32         0.80 o                         
  -3   4   5       4971.05       5470.75        33.17 o                         
  -2   4   5          2.86          2.69         0.83 o                         
  -1   4   5         51.24         49.62         2.07 o                         
   0   4   5       6011.79       6564.34        57.07 o                         
   1   4   5        648.76        661.18        13.98 o                         
   2   4   5          0.00          0.62         1.83 o                         
   3   4   5         96.48         92.69         2.66 o                         
   4   4   5        493.74        474.59         6.33 o                         
   5   4   5        103.34        104.36         5.54 o                         
   6   4   5         11.95         13.34         6.54 o                         
   7   4   5       2004.64       2014.37        44.80 o                         
   8   4   5        230.21        221.57         8.33 o                         
   9   4   5          0.06          8.71         3.77 o                         
  10   4   5         11.64         13.44         4.42 o                         
 -14   5   5          8.74         13.00         3.91 o                         
 -13   5   5          3.57          6.01         2.95 o                         
 -12   5   5          5.73          6.39         2.70 o                         
 -11   5   5         39.43         37.87         3.08 o                         
 -10   5   5         20.43         23.64         3.01 o                         
  -9   5   5         32.48         32.41         2.64 o                         
  -8   5   5        338.46        335.57         5.38 o                         
  -7   5   5          0.19          1.40         2.38 o                         
  -6   5   5          2.52          4.99         1.67 o                         
  -5   5   5        135.34        120.71         3.25 o                         
  -4   5   5        448.18        415.13         4.41 o                         
  -3   5   5          9.22         12.55         1.26 o                         
  -2   5   5        218.93        230.29         3.33 o                         
  -1   5   5          1.80          0.94         1.15 o                         
   0   5   5       2033.44       2043.90        18.49 o                         
   1   5   5        269.63        273.84         5.40 o                         
   2   5   5        358.56        354.60         9.61 o                         
   3   5   5         31.61         26.21         1.75 o                         
   4   5   5        370.05        344.44         7.85 o                         
   5   5   5       1961.67       1929.86        51.50 o                         
   6   5   5          4.11         -2.66         3.19 o                         
   7   5   5        563.07        518.21        16.18 o                         
   8   5   5         84.58         82.23         6.14 o                         
   9   5   5          6.85          4.09         3.88 o                         
  10   5   5         11.10          7.20         4.19 o                         
 -14   6   5        264.29        267.71         7.78 o                         
 -13   6   5         49.26         63.37         4.22 o                         
 -12   6   5         38.91         31.33         3.20 o                         
 -11   6   5         67.94         55.83         3.42 o                         
 -10   6   5         40.51         38.07         2.87 o                         
  -9   6   5        715.13        682.82         7.95 o                         
  -8   6   5         38.86         40.65         2.61 o                         
  -7   6   5        140.95        149.06         7.66 o                         
  -6   6   5         97.37        106.33         3.85 o                         
  -5   6   5        190.80        194.75         3.93 o                         
  -4   6   5        770.09        770.70         8.80 o                         
  -3   6   5        372.68        368.60         3.32 o                         
  -2   6   5       3771.18       4130.83        19.04 o                         
  -1   6   5        934.09        961.52         9.50 o                         
   0   6   5        526.72        556.41         8.84 o                         
   1   6   5        191.72        181.17         3.56 o                         
   2   6   5         96.61         89.95         3.98 o                         
   3   6   5          3.69          8.08         1.61 o                         
   4   6   5         88.43         72.91         2.91 o                         
   5   6   5         53.60         53.65         4.10 o                         
   6   6   5        485.08        510.57        22.09 o                         
   7   6   5         20.34         14.05         3.53 o                         
   8   6   5        216.89        213.98         9.03 o                         
   9   6   5          1.92         14.54         4.45 o                         
  10   6   5         32.05         12.13         5.06 o                         
 -14   7   5         56.98         44.80         4.56 o                         
 -13   7   5        112.85        106.64         6.24 o                         
 -12   7   5        277.39        279.99         7.34 o                         
 -11   7   5         37.27         41.00         3.06 o                         
 -10   7   5        135.98        130.45         4.18 o                         
  -9   7   5         14.42         13.32         2.38 o                         
  -8   7   5        353.54        357.07         5.78 o                         
  -7   7   5        508.68        497.94         8.58 o                         
  -6   7   5        120.61        123.09         3.80 o                         
  -5   7   5        380.33        394.86         7.23 o                         
  -4   7   5         15.33         14.31         1.88 o                         
  -3   7   5         97.73         72.72         2.04 o                         
  -2   7   5          4.73          5.83         1.13 o                         
  -1   7   5        405.13        420.02         4.27 o                         
   0   7   5        308.91        304.46         6.08 o                         
   1   7   5        425.72        445.44         4.63 o                         
   2   7   5        168.06        159.79         5.10 o                         
   3   7   5        134.75        137.94         5.55 o                         
   4   7   5        114.04        104.62         4.10 o                         
   5   7   5       1069.22       1009.61        33.38 o                         
   6   7   5          3.37          3.22         3.37 o                         
   7   7   5        171.54        166.73         6.57 o                         
   8   7   5        553.49        527.93        11.72 o                         
   9   7   5          5.46          0.28         4.05 o                         
  10   7   5         22.92         26.74         7.52 o                         
 -14   8   5          0.25          7.10         3.67 o                         
 -13   8   5          9.52         16.51         3.76 o                         
 -12   8   5         24.76         29.34         4.12 o                         
 -11   8   5          0.35          2.47         3.31 o                         
 -10   8   5          8.19          8.93         2.45 o                         
  -9   8   5        615.33        563.19        11.46 o                         
  -8   8   5       1367.44       1277.19        13.94 o                         
  -7   8   5        161.15        142.68         7.37 o                         
  -6   8   5         43.36         47.17         3.24 o                         
  -5   8   5       1419.54       1449.71         8.86 o                         
  -4   8   5        630.42        594.95         5.63 o                         
  -3   8   5        186.54        192.96         3.00 o                         
  -2   8   5        577.26        608.56         5.46 o                         
  -1   8   5        303.52        267.43         3.81 o                         
   0   8   5         27.57         29.64         1.36 o                         
   1   8   5          9.72         11.76         1.49 o                         
   2   8   5        200.36        232.19         5.51 o                         
   3   8   5         14.49          9.24         1.68 o                         
   4   8   5        129.71        126.43         4.11 o                         
   5   8   5       1458.87       1373.62        34.14 o                         
   6   8   5        341.00        336.79        12.82 o                         
   7   8   5         20.19         16.94         4.67 o                         
   8   8   5         41.03         38.56         4.87 o                         
   9   8   5         11.80          6.62         5.06 o                         
  10   8   5          4.04         -0.91         5.96 o                         
 -13   9   5         13.45         11.98         3.82 o                         
 -12   9   5          1.88         -0.89         3.23 o                         
 -11   9   5          4.17          0.17         6.20 o                         
 -10   9   5        775.35        727.20        21.87 o                         
  -9   9   5        251.12        259.38         7.03 o                         
  -8   9   5        115.18        105.07         3.19 o                         
  -7   9   5       2659.84       2632.04        18.37 o                         
  -6   9   5         12.37         13.78         2.54 o                         
  -5   9   5        408.88        390.05         8.04 o                         
  -4   9   5        504.75        548.94         8.88 o                         
  -3   9   5        700.51        701.56        11.35 o                         
  -2   9   5         84.60         85.17         2.90 o                         
  -1   9   5        910.36        891.34         7.42 o                         
   0   9   5       1103.06       1085.30        15.56 o                         
   1   9   5         17.72         12.21         1.26 o                         
   2   9   5         56.75         54.11         1.86 o                         
   3   9   5         14.60         22.96         6.61 o                         
   4   9   5        398.47        370.89         7.20 o                         
   5   9   5          2.40          2.14         3.77 o                         
   6   9   5        285.91        262.39         6.96 o                         
   7   9   5        350.52        347.00         9.94 o                         
   8   9   5          7.58          1.72         4.74 o                         
   9   9   5          4.19          3.02         7.14 o                         
 -13  10   5         33.31         32.15         4.16 o                         
 -12  10   5        221.84        225.76         9.05 o                         
 -11  10   5        189.86        160.17         6.11 o                         
 -10  10   5         36.04         41.44         4.13 o                         
  -9  10   5         12.45         11.52         2.78 o                         
  -8  10   5         21.69         19.52         2.02 o                         
  -7  10   5        788.52        749.05        11.46 o                         
  -6  10   5        110.98        110.26         5.21 o                         
  -5  10   5        584.80        588.00         9.49 o                         
  -4  10   5        741.10        741.97         6.54 o                         
  -3  10   5        110.70        119.37         2.85 o                         
  -2  10   5          2.25          5.10         2.03 o                         
  -1  10   5         51.40         64.69         2.03 o                         
   0  10   5        268.11        300.79         3.49 o                         
   1  10   5          7.74         10.13         1.15 o                         
   2  10   5          0.40         -1.39         1.82 o                         
   3  10   5        479.21        451.49         7.42 o                         
   4  10   5        975.62        952.76        18.71 o                         
   5  10   5        547.79        524.46        16.79 o                         
   6  10   5          1.86         -2.40         3.14 o                         
   7  10   5        262.91        260.60         7.55 o                         
   8  10   5          0.33         -4.65         4.65 o                         
   9  10   5          0.27          4.18         4.23 o                         
 -13  11   5          2.33          1.38         3.64 o                         
 -12  11   5        132.49        160.29         6.29 o                         
 -11  11   5         15.00         12.89         4.37 o                         
 -10  11   5        155.61        141.98         5.69 o                         
  -9  11   5        549.17        537.81        10.75 o                         
  -8  11   5        193.05        196.05         5.93 o                         
  -7  11   5         29.98         29.00         3.14 o                         
  -6  11   5        632.74        610.97         8.13 o                         
  -5  11   5          3.43          5.29         2.03 o                         
  -4  11   5          1.15          0.74         1.39 o                         
  -3  11   5        513.60        504.46         5.52 o                         
  -2  11   5        374.96        377.87         6.19 o                         
  -1  11   5        913.07        844.13         6.36 o                         
   0  11   5         16.44          8.09         1.89 o                         
   1  11   5        556.79        549.74         6.61 o                         
   2  11   5        357.27        357.05         7.35 o                         
   3  11   5         12.85         23.84         2.42 o                         
   4  11   5         51.12         51.54         5.53 o                         
   5  11   5        261.96        233.26         9.00 o                         
   6  11   5        482.57        446.34        10.41 o                         
   7  11   5         45.35         41.63         4.35 o                         
   8  11   5          1.75         -3.68         3.95 o                         
   9  11   5         11.98         10.68         4.73 o                         
 -13  12   5         80.17         78.62         6.21 o                         
 -12  12   5         11.22          4.53         3.83 o                         
 -11  12   5         31.35         24.70         3.88 o                         
 -10  12   5        358.81        378.78         8.71 o                         
  -9  12   5         77.26         78.62         4.56 o                         
  -8  12   5       2062.98       1887.40        17.18 o                         
  -7  12   5        446.32        426.15         9.46 o                         
  -6  12   5        748.12        742.83         9.99 o                         
  -5  12   5         99.15         75.70         5.18 o                         
  -4  12   5          5.45          1.89         1.56 o                         
  -3  12   5         15.89         18.18         1.75 o                         
  -2  12   5          3.54          4.45         1.30 o                         
  -1  12   5        284.16        257.34         3.31 o                         
   0  12   5         73.09         69.11         3.50 o                         
   1  12   5        112.98        102.62         4.29 o                         
   2  12   5        325.54        330.45         5.99 o                         
   3  12   5        102.57         84.07         4.19 o                         
   4  12   5         32.41         28.77         3.96 o                         
   5  12   5        213.18        182.60         6.57 o                         
   6  12   5         23.65         18.38         3.76 o                         
   7  12   5         47.96         46.38         4.69 o                         
   8  12   5         47.45         59.12         5.20 o                         
   9  12   5         49.18         65.67         5.61 o                         
 -12  13   5        371.22        390.02         9.74 o                         
 -11  13   5          2.66          3.92         3.67 o                         
 -10  13   5         82.33         76.58         5.06 o                         
  -9  13   5        721.62        727.51        12.94 o                         
  -8  13   5         18.75         11.38         3.71 o                         
  -7  13   5        158.26        166.08         5.63 o                         
  -6  13   5       1069.20       1022.61        10.96 o                         
  -5  13   5       1630.89       1570.88        12.04 o                         
  -4  13   5         34.45         26.75         2.25 o                         
  -3  13   5        583.17        571.23         6.18 o                         
  -2  13   5          0.17         -0.23         1.73 o                         
  -1  13   5          7.38          9.61         2.70 o                         
   0  13   5        155.04        133.74         4.21 o                         
   1  13   5        337.57        322.81         7.61 o                         
   2  13   5         65.34         42.35         3.23 o                         
   3  13   5        277.60        243.08         7.93 o                         
   4  13   5         25.98         16.15         3.89 o                         
   5  13   5          8.83         14.07         4.02 o                         
   6  13   5         81.09         83.79         5.98 o                         
   7  13   5        237.81        229.84         7.92 o                         
   8  13   5          7.04         19.58         4.66 o                         
 -12  14   5         45.83         48.47         5.09 o                         
 -11  14   5         90.97         81.57         5.50 o                         
 -10  14   5          1.72          2.97         4.74 o                         
  -9  14   5        435.77        452.52        14.31 o                         
  -8  14   5          5.88          7.31         3.11 o                         
  -7  14   5          3.01          6.90         3.16 o                         
  -6  14   5        324.34        340.54         6.86 o                         
  -5  14   5         49.22         60.45         3.89 o                         
  -4  14   5        253.10        266.68         5.62 o                         
  -3  14   5         26.01         31.47         2.67 o                         
  -2  14   5         95.18         85.53         7.14 o                         
  -1  14   5          0.84          2.77         3.12 o                         
   0  14   5         68.06         60.40         3.88 o                         
   1  14   5         53.86         68.39         3.46 o                         
   2  14   5        731.84        637.28         8.80 o                         
   3  14   5         52.45         50.11         3.55 o                         
   4  14   5         25.28         23.76         4.43 o                         
   5  14   5          0.75         -5.95         6.31 o                         
   6  14   5        314.78        267.17         9.45 o                         
   7  14   5          0.96          3.90         4.74 o                         
   8  14   5         69.69         60.20         6.30 o                         
 -11  15   5        236.44        258.08         9.83 o                         
 -10  15   5       1142.09       1170.62        16.12 o                         
  -9  15   5         20.95         19.61         4.17 o                         
  -8  15   5          2.78          8.63         3.54 o                         
  -7  15   5        268.42        249.45         6.58 o                         
  -6  15   5          7.02          4.27         2.45 o                         
  -5  15   5        373.42        381.51         6.28 o                         
  -4  15   5         58.97         55.18         3.26 o                         
  -3  15   5        156.36        138.93         4.44 o                         
  -2  15   5        228.65        222.21         6.68 o                         
  -1  15   5         97.30         83.21         4.73 o                         
   0  15   5        107.54        101.54         6.70 o                         
   1  15   5          0.31          2.54         2.73 o                         
   2  15   5        123.56        129.41         7.70 o                         
   3  15   5        130.45        119.08         4.74 o                         
   4  15   5        219.87        212.36        10.83 o                         
   5  15   5          3.73          6.64         4.30 o                         
   6  15   5         11.23         14.79         4.59 o                         
   7  15   5        655.01        627.39        24.17 o                         
 -11  16   5         51.59         53.28         5.68 o                         
 -10  16   5        381.22        414.81        10.09 o                         
  -9  16   5         62.82         63.67         7.38 o                         
  -8  16   5        141.19        155.52         8.09 o                         
  -7  16   5        269.78        277.18         7.09 o                         
  -6  16   5        307.30        299.95         6.66 o                         
  -5  16   5         19.80         17.54         3.02 o                         
  -4  16   5         20.67         20.86         2.98 o                         
  -3  16   5        523.90        487.48        10.82 o                         
  -2  16   5         32.91         35.11         6.91 o                         
  -1  16   5         78.24         93.31         5.09 o                         
   0  16   5        112.28        107.42         6.69 o                         
   1  16   5         43.93         43.86         3.68 o                         
   2  16   5         37.84         43.07         4.24 o                         
   3  16   5          8.83         11.83         3.34 o                         
   4  16   5          7.36          3.32         3.20 o                         
   5  16   5          3.96          8.60         4.25 o                         
   6  16   5          0.45         15.66         5.82 o                         
   7  16   5          6.65          3.90         5.25 o                         
 -10  17   5        226.22        259.90         8.52 o                         
  -9  17   5          5.28         -3.13         4.62 o                         
  -8  17   5        237.77        226.14         7.75 o                         
  -7  17   5         66.99         61.96         3.83 o                         
  -6  17   5        105.19        106.38         4.35 o                         
  -5  17   5        707.54        730.35        13.54 o                         
  -4  17   5        110.23        111.51         5.96 o                         
  -3  17   5          0.02         -4.24         4.24 o                         
  -2  17   5          4.14          3.40         4.60 o                         
  -1  17   5        271.02        254.21         8.65 o                         
   0  17   5          5.92          7.96         3.73 o                         
   1  17   5         44.84         41.67         4.22 o                         
   2  17   5          8.88          7.02         3.33 o                         
   3  17   5          9.14          8.87         3.30 o                         
   4  17   5          8.16         11.04         3.57 o                         
   5  17   5          0.72         -0.47         4.47 o                         
   6  17   5         72.39         65.46         6.73 o                         
 -10  18   5         38.37         45.81         6.68 o                         
  -9  18   5         20.21         16.35         4.55 o                         
  -8  18   5         67.88         69.11         6.62 o                         
  -7  18   5        109.92        112.91         5.96 o                         
  -6  18   5         18.07         20.48         3.59 o                         
  -5  18   5         27.12         27.67         5.37 o                         
  -4  18   5        654.62        633.11        13.32 o                         
  -3  18   5        292.00        278.26        10.77 o                         
  -2  18   5         10.96          9.24         5.30 o                         
  -1  18   5         31.28         32.08         4.27 o                         
   0  18   5          0.54         -0.23         3.79 o                         
   1  18   5        453.55        460.49        11.68 o                         
   2  18   5          6.52          9.39         3.52 o                         
   3  18   5         17.54         19.76         4.23 o                         
   4  18   5        161.00        178.20         6.38 o                         
   5  18   5         40.04         49.19         5.17 o                         
   6  18   5         52.13         43.60         6.66 o                         
  -9  19   5         41.03         59.46        12.67 o                         
  -8  19   5          8.02          9.04         4.91 o                         
  -7  19   5        198.25        213.55         7.58 o                         
  -6  19   5         29.92         30.52         6.77 o                         
  -5  19   5        131.57        141.89         7.23 o                         
  -4  19   5        199.34        215.24         8.42 o                         
  -3  19   5        112.28        136.27         7.13 o                         
  -2  19   5        255.24        296.42         8.74 o                         
  -1  19   5          1.58          5.05         3.97 o                         
   0  19   5          2.02          1.21         4.22 o                         
   1  19   5          1.71          4.54         4.17 o                         
   2  19   5         49.90         36.23         4.80 o                         
   3  19   5        133.03        139.50         6.48 o                         
   4  19   5         17.74         17.26         4.63 o                         
   5  19   5          7.93         11.19         7.39 o                         
  -8  20   5          9.65         13.74         9.84 o                         
  -7  20   5         15.35         19.96         4.71 o                         
  -6  20   5         18.95         13.01         4.54 o                         
  -5  20   5        212.36        193.07         7.43 o                         
  -4  20   5         60.54         66.08         6.23 o                         
  -3  20   5          2.46          1.18         5.42 o                         
  -2  20   5          0.40         -1.23         4.41 o                         
  -1  20   5         25.33         32.52         4.74 o                         
   0  20   5         51.31         42.84         7.22 o                         
   1  20   5        219.15        234.27        16.37 o                         
   2  20   5         61.99         61.94         5.21 o                         
   3  20   5          0.50          5.36         4.17 o                         
   4  20   5          0.84          4.24         5.17 o                         
  -7  21   5          0.61         -1.38         8.08 o                         
  -6  21   5        261.64        272.68        13.67 o                         
  -5  21   5          0.01          3.46         4.94 o                         
  -4  21   5          3.88          1.00         5.17 o                         
  -3  21   5         36.49         42.42         8.09 o                         
  -2  21   5         54.66         55.61         5.64 o                         
  -1  21   5         54.46         72.12         6.86 o                         
   0  21   5          7.00         17.29         4.80 o                         
   1  21   5        102.25        118.75         6.73 o                         
   2  21   5          0.15         -1.89         4.93 o                         
   3  21   5        263.53        286.80        12.05 o                         
  -6  22   5        160.18        189.64         9.11 o                         
  -5  22   5         46.83         45.98         8.06 o                         
  -4  22   5         50.76         54.15         6.40 o                         
  -3  22   5         68.85         76.56         6.67 o                         
  -2  22   5         88.96         94.67         6.78 o                         
  -1  22   5        321.21        366.50        11.49 o                         
   0  22   5        141.21        147.82         7.33 o                         
   1  22   5        147.60        193.98         8.09 o                         
   2  22   5          0.00          1.57         7.07 o                         
  -3  23   5          1.52          3.09         5.57 o                         
  -2  23   5          0.60          2.45         5.19 o                         
  -1  23   5         13.70         14.93         5.14 o                         
 -14   0   6         96.78         72.00         8.74 o                         
 -13   0   6        246.35        224.32        13.64 o                         
 -12   0   6       1557.49       1447.13        25.17 o                         
 -11   0   6         68.10         60.36         6.97 o                         
 -10   0   6        771.13        738.44        23.26 o                         
  -9   0   6         81.17         75.20         5.05 o                         
  -8   0   6         51.14         65.62         8.13 o                         
  -7   0   6         84.30         72.65         3.49 o                         
  -6   0   6        467.35        443.01         7.66 o                         
  -5   0   6       1472.74       1539.11        11.68 o                         
  -4   0   6          0.85          4.87         1.20 o                         
  -3   0   6         28.10         12.70         3.12 o                         
  -2   0   6          5.47          0.88         6.76 o                         
  -1   0   6        233.71        260.14         9.55 o                         
   0   0   6        177.95        231.41        14.28 o                         
   1   0   6        618.90        709.18        25.80 o                         
   2   0   6       1251.03       1139.82        28.80 o                         
   3   0   6        394.56        373.00         6.78 o                         
   4   0   6          1.09         -1.03         2.13 o                         
   5   0   6       1022.52        967.06        61.81 o                         
   6   0   6         59.63         58.82         6.82 o                         
   7   0   6         19.51         19.68         5.20 o                         
   8   0   6        341.95        307.63        35.19 o                         
   9   0   6        336.13        327.33        56.63 o                         
 -14   1   6         22.18          7.77         3.49 o                         
 -13   1   6        789.49        736.86        20.31 o                         
 -12   1   6         38.21         43.73         3.43 o                         
 -11   1   6        363.10        325.03         8.68 o                         
 -10   1   6        943.83        853.06         9.83 o                         
  -9   1   6         49.58         61.05         3.43 o                         
  -8   1   6         22.48         28.19         3.09 o                         
  -7   1   6         64.35         61.13         3.84 o                         
  -6   1   6          1.42          1.38         1.30 o                         
  -5   1   6        292.03        321.38         3.77 o                         
  -4   1   6        331.36        389.07         3.01 o                         
  -3   1   6        148.34        146.76         5.34 o                         
  -2   1   6         77.74         75.53         5.89 o                         
  -1   1   6          2.54          5.04         2.61 o                         
   0   1   6        365.67        342.02         8.33 o                         
   1   1   6        193.69        173.85         3.17 o                         
   2   1   6        515.88        572.59        14.18 o                         
   3   1   6        268.50        274.96         6.52 o                         
   4   1   6         23.13         23.38         2.26 o                         
   5   1   6        135.65        136.06        11.14 o                         
   6   1   6          0.83          0.73         2.96 o                         
   7   1   6         36.14         42.45         4.22 o                         
   8   1   6        322.17        294.65         9.15 o                         
   9   1   6       1154.44       1172.83        76.78 o                         
 -14   2   6         16.30         23.81         3.62 o                         
 -13   2   6        215.13        206.10         8.05 o                         
 -12   2   6          0.04          2.55         3.74 o                         
 -11   2   6         34.11         35.41         3.18 o                         
 -10   2   6         17.70         20.98         3.14 o                         
  -9   2   6        254.39        243.81         5.77 o                         
  -8   2   6        336.05        336.91         7.95 o                         
  -7   2   6          7.67          9.04         1.98 o                         
  -6   2   6        249.06        259.79         5.88 o                         
  -5   2   6          1.24          2.85         1.17 o                         
  -4   2   6        256.56        237.42         3.36 o                         
  -3   2   6        260.15        286.04         3.65 o                         
  -2   2   6         10.77          3.67         0.96 o                         
  -1   2   6        101.38         89.20         2.57 o                         
   0   2   6        482.64        477.89        15.03 o                         
   1   2   6         66.81         63.69         2.90 o                         
   2   2   6        149.15        154.85         3.41 o                         
   3   2   6        703.05        622.42        16.52 o                         
   4   2   6        457.37        394.92        54.35 o                         
   5   2   6         72.41         59.87         5.96 o                         
   6   2   6          1.10          3.76         3.01 o                         
   7   2   6        108.88        102.65         6.67 o                         
   8   2   6         32.99         27.91         4.12 o                         
   9   2   6         76.72         68.61         5.27 o                         
 -14   3   6          4.44          1.45         3.32 o                         
 -13   3   6          0.11          0.53         2.98 o                         
 -12   3   6        321.98        295.25         8.43 o                         
 -11   3   6        119.17        101.62         4.20 o                         
 -10   3   6         62.34         52.44         3.48 o                         
  -9   3   6          0.71         -0.57         2.60 o                         
  -8   3   6        114.58        103.57         3.85 o                         
  -7   3   6        297.40        298.86         4.75 o                         
  -6   3   6         37.94         36.45         1.89 o                         
  -5   3   6        269.04        296.91         3.28 o                         
  -4   3   6        271.23        237.42         4.07 o                         
  -3   3   6         79.62         63.23         1.86 o                         
  -2   3   6        519.18        555.98         8.64 o                         
  -1   3   6        222.50        228.51         5.92 o                         
   0   3   6        346.64        362.21         8.75 o                         
   1   3   6        137.59        122.86         6.15 o                         
   2   3   6       1101.26       1089.47        23.30 o                         
   3   3   6        197.12        175.52         5.70 o                         
   4   3   6          0.90          4.59         2.54 o                         
   5   3   6        297.89        279.87        11.27 o                         
   6   3   6          2.78          0.58         3.10 o                         
   7   3   6         18.53         20.49         3.67 o                         
   8   3   6        607.54        633.75        27.84 o                         
   9   3   6          1.97          5.51         3.70 o                         
 -14   4   6         63.41         71.63         5.33 o                         
 -13   4   6         70.90         81.32         4.74 o                         
 -12   4   6         45.42         39.28         3.92 o                         
 -11   4   6        118.06        112.53         4.40 o                         
 -10   4   6          4.33          4.12         2.55 o                         
  -9   4   6         16.75         14.28         2.70 o                         
  -8   4   6         82.33         73.67         3.73 o                         
  -7   4   6        370.40        341.88         7.09 o                         
  -6   4   6          8.42         12.45         1.38 o                         
  -5   4   6         86.20         84.17         2.37 o                         
  -4   4   6        272.88        268.85         2.91 o                         
  -3   4   6        243.95        281.00         8.19 o                         
  -2   4   6        830.58        939.94         8.90 o                         
  -1   4   6         51.02         51.41         1.99 o                         
   0   4   6        433.29        343.37        23.91 o                         
   1   4   6         61.60         56.74         1.75 o                         
   2   4   6       1495.50       1440.20        34.80 o                         
   3   4   6        789.63        712.16        24.39 o                         
   4   4   6        118.94        107.58         5.56 o                         
   5   4   6        357.90        329.31        13.47 o                         
   6   4   6       1115.20       1004.73        42.50 o                         
   7   4   6        279.12        265.70         9.75 o                         
   8   4   6          4.22         10.83         3.80 o                         
   9   4   6          5.69          8.60         3.94 o                         
 -14   5   6        118.24        115.77         5.65 o                         
 -13   5   6        123.91        103.18         6.05 o                         
 -12   5   6         16.79         12.06         3.27 o                         
 -11   5   6         94.06         86.38         3.97 o                         
 -10   5   6         36.88         35.94         3.23 o                         
  -9   5   6         35.56         35.32         3.08 o                         
  -8   5   6        232.76        239.50         5.56 o                         
  -7   5   6        357.34        373.30         9.21 o                         
  -6   5   6         18.00         18.99         1.56 o                         
  -5   5   6        227.73        228.36         3.80 o                         
  -4   5   6          3.87          9.25         1.31 o                         
  -3   5   6         19.57         24.75         1.30 o                         
  -2   5   6       1999.46       1951.16        81.90 o                         
  -1   5   6        282.11        263.70        13.38 o                         
   0   5   6          0.29          2.49         1.41 o                         
   1   5   6        394.44        365.14         9.59 o                         
   2   5   6         12.96          9.16         1.68 o                         
   3   5   6        123.58        114.99         6.25 o                         
   4   5   6          9.32          7.83         2.78 o                         
   5   5   6        199.99        163.33        12.08 o                         
   6   5   6         97.84         77.60         4.82 o                         
   7   5   6        600.99        601.35        31.04 o                         
   8   5   6          1.59         -0.48         3.64 o                         
   9   5   6          0.04         -1.33         3.90 o                         
 -14   6   6         40.99         37.35         4.46 o                         
 -13   6   6         56.83         53.15         4.41 o                         
 -12   6   6        529.73        503.58        16.12 o                         
 -11   6   6         57.75         50.45         3.47 o                         
 -10   6   6          1.23          3.60         2.79 o                         
  -9   6   6        304.46        278.63         5.88 o                         
  -8   6   6        257.11        264.24         8.27 o                         
  -7   6   6        779.21        740.97         8.66 o                         
  -6   6   6        657.53        630.14        11.33 o                         
  -5   6   6        291.91        267.86         4.52 o                         
  -4   6   6        540.87        592.01         7.61 o                         
  -3   6   6         19.29         19.21         1.48 o                         
  -2   6   6        153.02        164.89         2.35 o                         
  -1   6   6        160.09        166.30         3.49 o                         
   0   6   6         97.92        111.15         4.51 o                         
   1   6   6       1055.60       1091.17        18.22 o                         
   2   6   6        222.93        201.98         4.83 o                         
   3   6   6         17.12         17.71         2.45 o                         
   4   6   6        184.35        181.96         7.45 o                         
   5   6   6         47.74         43.98         3.72 o                         
   6   6   6        340.84        340.40        11.81 o                         
   7   6   6        132.90        107.10         5.71 o                         
   8   6   6          1.53         -1.26         3.67 o                         
   9   6   6         72.38         60.00         5.24 o                         
 -14   7   6        129.42        116.75         5.82 o                         
 -13   7   6          7.97          8.75         3.56 o                         
 -12   7   6          4.04          2.46         3.14 o                         
 -11   7   6         59.50         59.74         4.26 o                         
 -10   7   6         48.71         47.47         3.32 o                         
  -9   7   6        404.69        375.27         8.35 o                         
  -8   7   6        330.36        297.42         6.68 o                         
  -7   7   6         84.15         80.85         4.08 o                         
  -6   7   6         49.29         54.10         4.31 o                         
  -5   7   6        344.53        379.90         5.85 o                         
  -4   7   6         76.63         70.49         2.45 o                         
  -3   7   6         62.66         53.79         2.02 o                         
  -2   7   6         27.11         38.90         1.45 o                         
  -1   7   6        454.05        441.42         5.82 o                         
   0   7   6         32.35         22.53         1.15 o                         
   1   7   6         29.23         33.10         1.77 o                         
   2   7   6       1653.28       1776.59        13.59 o                         
   3   7   6         89.85         80.14         3.99 o                         
   4   7   6         15.05          9.03         3.49 o                         
   5   7   6         48.36         46.63         5.13 o                         
   6   7   6        417.05        406.52        28.83 o                         
   7   7   6         30.98         18.52         3.85 o                         
   8   7   6         45.37         39.34         4.57 o                         
   9   7   6          0.57          7.07         5.65 o                         
 -13   8   6         17.80          8.52         3.96 o                         
 -12   8   6          3.58          5.71         3.49 o                         
 -11   8   6         56.78         53.10         6.53 o                         
 -10   8   6        165.64        163.85         6.76 o                         
  -9   8   6        131.73        137.54         5.14 o                         
  -8   8   6        652.33        599.61        14.29 o                         
  -7   8   6       1667.93       1641.19        16.63 o                         
  -6   8   6        379.75        387.35         7.17 o                         
  -5   8   6        232.49        248.44         6.69 o                         
  -4   8   6         10.05          8.80         1.61 o                         
  -3   8   6          1.27          2.65         1.54 o                         
  -2   8   6        330.07        308.74         5.71 o                         
  -1   8   6        122.30        113.49         2.19 o                         
   0   8   6        271.59        294.27         4.38 o                         
   1   8   6        220.48        211.90         4.87 o                         
   2   8   6        173.61        170.80         6.32 o                         
   3   8   6         13.07         13.45         2.48 o                         
   4   8   6        131.70        124.13         4.99 o                         
   5   8   6         81.00         71.99         4.34 o                         
   6   8   6          7.02          5.47         4.75 o                         
   7   8   6         48.21         43.46         5.27 o                         
   8   8   6         22.18         30.65         5.83 o                         
   9   8   6          5.41          6.63         7.91 o                         
 -13   9   6          1.77         -0.52         3.50 o                         
 -12   9   6         95.02        107.57         5.53 o                         
 -11   9   6         39.13         27.56         5.58 o                         
 -10   9   6        122.93        126.92         5.39 o                         
  -9   9   6         19.08         17.84         3.21 o                         
  -8   9   6        193.34        183.84         5.58 o                         
  -7   9   6        833.12        789.78        11.81 o                         
  -6   9   6        334.76        341.76         7.96 o                         
  -5   9   6         16.95         19.55         2.45 o                         
  -4   9   6        163.04        164.47         3.30 o                         
  -3   9   6        736.80        676.93         6.51 o                         
  -2   9   6        716.09        692.31        11.43 o                         
  -1   9   6       1402.62       1418.62        18.00 o                         
   0   9   6        313.54        307.29         7.22 o                         
   1   9   6         28.32         30.52         2.31 o                         
   2   9   6         12.25         12.62         2.07 o                         
   3   9   6         14.07         10.97         2.32 o                         
   4   9   6         81.00         67.51         4.64 o                         
   5   9   6         31.59         24.53         4.31 o                         
   6   9   6         11.48         11.57         3.14 o                         
   7   9   6          1.11          3.53         3.31 o                         
   8   9   6          2.54          7.33         3.89 o                         
 -13  10   6         13.71         25.93         4.28 o                         
 -12  10   6          2.56          8.00         3.57 o                         
 -11  10   6          2.31          0.28         3.18 o                         
 -10  10   6        446.26        474.47        10.55 o                         
  -9  10   6         69.30         61.39         4.15 o                         
  -8  10   6       1597.12       1534.32        17.64 o                         
  -7  10   6        864.71        865.20        10.79 o                         
  -6  10   6        956.00        966.69        11.06 o                         
  -5  10   6          7.67          9.83         2.69 o                         
  -4  10   6       1001.36        967.95        13.79 o                         
  -3  10   6        106.01         99.79         2.96 o                         
  -2  10   6        139.90        151.42         4.88 o                         
  -1  10   6        294.72        272.79         4.39 o                         
   0  10   6        156.77        142.98         3.22 o                         
   1  10   6         92.92         96.85         3.48 o                         
   2  10   6          2.86          3.43         1.93 o                         
   3  10   6        144.95        133.53         4.52 o                         
   4  10   6        192.90        172.61        10.68 o                         
   5  10   6          8.03         10.47         3.13 o                         
   6  10   6          7.61          3.76         3.28 o                         
   7  10   6         30.84         22.89         3.84 o                         
   8  10   6          1.90          8.14         3.74 o                         
 -13  11   6         56.60         49.33         5.65 o                         
 -12  11   6         35.30         39.04         4.47 o                         
 -11  11   6         39.73         44.83         4.31 o                         
 -10  11   6         34.34         39.80         5.17 o                         
  -9  11   6        807.01        808.26        11.72 o                         
  -8  11   6          7.53          7.37         3.37 o                         
  -7  11   6       1112.31       1076.40        12.31 o                         
  -6  11   6       1403.15       1439.31        18.55 o                         
  -5  11   6         54.62         49.72         3.08 o                         
  -4  11   6        770.40        761.02        13.47 o                         
  -3  11   6        307.10        307.51         5.36 o                         
  -2  11   6        949.94       1000.45        15.20 o                         
  -1  11   6        257.81        262.24         3.69 o                         
   0  11   6          2.07          3.73         1.42 o                         
   1  11   6        601.11        540.14        14.35 o                         
   2  11   6         36.38         38.41         2.68 o                         
   3  11   6         28.72         24.95         5.02 o                         
   4  11   6         58.71         58.43         5.95 o                         
   5  11   6         49.12         35.17         3.80 o                         
   6  11   6          1.91          9.12         5.10 o                         
   7  11   6          0.24          4.88         4.90 o                         
   8  11   6         75.07         68.17         6.45 o                         
 -12  12   6        172.38        182.37         7.06 o                         
 -11  12   6         23.70         19.13         3.70 o                         
 -10  12   6          2.09          0.87         3.44 o                         
  -9  12   6        192.97        185.64         6.17 o                         
  -8  12   6        618.20        609.05        11.18 o                         
  -7  12   6        214.20        215.53         6.90 o                         
  -6  12   6        222.73        217.59         5.38 o                         
  -5  12   6        622.33        659.46         8.86 o                         
  -4  12   6        124.44        131.75         5.83 o                         
  -3  12   6        157.16        150.64         5.13 o                         
  -2  12   6         16.82         15.14         1.79 o                         
  -1  12   6       2229.80       1985.06        29.06 o                         
   0  12   6         15.36         18.51         2.45 o                         
   1  12   6        224.26        194.59         6.67 o                         
   2  12   6         51.64         48.15         3.31 o                         
   3  12   6        108.79         91.17         4.40 o                         
   4  12   6        129.87        118.12         5.11 o                         
   5  12   6         53.85         47.01         4.08 o                         
   6  12   6          7.86          5.07         3.56 o                         
   7  12   6          0.03          2.78         3.68 o                         
   8  12   6         52.06         47.98        10.34 o                         
 -12  13   6         11.82         13.64         4.08 o                         
 -11  13   6         34.25         41.34         4.34 o                         
 -10  13   6        217.96        198.88         6.91 o                         
  -9  13   6         58.28         62.78         4.56 o                         
  -8  13   6        514.40        504.58        11.18 o                         
  -7  13   6        216.75        211.99        10.98 o                         
  -6  13   6          0.12          2.20         2.20 o                         
  -5  13   6       1206.27       1235.20        10.66 o                         
  -4  13   6        292.14        283.19         5.11 o                         
  -3  13   6        205.49        188.87         4.30 o                         
  -2  13   6        165.38        158.39         4.90 o                         
  -1  13   6         85.86         73.76         4.07 o                         
   0  13   6         93.09         76.45         3.61 o                         
   1  13   6        233.42        239.84         6.16 o                         
   2  13   6        140.88        151.75         4.47 o                         
   3  13   6         98.89         95.33         7.68 o                         
   4  13   6         55.26         48.04         4.68 o                         
   5  13   6        100.03         87.84         5.58 o                         
   6  13   6          0.85         -1.15         3.97 o                         
   7  13   6        216.66        223.19        11.45 o                         
 -12  14   6          0.33         -1.38         5.02 o                         
 -11  14   6         34.86         32.12         6.04 o                         
 -10  14   6         77.57         88.38         5.32 o                         
  -9  14   6        278.04        262.41        14.76 o                         
  -8  14   6        317.35        322.01         9.08 o                         
  -7  14   6         60.67         62.63         4.19 o                         
  -6  14   6        797.09        786.44         9.12 o                         
  -5  14   6         53.04         61.16         3.18 o                         
  -4  14   6        638.43        609.61         7.42 o                         
  -3  14   6         83.89         74.46         3.13 o                         
  -2  14   6        112.10         97.69         4.72 o                         
  -1  14   6         45.37         51.01         4.95 o                         
   0  14   6         43.17         49.31         3.48 o                         
   1  14   6         22.43         33.49         2.88 o                         
   2  14   6          0.14          1.69         2.87 o                         
   3  14   6          0.17          0.71         3.13 o                         
   4  14   6         80.46         69.69         4.66 o                         
   5  14   6         24.71         23.55         4.32 o                         
   6  14   6         14.74          8.50         4.30 o                         
   7  14   6        127.28        119.30         9.82 o                         
 -11  15   6          0.14          0.87         4.02 o                         
 -10  15   6         10.16          9.14         3.82 o                         
  -9  15   6        142.41        136.28         6.02 o                         
  -8  15   6          0.57         -2.98         3.65 o                         
  -7  15   6          2.43          0.70         4.01 o                         
  -6  15   6        497.21        455.49        12.06 o                         
  -5  15   6        694.05        699.26         9.24 o                         
  -4  15   6         61.73         76.44         5.28 o                         
  -3  15   6        142.02        139.98         6.31 o                         
  -2  15   6        244.26        209.67         7.14 o                         
  -1  15   6         25.95         41.70         3.87 o                         
   0  15   6        114.76         97.39         7.22 o                         
   1  15   6         35.30         40.99         5.15 o                         
   2  15   6         11.68         17.61         3.03 o                         
   3  15   6        121.33        124.60         6.73 o                         
   4  15   6        218.72        200.82         7.70 o                         
   5  15   6          0.02          7.44         4.60 o                         
   6  15   6          7.18         -1.96         6.31 o                         
 -11  16   6          2.27          0.31         8.36 o                         
 -10  16   6         22.05         33.13         7.06 o                         
  -9  16   6        179.77        172.55         6.99 o                         
  -8  16   6         77.96         78.79         5.57 o                         
  -7  16   6         75.15         65.36         4.47 o                         
  -6  16   6         44.41         54.18         4.61 o                         
  -5  16   6         17.51         16.91         3.79 o                         
  -4  16   6         15.10         13.99         4.69 o                         
  -3  16   6          8.00          6.35         4.08 o                         
  -2  16   6          8.37          2.10         3.39 o                         
  -1  16   6        297.15        245.49         6.99 o                         
   0  16   6        105.92        106.23         6.18 o                         
   1  16   6          1.96         -1.22         3.02 o                         
   2  16   6         94.86         82.83         4.25 o                         
   3  16   6         36.09         43.51         3.66 o                         
   4  16   6         66.32         68.16         4.76 o                         
   5  16   6          0.63          0.57         3.88 o                         
   6  16   6        109.71         83.68        13.24 o                         
 -10  17   6        113.43        129.90        13.33 o                         
  -9  17   6          9.61         11.35         5.70 o                         
  -8  17   6        104.05        103.13         6.37 o                         
  -7  17   6        213.23        217.62         7.26 o                         
  -6  17   6          0.80          4.81         3.65 o                         
  -5  17   6        108.85        107.25         5.66 o                         
  -4  17   6        186.66        189.68         8.62 o                         
  -3  17   6        129.60        122.30         6.63 o                         
  -2  17   6         23.18         24.85         4.03 o                         
  -1  17   6          4.34         14.54         3.84 o                         
   0  17   6          1.25         -1.02         3.60 o                         
   1  17   6          0.98          1.96         3.31 o                         
   2  17   6        475.05        462.01        15.85 o                         
   3  17   6          4.37         -4.41         4.41 o                         
   4  17   6        160.71        159.57         8.71 o                         
   5  17   6          0.89         -2.20         8.94 o                         
  -9  18   6          2.64         11.10         8.25 o                         
  -8  18   6        111.20        106.80         8.78 o                         
  -7  18   6        226.65        218.76         7.61 o                         
  -6  18   6         14.79         14.10         4.14 o                         
  -5  18   6         29.10         24.73         6.21 o                         
  -4  18   6        126.92        109.05         6.51 o                         
  -3  18   6        291.17        267.76         8.37 o                         
  -2  18   6        194.27        186.04         6.82 o                         
  -1  18   6         20.22         34.99         4.27 o                         
   0  18   6         66.57         63.36         4.90 o                         
   1  18   6         65.01         79.59         9.14 o                         
   2  18   6         13.24          8.76         3.93 o                         
   3  18   6         83.98        100.77         5.52 o                         
   4  18   6         11.10          7.70         4.27 o                         
  -8  19   6        198.85        202.61         9.88 o                         
  -7  19   6         34.65         24.17         5.06 o                         
  -6  19   6         83.22         76.86         5.44 o                         
  -5  19   6         26.74         16.28         4.85 o                         
  -4  19   6         63.40         49.44         5.72 o                         
  -3  19   6          1.09          1.40         4.09 o                         
  -2  19   6          1.56          5.07         3.97 o                         
  -1  19   6          0.57          1.52         3.84 o                         
   0  19   6         22.04         25.52         4.48 o                         
   1  19   6        103.53        119.84         6.52 o                         
   2  19   6         58.38         51.71         5.51 o                         
   3  19   6        174.19        198.65        11.73 o                         
  -7  20   6          1.29         -1.39         4.54 o                         
  -6  20   6          0.01          4.97         4.58 o                         
  -5  20   6         41.11         49.84         5.91 o                         
  -4  20   6        125.78        142.25         7.65 o                         
  -3  20   6        125.02        134.63         6.75 o                         
  -2  20   6         20.35         24.14         4.56 o                         
  -1  20   6         57.65         51.17         5.19 o                         
   0  20   6         39.46         43.54         4.94 o                         
   1  20   6         55.02         51.68         5.98 o                         
   2  20   6         41.74         30.05         5.01 o                         
  -6  21   6        287.83        264.49        12.33 o                         
  -5  21   6        136.67        152.60         8.48 o                         
  -4  21   6         14.81         20.65         5.43 o                         
  -3  21   6         15.11         20.21         4.73 o                         
  -2  21   6          0.35         -0.14         5.28 o                         
  -1  21   6        296.13        323.19         9.44 o                         
   0  21   6        154.93        173.42         8.27 o                         
   1  21   6        112.79        127.66         6.69 o                         
  -4  22   6         90.40         90.07         9.94 o                         
  -3  22   6        127.34        127.31         6.95 o                         
  -2  22   6        257.19        261.27         8.95 o                         
  -1  22   6         19.02         19.73         7.46 o                         
 -14   1   7        214.60        203.26         6.85 o                         
 -13   1   7        127.42        124.40         8.13 o                         
 -12   1   7          1.67          4.70         3.08 o                         
 -11   1   7         84.35         83.53         4.72 o                         
 -10   1   7        615.36        581.30         9.83 o                         
  -9   1   7          1.75          2.39         2.93 o                         
  -8   1   7          8.95          5.94         3.11 o                         
  -7   1   7        163.84        138.51         6.80 o                         
  -6   1   7         51.06         54.27         1.93 o                         
  -5   1   7        186.88        176.71         3.12 o                         
  -4   1   7        259.69        254.02         6.13 o                         
  -3   1   7          4.66          6.26         1.97 o                         
  -2   1   7         21.45         27.30         6.10 o                         
  -1   1   7        141.55        155.38        14.60 o                         
   0   1   7          0.10          3.06         3.22 o                         
   1   1   7         56.82         45.52         2.62 o                         
   2   1   7        443.50        401.14        12.00 o                         
   3   1   7       1605.26       1376.10        95.98 o                         
   4   1   7         17.68         12.89         2.99 o                         
   5   1   7         33.45         32.50         7.53 o                         
   6   1   7         14.22         18.32         3.54 o                         
   7   1   7          0.35          1.25         4.35 o                         
   8   1   7        504.69        566.43        28.30 o                         
 -14   2   7          0.39          1.49         4.39 o                         
 -13   2   7         78.72         58.47         4.40 o                         
 -12   2   7        325.72        293.93         7.24 o                         
 -11   2   7        452.23        416.19         8.74 o                         
 -10   2   7         14.52         10.44         3.21 o                         
  -9   2   7          8.82          5.63         2.88 o                         
  -8   2   7        453.29        415.53         7.82 o                         
  -7   2   7         10.02          8.47         1.78 o                         
  -6   2   7         21.09         16.75         1.53 o                         
  -5   2   7        588.17        540.28         8.31 o                         
  -4   2   7         46.45         52.63         3.62 o                         
  -3   2   7         16.26         14.94         3.43 o                         
  -2   2   7          0.57          2.55         4.14 o                         
  -1   2   7        113.53        133.97         6.72 o                         
   0   2   7         33.91         36.00         3.44 o                         
   1   2   7         68.78         60.06         7.75 o                         
   2   2   7        600.78        439.12        44.75 o                         
   3   2   7          7.43          5.12         2.33 o                         
   4   2   7         30.37         35.60         4.16 o                         
   5   2   7          2.80          2.11         2.73 o                         
   6   2   7          6.71          3.13         3.33 o                         
   7   2   7        283.79        270.78        23.86 o                         
   8   2   7         58.05         69.48         9.50 o                         
 -14   3   7         29.06         12.64         4.59 o                         
 -13   3   7        143.00        140.52         9.76 o                         
 -12   3   7          9.43         16.75         3.48 o                         
 -11   3   7         28.88         32.90         5.70 o                         
 -10   3   7        114.89        106.44         4.93 o                         
  -9   3   7        214.82        182.11         5.79 o                         
  -8   3   7         39.20         30.85         3.29 o                         
  -7   3   7        179.00        164.78         3.84 o                         
  -6   3   7        102.96         97.82         4.24 o                         
  -5   3   7         43.73         33.20         2.17 o                         
  -4   3   7       1066.77       1110.98        10.17 o                         
  -3   3   7          0.43         -0.88         1.51 o                         
  -2   3   7         83.10         84.32         2.32 o                         
  -1   3   7        217.90        194.59         3.53 o                         
   0   3   7          6.44          6.90         4.28 o                         
   1   3   7         59.06         48.46         4.24 o                         
   2   3   7        523.77        539.74        27.56 o                         
   3   3   7        264.14        229.49         6.03 o                         
   4   3   7        281.89        260.10        18.54 o                         
   5   3   7         17.28         11.55         4.48 o                         
   6   3   7          6.46          7.63         3.06 o                         
   7   3   7          7.38         11.75         4.53 o                         
   8   3   7        385.01        456.48        18.41 o                         
 -14   4   7         55.02         56.64         7.81 o                         
 -13   4   7         20.99         28.42         3.98 o                         
 -12   4   7        563.56        545.51        10.18 o                         
 -11   4   7          8.86         13.94         3.40 o                         
 -10   4   7          0.06          2.18         3.06 o                         
  -9   4   7        106.72         91.04         4.53 o                         
  -8   4   7        153.71        143.52         6.88 o                         
  -7   4   7       1003.80       1024.75        11.34 o                         
  -6   4   7        183.85        182.81         4.11 o                         
  -5   4   7       1295.14       1191.84        41.53 o                         
  -4   4   7        401.34        371.06        20.86 o                         
  -3   4   7        101.65        104.92         2.99 o                         
  -2   4   7        212.83        231.66         5.27 o                         
  -1   4   7          0.04          0.33         1.69 o                         
   0   4   7         14.77         18.79         1.27 o                         
   1   4   7         41.11         33.65         2.34 o                         
   2   4   7          2.68          4.32         2.92 o                         
   3   4   7         44.12         32.92         5.37 o                         
   4   4   7        175.15        148.62        10.41 o                         
   5   4   7         35.27         38.12         3.61 o                         
   6   4   7         20.85         22.54         3.53 o                         
   7   4   7          5.57         16.75         4.78 o                         
   8   4   7        173.72        167.33        12.36 o                         
 -14   5   7        449.45        531.39        11.10 o                         
 -13   5   7         81.13         88.03         6.50 o                         
 -12   5   7          5.30          8.41         3.39 o                         
 -11   5   7        148.47        155.07         5.83 o                         
 -10   5   7          6.71          4.06         3.08 o                         
  -9   5   7         76.14         76.58         4.33 o                         
  -8   5   7        163.93        165.20         4.89 o                         
  -7   5   7        366.08        286.80        36.65 o                         
  -6   5   7         57.77         53.15         3.56 o                         
  -5   5   7        335.48        319.52         8.53 o                         
  -4   5   7        873.99        828.66        21.36 o                         
  -3   5   7         10.61          5.62         2.47 o                         
  -2   5   7         30.76         29.04         2.24 o                         
  -1   5   7        638.79        701.10        10.22 o                         
   0   5   7         99.91         90.43         6.74 o                         
   1   5   7        723.04        589.67        23.49 o                         
   2   5   7         61.62         64.41         5.72 o                         
   3   5   7          0.01          0.11         2.70 o                         
   4   5   7        494.25        414.96        31.65 o                         
   5   5   7          0.43          1.08         2.84 o                         
   6   5   7         75.46         59.31        12.00 o                         
   7   5   7         25.16         22.45         4.99 o                         
   8   5   7         20.26         21.01         7.86 o                         
 -14   6   7        238.55        257.34        17.73 o                         
 -13   6   7         30.27         18.41         4.50 o                         
 -12   6   7         18.88         22.03         4.02 o                         
 -11   6   7         62.10         65.24         5.18 o                         
 -10   6   7         46.86         47.39         3.91 o                         
  -9   6   7        109.06        109.62         5.94 o                         
  -8   6   7         21.31         16.32         2.68 o                         
  -7   6   7        220.97        205.56         5.66 o                         
  -6   6   7       1068.97        994.75        26.99 o                         
  -5   6   7        379.32        381.64         5.79 o                         
  -4   6   7        349.81        324.72         8.19 o                         
  -3   6   7        623.74        508.30        41.50 o                         
  -2   6   7        112.59        111.81         2.30 o                         
  -1   6   7       1523.29       1493.15        21.26 o                         
   0   6   7        224.85        203.25        15.34 o                         
   1   6   7         58.41         56.55         2.57 o                         
   2   6   7        263.67        212.58        11.86 o                         
   3   6   7        294.71        229.94         6.51 o                         
   4   6   7         12.73         11.85         2.77 o                         
   5   6   7        245.89        218.26        12.07 o                         
   6   6   7        562.32        553.51        19.16 o                         
   7   6   7         26.21         33.18         5.83 o                         
   8   6   7         26.15         35.26        11.36 o                         
 -13   7   7         29.93         23.69         4.05 o                         
 -12   7   7          1.81          3.78         3.42 o                         
 -11   7   7          0.01          3.76         3.12 o                         
 -10   7   7         34.47         37.45         4.96 o                         
  -9   7   7         56.50         58.30         4.71 o                         
  -8   7   7          2.51          7.10         2.83 o                         
  -7   7   7        344.42        315.43         6.87 o                         
  -6   7   7       2160.03       2142.98        19.16 o                         
  -5   7   7       2587.36       2642.96        27.62 o                         
  -4   7   7        374.19        381.26        10.02 o                         
  -3   7   7         42.49         30.83         3.16 o                         
  -2   7   7         83.37         65.47         3.56 o                         
  -1   7   7        793.87        705.95        26.76 o                         
   0   7   7         38.59         34.30         1.56 o                         
   1   7   7          7.95          4.41         1.64 o                         
   2   7   7          4.74          2.31         2.35 o                         
   3   7   7          6.43          7.36         2.44 o                         
   4   7   7          1.08         -1.23         3.66 o                         
   5   7   7         19.28         28.59         4.94 o                         
   6   7   7         48.88         37.16         6.87 o                         
   7   7   7          7.18          3.23         4.64 o                         
   8   7   7         41.30         56.02        16.02 o                         
 -13   8   7         36.97         47.96         5.72 o                         
 -12   8   7          4.00          4.77         3.38 o                         
 -11   8   7         14.82         15.90         3.48 o                         
 -10   8   7        199.41        199.79         6.50 o                         
  -9   8   7         87.09         75.83         4.33 o                         
  -8   8   7        160.13        145.32         5.43 o                         
  -7   8   7       1910.98       1874.24        32.48 o                         
  -6   8   7         46.14         46.73         3.51 o                         
  -5   8   7        117.12        117.56         4.64 o                         
  -4   8   7        229.15        192.09         7.19 o                         
  -3   8   7         68.31         57.99         3.03 o                         
  -2   8   7        294.59        290.79         6.10 o                         
  -1   8   7          9.69         10.66         1.14 o                         
   0   8   7        425.17        374.19        12.20 o                         
   1   8   7         30.69         31.87         3.04 o                         
   2   8   7         12.75         12.25         1.95 o                         
   3   8   7         73.19         60.43         4.01 o                         
   4   8   7          7.00          3.51         2.75 o                         
   5   8   7          3.65         12.22         4.59 o                         
   6   8   7         49.94         32.88         8.55 o                         
   7   8   7         10.72         17.36         6.28 o                         
 -13   9   7        122.97        127.21         6.89 o                         
 -12   9   7        449.68        467.22        13.74 o                         
 -11   9   7         30.42         28.81         3.76 o                         
 -10   9   7        268.19        270.93         8.43 o                         
  -9   9   7          5.22          7.01         2.96 o                         
  -8   9   7         41.46         33.74         3.56 o                         
  -7   9   7        403.65        428.90        12.47 o                         
  -6   9   7         28.13         30.37         3.83 o                         
  -5   9   7        911.30        912.28         9.24 o                         
  -4   9   7        336.59        336.74         8.11 o                         
  -3   9   7         18.02         18.75         2.54 o                         
  -2   9   7        204.13        170.87         6.55 o                         
  -1   9   7        125.04        129.30         3.36 o                         
   0   9   7        481.28        411.71        13.13 o                         
   1   9   7        332.75        307.35        14.23 o                         
   2   9   7          7.28          5.20         2.01 o                         
   3   9   7          5.26          3.55         2.34 o                         
   4   9   7         42.28         42.18         3.41 o                         
   5   9   7         17.41         12.43         4.97 o                         
   6   9   7         74.56         54.69         5.31 o                         
   7   9   7         74.66         71.86         9.61 o                         
 -13  10   7          0.13         -2.38         3.82 o                         
 -12  10   7          6.91          1.83         3.56 o                         
 -11  10   7        367.07        358.68        11.29 o                         
 -10  10   7          1.19          2.21         4.47 o                         
  -9  10   7         53.28         53.10         5.37 o                         
  -8  10   7        467.26        450.63         8.49 o                         
  -7  10   7         97.85         81.43         4.30 o                         
  -6  10   7         11.74         10.06         2.98 o                         
  -5  10   7        167.36        172.44         5.26 o                         
  -4  10   7          7.03          8.03         2.28 o                         
  -3  10   7         35.60         32.85         2.59 o                         
  -2  10   7        100.84         79.38         4.06 o                         
  -1  10   7          0.78          1.39         2.22 o                         
   0  10   7        205.74        210.52         7.82 o                         
   1  10   7         72.24         67.86         3.42 o                         
   2  10   7          7.48          6.94         2.02 o                         
   3  10   7          2.49          4.75         2.60 o                         
   4  10   7        113.10        111.97         5.90 o                         
   5  10   7          0.00          5.61         7.44 o                         
   6  10   7          0.07         -2.11         4.37 o                         
   7  10   7         65.30         52.70         8.19 o                         
 -12  11   7         69.60         70.80         5.17 o                         
 -11  11   7         88.74         83.55         5.03 o                         
 -10  11   7         51.95         51.69         4.36 o                         
  -9  11   7          4.52          5.19         3.18 o                         
  -8  11   7         42.10         44.06         3.79 o                         
  -7  11   7         11.35          8.24         2.82 o                         
  -6  11   7         60.71         60.67         3.36 o                         
  -5  11   7         63.39         60.69         3.39 o                         
  -4  11   7        170.39        156.22         4.45 o                         
  -3  11   7        111.71        121.77         4.32 o                         
  -2  11   7        109.22         97.97         3.13 o                         
  -1  11   7         26.49         21.64         2.97 o                         
   0  11   7         71.24         73.50         3.37 o                         
   1  11   7          0.87          0.11         1.75 o                         
   2  11   7          8.22          2.70         2.03 o                         
   3  11   7         27.55         29.95         2.82 o                         
   4  11   7        148.64        161.93         6.98 o                         
   5  11   7         21.19         25.97         4.90 o                         
   6  11   7          0.13         12.05         5.10 o                         
   7  11   7          0.39          4.40         5.14 o                         
 -12  12   7          3.88          3.25         3.76 o                         
 -11  12   7        127.03        141.65         6.28 o                         
 -10  12   7         94.14        101.33         6.46 o                         
  -9  12   7          4.42          7.60         3.06 o                         
  -8  12   7        110.70        112.51         5.00 o                         
  -7  12   7         94.63         90.20         4.67 o                         
  -6  12   7        439.09        446.35         7.13 o                         
  -5  12   7        354.52        325.11         8.07 o                         
  -4  12   7         66.86         64.40         3.75 o                         
  -3  12   7        661.75        626.03        17.69 o                         
  -2  12   7        112.91         86.90         3.45 o                         
  -1  12   7         13.96         14.92         2.97 o                         
   0  12   7        249.78        191.95         6.14 o                         
   1  12   7        307.83        298.43        13.42 o                         
   2  12   7        243.74        200.18        15.37 o                         
   3  12   7         28.30         14.80         3.55 o                         
   4  12   7          0.01         -1.50         3.41 o                         
   5  12   7        279.38        326.21        12.37 o                         
   6  12   7         20.96         17.89         7.98 o                         
 -11  13   7          5.36          5.66         4.34 o                         
 -10  13   7         64.69         69.67         5.19 o                         
  -9  13   7          1.00          4.63         3.21 o                         
  -8  13   7          1.90          3.20         3.06 o                         
  -7  13   7         19.84         15.74         3.31 o                         
  -6  13   7         33.94         28.34         4.71 o                         
  -5  13   7          1.14          3.48         2.12 o                         
  -4  13   7        341.83        347.87        10.67 o                         
  -3  13   7        759.08        658.59        24.43 o                         
  -2  13   7         56.67         33.67         3.26 o                         
  -1  13   7       1121.75        939.95        33.60 o                         
   0  13   7        434.23        330.77        12.29 o                         
   1  13   7         32.60         27.55         3.73 o                         
   2  13   7         18.57         15.58         3.92 o                         
   3  13   7        128.18        134.40         7.50 o                         
   4  13   7         24.53         30.70         8.28 o                         
   5  13   7          7.63          7.18        10.22 o                         
   6  13   7         27.99         42.21         5.97 o                         
 -11  14   7          7.88         -4.20         4.56 o                         
 -10  14   7        409.91        389.63         9.52 o                         
  -9  14   7        220.07        230.74        11.66 o                         
  -8  14   7         12.96          8.08         3.28 o                         
  -7  14   7         31.83         29.23         3.22 o                         
  -6  14   7        212.51        204.11         7.19 o                         
  -5  14   7        275.03        268.55         5.99 o                         
  -4  14   7       1076.32       1006.91        21.68 o                         
  -3  14   7        169.82        133.50        10.49 o                         
  -2  14   7         40.71         34.45         3.39 o                         
  -1  14   7        431.44        394.68        16.19 o                         
   0  14   7        125.08        113.88         8.92 o                         
   1  14   7          0.90          4.13         3.53 o                         
   2  14   7         76.61         59.15         4.69 o                         
   3  14   7         44.56         49.19         5.54 o                         
   4  14   7         19.88         21.53         6.44 o                         
   5  14   7         11.72         15.56         7.27 o                         
 -10  15   7         35.65         34.03         4.51 o                         
  -9  15   7        339.43        314.56         8.43 o                         
  -8  15   7         46.89         53.81         4.59 o                         
  -7  15   7         49.60         46.32         3.68 o                         
  -6  15   7        198.18        193.60         7.17 o                         
  -5  15   7        877.94        884.58        20.89 o                         
  -4  15   7         28.44         29.31         6.33 o                         
  -3  15   7         66.61         74.36         4.45 o                         
  -2  15   7         24.05         27.17         3.57 o                         
  -1  15   7        303.23        279.36        13.85 o                         
   0  15   7        208.79        169.51         6.62 o                         
   1  15   7        238.03        252.28        11.21 o                         
   2  15   7          1.37          0.56         3.88 o                         
   3  15   7         15.53         28.34         6.70 o                         
   4  15   7         15.35         31.76         7.84 o                         
   5  15   7          2.99         12.92         8.04 o                         
 -10  16   7        328.66        323.04        11.75 o                         
  -9  16   7        143.53        128.43         9.90 o                         
  -8  16   7         17.71         12.16         4.41 o                         
  -7  16   7         30.22         40.44         5.92 o                         
  -6  16   7          1.55          5.37         3.70 o                         
  -5  16   7          5.26          3.96         5.90 o                         
  -4  16   7        998.86        905.79        16.87 o                         
  -3  16   7        226.53        215.80         6.65 o                         
  -2  16   7        274.41        256.40        10.48 o                         
  -1  16   7         50.49         45.65         3.98 o                         
   0  16   7         14.76         22.88         4.27 o                         
   1  16   7          4.79          1.29         4.59 o                         
   2  16   7          7.78          0.54         3.78 o                         
   3  16   7         32.06         39.03         6.40 o                         
   4  16   7         71.83         75.39         8.79 o                         
  -9  17   7        109.63        108.99         7.18 o                         
  -8  17   7         14.73         25.07         4.97 o                         
  -7  17   7        111.34        112.49         6.56 o                         
  -6  17   7          0.63          6.88         3.89 o                         
  -5  17   7        148.11        129.69         7.67 o                         
  -4  17   7        719.71        698.89        12.89 o                         
  -3  17   7         47.42         38.51         4.14 o                         
  -2  17   7         15.33         16.45         3.82 o                         
  -1  17   7         20.45         22.32         4.83 o                         
   0  17   7         11.43         13.86         4.41 o                         
   1  17   7          4.94          7.42         5.51 o                         
   2  17   7         33.10         32.60         7.90 o                         
   3  17   7          1.35         -2.53         4.48 o                         
  -8  18   7         13.44         16.74         6.33 o                         
  -7  18   7         52.37         47.01         6.90 o                         
  -6  18   7          9.80          6.39         4.25 o                         
  -5  18   7          0.01          4.69         4.42 o                         
  -4  18   7          0.21         -4.33         4.33 o                         
  -3  18   7       1284.67       1412.36        30.58 o                         
  -2  18   7        264.88        275.49        13.67 o                         
  -1  18   7         28.75         37.33         5.67 o                         
   0  18   7         63.11         59.76         7.37 o                         
   1  18   7          4.44         24.41         5.51 o                         
   2  18   7         20.67         32.96         5.67 o                         
   3  18   7          1.61          2.62         5.47 o                         
  -7  19   7         17.89         15.94         7.38 o                         
  -6  19   7         53.80         63.59         6.90 o                         
  -5  19   7         15.83         23.35         6.42 o                         
  -4  19   7          1.95          1.28         4.74 o                         
  -3  19   7        107.01         97.84         6.49 o                         
  -2  19   7         45.25         44.51         5.53 o                         
  -1  19   7         88.81         95.48         6.63 o                         
   0  19   7         92.83         77.74         7.59 o                         
   1  19   7         70.74         68.15        11.36 o                         
   2  19   7         58.92        104.39        10.46 o                         
  -6  20   7          0.53         -3.84         5.76 o                         
  -5  20   7         21.06         23.16         7.98 o                         
  -4  20   7         21.49         27.46         5.42 o                         
  -3  20   7         63.09         60.89         6.04 o                         
  -2  20   7         88.84         91.10         6.62 o                         
  -1  20   7         10.65         12.99         6.70 o                         
   0  20   7        147.82        138.68        18.93 o                         
 -14   0   8          2.43         -5.22         5.22 o                         
 -13   0   8         73.84         83.43         7.70 o                         
 -12   0   8        766.40        758.85        29.82 o                         
 -11   0   8          0.78         -3.64         6.35 o                         
 -10   0   8         46.79         61.48         8.54 o                         
  -9   0   8        282.75        228.62         9.13 o                         
  -8   0   8        785.03        783.94        17.26 o                         
  -7   0   8        148.22        135.36         7.55 o                         
  -6   0   8       1139.36        965.51       180.54 o                         
  -5   0   8        580.97        411.19         6.32 o                         
  -4   0   8          6.66         11.87         8.19 o                         
  -3   0   8        664.58        727.60        37.42 o                         
  -2   0   8       2269.81       2523.26       158.95 o                         
  -1   0   8         40.86         51.53         9.82 o                         
   0   0   8         66.15         77.37         5.43 o                         
   1   0   8         10.35         16.10         7.12 o                         
   2   0   8         23.62         23.06        14.87 o                         
   3   0   8        102.28        114.50        19.60 o                         
   4   0   8         78.54        110.41        17.80 o                         
   5   0   8        129.87        140.00        18.40 o                         
   6   0   8         52.78         44.39        13.52 o                         
   7   0   8         13.57          2.07        10.93 o                         
 -14   1   8         70.63         48.85        11.36 o                         
 -13   1   8         81.03         66.95         4.85 o                         
 -12   1   8         86.92         89.49         5.24 o                         
 -11   1   8         23.17         19.39         3.55 o                         
 -10   1   8        684.58        611.99        10.15 o                         
  -9   1   8        118.00         92.10         4.66 o                         
  -8   1   8         44.09         36.71         3.28 o                         
  -7   1   8        263.77        257.60         5.33 o                         
  -6   1   8         86.59         68.50         4.67 o                         
  -5   1   8         17.81         18.55         2.85 o                         
  -4   1   8        406.37        336.13        22.92 o                         
  -3   1   8       2461.86       2662.75        37.38 o                         
  -2   1   8         10.49         10.26         5.81 o                         
  -1   1   8        126.73        139.48         8.39 o                         
   0   1   8        102.08        113.14         4.36 o                         
   1   1   8        148.51        121.62        17.80 o                         
   2   1   8         98.97         95.59        12.68 o                         
   3   1   8          8.31         13.12         9.71 o                         
   4   1   8         52.82         66.19        11.25 o                         
   5   1   8         10.24          3.41        25.39 o                         
   6   1   8          0.32         13.21         8.66 o                         
   7   1   8         30.60         40.53         9.18 o                         
 -13   2   8          0.01         -1.74         3.64 o                         
 -12   2   8         12.72          6.43         3.43 o                         
 -11   2   8         36.60         34.46         3.95 o                         
 -10   2   8         17.07         20.65         3.45 o                         
  -9   2   8        283.73        278.72         7.07 o                         
  -8   2   8        462.29        412.82         7.38 o                         
  -7   2   8          0.13          1.24         2.72 o                         
  -6   2   8        215.46        235.34         6.77 o                         
  -5   2   8        309.46        269.29         8.62 o                         
  -4   2   8          1.33          3.23         3.04 o                         
  -3   2   8       1627.10       1832.24        25.54 o                         
  -2   2   8         42.50         60.78         6.98 o                         
  -1   2   8        607.19        658.24        14.90 o                         
   0   2   8        123.34        126.99         4.32 o                         
   1   2   8          2.70          1.95         7.44 o                         
   2   2   8        244.33        227.78        19.62 o                         
   3   2   8         27.00         30.20         9.58 o                         
   4   2   8         94.42         95.18        18.08 o                         
   5   2   8        485.84        552.13        21.15 o                         
   6   2   8        124.84        128.95        13.46 o                         
   7   2   8          4.03         26.04         8.91 o                         
 -13   3   8          0.15          6.88         4.58 o                         
 -12   3   8         61.88         50.97         4.53 o                         
 -11   3   8         37.41         32.07         4.01 o                         
 -10   3   8         13.09         13.41         3.31 o                         
  -9   3   8        151.04        124.07         5.11 o                         
  -8   3   8        459.95        407.84         7.38 o                         
  -7   3   8          1.84         -2.29         2.53 o                         
  -6   3   8        264.66        240.34         6.30 o                         
  -5   3   8        879.01        802.51        33.98 o                         
  -4   3   8       1217.18       1154.05        58.51 o                         
  -3   3   8         18.14         15.40         5.53 o                         
  -2   3   8        201.98        212.34        10.01 o                         
  -1   3   8        254.52        289.47        10.40 o                         
   0   3   8       2039.43       1879.37        47.85 o                         
   1   3   8          3.93         16.17         5.73 o                         
   2   3   8         27.29         26.04         8.11 o                         
   3   3   8         36.88         17.00         8.39 o                         
   4   3   8        138.98        132.89        14.27 o                         
   5   3   8          8.19         11.12         7.54 o                         
   6   3   8         55.37         64.56        10.09 o                         
   7   3   8         31.25         52.30         9.53 o                         
 -13   4   8         21.47         29.20         4.22 o                         
 -12   4   8         57.22         64.24         4.91 o                         
 -11   4   8          1.12         -2.21         3.76 o                         
 -10   4   8         28.36         25.91         5.28 o                         
  -9   4   8        134.27        130.60         5.30 o                         
  -8   4   8        112.57        126.71         4.46 o                         
  -7   4   8        120.29        103.71         5.45 o                         
  -6   4   8         56.45         55.22         4.34 o                         
  -5   4   8          4.89          7.07         1.28 o                         
  -4   4   8       1390.79       1434.77        19.14 o                         
  -3   4   8        141.92        151.94         5.09 o                         
  -2   4   8        102.41        104.87         5.19 o                         
  -1   4   8       1882.83       1816.56        52.66 o                         
   0   4   8        335.16        359.65         8.02 o                         
   1   4   8         49.57         49.80         4.30 o                         
   2   4   8        404.72        387.10        12.79 o                         
   3   4   8         33.95         19.39         7.66 o                         
   4   4   8          5.76         10.15         7.38 o                         
   5   4   8         88.63        100.82        13.65 o                         
   6   4   8         13.30         28.05         8.49 o                         
   7   4   8         71.03        104.35        17.12 o                         
 -13   5   8        157.23        149.08         7.35 o                         
 -12   5   8          0.57          3.10         3.39 o                         
 -11   5   8         12.11         13.84         3.62 o                         
 -10   5   8          6.02          5.00         3.54 o                         
  -9   5   8          2.71          2.44         3.17 o                         
  -8   5   8        157.26        145.07         5.61 o                         
  -7   5   8         22.60         27.89         3.44 o                         
  -6   5   8        404.95        388.59        12.78 o                         
  -5   5   8       1521.45       1470.48        25.28 o                         
  -4   5   8        832.40        900.95         8.58 o                         
  -3   5   8         47.11         43.92         4.48 o                         
  -2   5   8        487.91        490.50        12.28 o                         
  -1   5   8        537.36        577.25        17.74 o                         
   0   5   8         14.49         13.46         2.73 o                         
   1   5   8          9.52         10.57         2.61 o                         
   2   5   8        180.73        153.95        11.37 o                         
   3   5   8         93.00         81.96         7.34 o                         
   4   5   8        248.91        255.00        23.43 o                         
   5   5   8          2.04          9.76        14.36 o                         
   6   5   8         14.31         12.99        16.07 o                         
   7   5   8          6.96          0.95         8.60 o                         
 -13   6   8         82.87         88.80         5.51 o                         
 -12   6   8         49.89         50.29         5.45 o                         
 -11   6   8         17.56         17.70         4.65 o                         
 -10   6   8        449.93        414.71         8.72 o                         
  -9   6   8         53.07         48.40         3.96 o                         
  -8   6   8         23.38         35.43         3.87 o                         
  -7   6   8        435.16        414.38         8.27 o                         
  -6   6   8          2.03          4.68         2.48 o                         
  -5   6   8        170.64        138.45         5.92 o                         
  -4   6   8        108.19         92.50         9.08 o                         
  -3   6   8        184.74        197.30         5.06 o                         
  -2   6   8         38.38         54.39         2.95 o                         
  -1   6   8          1.11          1.12         2.85 o                         
   0   6   8          1.57         -0.52         2.57 o                         
   1   6   8          1.58         -0.16         2.37 o                         
   2   6   8        193.96        160.66         6.50 o                         
   3   6   8          0.66         -2.42         3.23 o                         
   4   6   8         97.37        113.87        10.35 o                         
   5   6   8        177.23        178.13        12.30 o                         
   6   6   8         16.50         10.62         7.19 o                         
   7   6   8          2.49          7.07         7.62 o                         
 -13   7   8         66.08         67.17         5.49 o                         
 -12   7   8         72.06         80.85         5.21 o                         
 -11   7   8         13.88          9.81         4.22 o                         
 -10   7   8        855.49        871.32        12.29 o                         
  -9   7   8          4.49          3.83         3.20 o                         
  -8   7   8          0.23          0.82         3.04 o                         
  -7   7   8        626.77        598.43        13.36 o                         
  -6   7   8        953.88        949.93        15.47 o                         
  -5   7   8          1.93          3.16         2.50 o                         
  -4   7   8         48.11         47.28         4.12 o                         
  -3   7   8          0.16          0.39         1.62 o                         
  -2   7   8        495.16        416.76        37.88 o                         
  -1   7   8         10.02         12.25         2.01 o                         
   0   7   8         11.55          9.22         2.25 o                         
   1   7   8        101.36         90.26         3.87 o                         
   2   7   8          6.60         18.47         2.93 o                         
   3   7   8          7.40          8.60         4.18 o                         
   4   7   8         23.35         29.16        20.09 o                         
   5   7   8         52.93         60.55         8.94 o                         
   6   7   8          4.28         30.79        22.57 o                         
 -13   8   8         63.46         62.84         5.21 o                         
 -12   8   8        213.69        262.30         7.84 o                         
 -11   8   8         51.12         45.42         5.50 o                         
 -10   8   8        137.25        139.91         5.89 o                         
  -9   8   8          0.99          4.62         3.37 o                         
  -8   8   8        118.35        125.96         5.45 o                         
  -7   8   8         58.29         69.15         5.04 o                         
  -6   8   8         24.94         23.40         2.57 o                         
  -5   8   8          1.01         -1.87         2.33 o                         
  -4   8   8        418.46        426.53        10.56 o                         
  -3   8   8         76.71         82.99         3.93 o                         
  -2   8   8         35.58         40.27         2.61 o                         
  -1   8   8         45.10         33.23         4.87 o                         
   0   8   8         16.77         16.66         2.15 o                         
   1   8   8        259.30        253.81         7.87 o                         
   2   8   8         65.27         73.37         5.20 o                         
   3   8   8         44.41         45.28         4.42 o                         
   4   8   8         14.43         12.06        11.53 o                         
   5   8   8          0.70          6.30        11.02 o                         
   6   8   8         58.77         76.30        24.82 o                         
 -12   9   8        100.11        106.10         6.42 o                         
 -11   9   8          4.35          4.19         5.69 o                         
 -10   9   8         44.33         39.60         4.06 o                         
  -9   9   8         26.92         29.93         3.67 o                         
  -8   9   8        189.02        198.51         6.19 o                         
  -7   9   8         21.26         27.55         4.00 o                         
  -6   9   8          3.00         -0.81         3.21 o                         
  -5   9   8        223.63        231.89         9.96 o                         
  -4   9   8        199.61        212.57         7.66 o                         
  -3   9   8        125.64        109.13         3.79 o                         
  -2   9   8         72.20         61.99         3.26 o                         
  -1   9   8         41.39         31.88         4.11 o                         
   0   9   8        277.02        242.09         9.41 o                         
   1   9   8         12.87         13.20         3.13 o                         
   2   9   8          0.27          4.52         2.93 o                         
   3   9   8          0.15          7.22         3.50 o                         
   4   9   8         32.66         36.30         5.72 o                         
   5   9   8          4.28          4.63         5.52 o                         
   6   9   8         77.22         79.03         8.09 o                         
 -12  10   8         21.44         25.84         4.21 o                         
 -11  10   8        190.72        174.19         7.63 o                         
 -10  10   8          4.70          8.53         4.45 o                         
  -9  10   8         53.86         51.45         5.10 o                         
  -8  10   8         80.09         93.99         5.13 o                         
  -7  10   8        229.31        226.68         6.16 o                         
  -6  10   8        165.83        147.91         4.52 o                         
  -5  10   8          0.01         -3.64         3.64 o                         
  -4  10   8         20.66         21.28         3.90 o                         
  -3  10   8        246.67        247.30         7.68 o                         
  -2  10   8        337.42        303.44         9.60 o                         
  -1  10   8          3.69          4.01         2.79 o                         
   0  10   8        300.30        264.74        14.37 o                         
   1  10   8          3.36          6.99         3.14 o                         
   2  10   8        174.02        147.94         5.51 o                         
   3  10   8          1.74          1.39         5.40 o                         
   4  10   8          9.08         15.69         5.20 o                         
   5  10   8         15.66         20.19         5.82 o                         
   6  10   8         29.27         13.39         6.31 o                         
 -12  11   8         18.79         13.65         4.58 o                         
 -11  11   8          4.24          6.08         3.58 o                         
 -10  11   8        221.28        235.42         7.19 o                         
  -9  11   8         15.65         17.76         4.06 o                         
  -8  11   8          3.00          5.84         3.26 o                         
  -7  11   8        162.26        168.64         4.97 o                         
  -6  11   8         11.33         19.77         5.94 o                         
  -5  11   8         45.76         39.05         4.58 o                         
  -4  11   8       2123.71       2157.89        43.72 o                         
  -3  11   8          6.69          6.13         2.35 o                         
  -2  11   8         25.08         27.20         3.60 o                         
  -1  11   8         90.03         76.32         7.11 o                         
   0  11   8          3.31          1.68         5.30 o                         
   1  11   8         58.58         56.89         6.88 o                         
   2  11   8          4.08          7.50         4.16 o                         
   3  11   8         10.54         12.42         3.88 o                         
   4  11   8          6.04         10.33         5.27 o                         
   5  11   8         34.11         32.37        10.55 o                         
 -11  12   8        228.40        243.63         8.31 o                         
 -10  12   8         38.43         36.26         5.23 o                         
  -9  12   8        101.93        112.01         6.28 o                         
  -8  12   8        302.22        311.43        10.11 o                         
  -7  12   8         76.43         85.92         4.25 o                         
  -6  12   8        106.79        114.11         5.89 o                         
  -5  12   8        562.07        565.62        23.16 o                         
  -4  12   8         69.25         69.83         3.91 o                         
  -3  12   8        128.76        121.09         6.87 o                         
  -2  12   8        179.13        147.54         8.72 o                         
  -1  12   8         71.25         63.21         5.06 o                         
   0  12   8         14.23         10.11         4.02 o                         
   1  12   8         14.95         10.89         5.79 o                         
   2  12   8         65.75         70.43         8.33 o                         
   3  12   8        102.89         99.16         7.97 o                         
   4  12   8         36.30         39.96        10.63 o                         
   5  12   8         19.35         40.00        10.61 o                         
 -11  13   8          9.72         10.08         5.81 o                         
 -10  13   8         31.30         44.55         5.19 o                         
  -9  13   8         32.65         30.95         4.42 o                         
  -8  13   8          0.02          4.61         4.78 o                         
  -7  13   8         16.71         13.48         3.32 o                         
  -6  13   8         58.40         55.73         4.06 o                         
  -5  13   8         92.82         89.51         6.15 o                         
  -4  13   8         27.43         24.62         4.51 o                         
  -3  13   8        170.99        165.88         7.06 o                         
  -2  13   8        138.41        112.35        13.45 o                         
  -1  13   8          8.91         10.06         3.95 o                         
   0  13   8         14.92         15.03         4.08 o                         
   1  13   8          0.02          0.27         6.09 o                         
   2  13   8        307.67        318.58        23.94 o                         
   3  13   8          0.22         -4.70        29.80 o                         
   4  13   8          2.23          9.82        12.82 o                         
 -10  14   8         60.67         48.85         6.64 o                         
  -9  14   8         18.15         19.09         4.12 o                         
  -8  14   8        589.86        595.21        13.39 o                         
  -7  14   8          2.91          7.95         6.64 o                         
  -6  14   8         52.78         53.36         7.18 o                         
  -5  14   8          1.50          1.45         4.79 o                         
  -4  14   8          5.64          0.72         4.55 o                         
  -3  14   8        152.82        143.22         7.21 o                         
  -2  14   8        149.38        144.38         7.47 o                         
  -1  14   8        226.51        205.78         8.93 o                         
   0  14   8        206.07        205.66        16.23 o                         
   1  14   8          1.97         -6.18         8.73 o                         
   2  14   8         63.86         74.94         8.90 o                         
   3  14   8         30.33         45.40         8.37 o                         
   4  14   8         31.42         45.91        23.73 o                         
 -10  15   8         66.99         62.46         8.64 o                         
  -9  15   8          3.61          4.70         6.73 o                         
  -8  15   8         12.53         21.63         6.66 o                         
  -7  15   8         15.61         12.86         6.66 o                         
  -6  15   8          1.59          1.20         7.07 o                         
  -5  15   8          0.87          2.24         5.01 o                         
  -4  15   8         12.74         16.35         4.91 o                         
  -3  15   8         37.48         37.75         6.03 o                         
  -2  15   8          9.52          7.82         4.64 o                         
  -1  15   8          0.02          9.07         4.62 o                         
   0  15   8         65.47         63.78         5.77 o                         
   1  15   8          1.65          5.54         5.74 o                         
   2  15   8          2.46          4.76         6.40 o                         
   3  15   8         21.20         20.19         7.60 o                         
  -9  16   8          0.02         -1.58         6.95 o                         
  -8  16   8         46.39         38.97         7.63 o                         
  -7  16   8         61.22         59.33         8.36 o                         
  -6  16   8          6.51          7.22         6.88 o                         
  -5  16   8         97.58         96.20         6.65 o                         
  -4  16   8         13.70         24.07         7.18 o                         
  -3  16   8        119.91         97.62         6.93 o                         
  -2  16   8          0.64          1.86         4.76 o                         
  -1  16   8         27.04         37.41         5.98 o                         
   0  16   8         20.47         23.61         5.10 o                         
   1  16   8        367.70        354.91        31.18 o                         
   2  16   8         37.02         38.80        12.26 o                         
  -8  17   8          1.29         -0.17         8.99 o                         
  -7  17   8          9.82         15.52         7.31 o                         
  -6  17   8         22.64         22.00         7.15 o                         
  -5  17   8          3.09          9.55         4.98 o                         
  -4  17   8          5.41         10.11         5.47 o                         
  -3  17   8        430.52        437.10        23.83 o                         
  -2  17   8        122.01        119.03         7.77 o                         
  -1  17   8          0.43         -2.07         4.71 o                         
   0  17   8        117.78        111.55        15.01 o                         
   1  17   8         79.42         77.98        15.12 o                         
  -7  18   8         15.13         15.16         8.80 o                         
  -6  18   8          3.93          0.85         5.48 o                         
  -5  18   8        159.79        150.60         8.63 o                         
  -4  18   8          8.50         12.53         5.48 o                         
  -3  18   8        298.82        264.55        19.84 o                         
  -2  18   8        195.39        205.35        10.11 o                         
  -1  18   8          0.03          2.32         6.08 o                         
   0  18   8        134.36        147.12        13.83 o                         
  -5  19   8         89.59         98.00         7.74 o                         
  -4  19   8         86.14         88.24         7.53 o                         
  -3  19   8          3.09          6.73        10.62 o                         
  -2  19   8        409.70        346.58        24.45 o                         
 -13   1   9          2.54         -1.36         5.30 o                         
 -12   1   9          1.87          6.80         4.61 o                         
 -11   1   9         15.60         22.47         7.14 o                         
 -10   1   9          1.31          4.30         3.28 o                         
  -9   1   9         20.98         27.64         3.62 o                         
  -8   1   9          8.90         20.59         3.65 o                         
  -7   1   9        186.34        209.56         9.10 o                         
  -6   1   9         37.79         42.43         6.16 o                         
  -5   1   9        184.31        175.51         9.05 o                         
  -4   1   9        954.90       1039.50        20.84 o                         
  -3   1   9       1298.19       1465.92        40.57 o                         
  -2   1   9        307.53        333.40        20.08 o                         
  -1   1   9       1275.72       1385.82        22.54 o                         
   0   1   9         53.88         59.06         7.53 o                         
   1   1   9        335.78        302.05         9.03 o                         
   2   1   9        266.37        250.54        27.46 o                         
   3   1   9        111.27        108.26        13.12 o                         
   4   1   9          2.65          0.39         9.50 o                         
   5   1   9          0.08         12.30         8.62 o                         
   6   1   9         70.76         69.44        11.00 o                         
 -13   2   9          0.28          5.82         6.86 o                         
 -12   2   9          2.40          8.02         4.28 o                         
 -11   2   9        149.87        131.64         6.82 o                         
 -10   2   9          1.29         11.75         4.13 o                         
  -9   2   9          5.19          6.71         3.81 o                         
  -8   2   9         40.49         42.70         4.26 o                         
  -7   2   9         35.86         44.01         3.88 o                         
  -6   2   9         69.29         81.54         7.06 o                         
  -5   2   9         62.68         59.41         6.97 o                         
  -4   2   9        444.93        471.00        14.53 o                         
  -3   2   9        455.82        440.68        14.95 o                         
  -2   2   9        685.04        761.95        16.91 o                         
  -1   2   9        581.46        628.10        15.38 o                         
   0   2   9          0.02          1.59         3.64 o                         
   1   2   9         49.49         52.60         5.34 o                         
   2   2   9         11.49         19.03         6.11 o                         
   3   2   9         22.21         27.85         7.07 o                         
   4   2   9          0.10         -8.94         8.94 o                         
   5   2   9        233.12        282.09        16.84 o                         
   6   2   9        173.10        205.43        18.70 o                         
 -13   3   9         52.09         70.57         7.01 o                         
 -12   3   9         13.61         13.81         5.34 o                         
 -11   3   9         32.04         43.32         7.29 o                         
 -10   3   9        551.20        571.12        20.58 o                         
  -9   3   9        239.07        224.66         7.45 o                         
  -8   3   9        100.08        104.47         6.39 o                         
  -7   3   9        196.70        193.66         6.90 o                         
  -6   3   9          0.16          9.34         7.74 o                         
  -5   3   9         73.04         86.70         7.55 o                         
  -4   3   9       1040.92       1110.67        25.54 o                         
  -3   3   9         27.59         38.15         6.11 o                         
  -2   3   9         49.59         80.29         6.94 o                         
  -1   3   9       1108.01       1209.27        23.96 o                         
   0   3   9         81.71        104.25         5.80 o                         
   1   3   9        211.35        210.57        15.46 o                         
   2   3   9        111.36        111.30         9.94 o                         
   3   3   9         16.79         11.43         5.97 o                         
   4   3   9         48.08         45.75         9.44 o                         
   5   3   9          9.81         15.50        18.65 o                         
 -13   4   9          0.19          0.52         4.30 o                         
 -12   4   9         84.06        109.06         6.83 o                         
 -11   4   9          9.12         13.28         4.30 o                         
 -10   4   9        188.72        195.70         8.96 o                         
  -9   4   9        135.84        157.46         6.53 o                         
  -8   4   9        290.87        249.37         7.63 o                         
  -7   4   9        639.11        635.76        10.95 o                         
  -6   4   9          0.46          7.44         6.13 o                         
  -5   4   9          5.95          7.40         6.52 o                         
  -4   4   9        449.79        516.03        13.40 o                         
  -3   4   9        552.78        598.31        14.44 o                         
  -2   4   9        231.91        197.58        11.05 o                         
  -1   4   9         76.53         71.70        10.11 o                         
   0   4   9        137.50        146.88        10.71 o                         
   1   4   9        117.77        117.95         7.97 o                         
   2   4   9        181.66        169.21        11.92 o                         
   3   4   9        242.92        248.22        13.19 o                         
   4   4   9         62.72         60.65        14.74 o                         
   5   4   9         10.68         32.98        10.55 o                         
 -12   5   9         40.46         40.88         6.89 o                         
 -11   5   9          8.10         10.69         4.21 o                         
 -10   5   9        130.35        117.69         6.50 o                         
  -9   5   9         37.61         32.08         5.37 o                         
  -8   5   9         87.03        122.52         9.46 o                         
  -7   5   9        433.63        453.18         9.52 o                         
  -6   5   9        521.81        536.90        10.34 o                         
  -5   5   9          0.86         -4.41         5.69 o                         
  -4   5   9         16.51         17.69         5.69 o                         
  -3   5   9        997.35       1124.48        38.55 o                         
  -2   5   9          6.18         11.40         3.40 o                         
  -1   5   9          1.82          5.23         4.32 o                         
   0   5   9        350.36        365.77        13.74 o                         
   1   5   9        351.56        374.48        10.37 o                         
   2   5   9         90.48        118.10         7.18 o                         
   3   5   9         21.43         27.02         6.44 o                         
   4   5   9         68.50         64.16        15.43 o                         
   5   5   9         51.33         51.79         9.50 o                         
 -12   6   9        187.14        172.46         7.82 o                         
 -11   6   9          7.27         10.10         4.41 o                         
 -10   6   9         59.08         57.38         5.31 o                         
  -9   6   9         29.91         34.58         4.43 o                         
  -8   6   9          0.87         -2.34         3.74 o                         
  -7   6   9        341.27        326.26         8.43 o                         
  -6   6   9         55.93         45.95         4.19 o                         
  -5   6   9         10.44         11.98         3.27 o                         
  -4   6   9         52.27         63.50        11.59 o                         
  -3   6   9        271.00        278.87        11.91 o                         
  -2   6   9        129.37        147.75         6.44 o                         
  -1   6   9          3.89          6.36         3.15 o                         
   0   6   9        210.91        234.32        15.64 o                         
   1   6   9          0.01          0.63         4.78 o                         
   2   6   9         34.17         36.03         5.17 o                         
   3   6   9         28.33         28.07         7.51 o                         
   4   6   9         69.95         71.40        28.88 o                         
   5   6   9          4.69         12.37        15.64 o                         
 -12   7   9          2.25          3.82         5.04 o                         
 -11   7   9         55.23         48.94         6.01 o                         
 -10   7   9         52.94         57.25         5.20 o                         
  -9   7   9        376.30        352.56        10.26 o                         
  -8   7   9          0.17          4.64         3.97 o                         
  -7   7   9         45.58         38.28         4.37 o                         
  -6   7   9        201.36        197.18         7.29 o                         
  -5   7   9        416.96        408.21        13.55 o                         
  -4   7   9         14.06         25.11         5.65 o                         
  -3   7   9         11.47          9.82         4.88 o                         
  -2   7   9          4.15          4.51         6.64 o                         
  -1   7   9        136.06        159.59         8.14 o                         
   0   7   9        879.64        854.59        16.19 o                         
   1   7   9         10.35          5.13         3.13 o                         
   2   7   9         32.77         30.15         7.27 o                         
   3   7   9         46.31         25.35         7.01 o                         
   4   7   9        248.74        267.98        14.59 o                         
   5   7   9         16.31         35.61        11.19 o                         
 -12   8   9         41.63         52.77         5.63 o                         
 -11   8   9         52.46         54.82         5.45 o                         
 -10   8   9        104.53        104.93         6.29 o                         
  -9   8   9         17.81         10.69         3.77 o                         
  -8   8   9          4.01          4.24         3.53 o                         
  -7   8   9         75.22         87.86         5.37 o                         
  -6   8   9         83.50         72.96         5.43 o                         
  -5   8   9          9.76         12.44         3.76 o                         
  -4   8   9        115.33        117.94        11.35 o                         
  -3   8   9        235.38        228.45        10.56 o                         
  -2   8   9         99.03        118.36        12.66 o                         
  -1   8   9         26.69         36.51         6.69 o                         
   0   8   9         20.36         25.49         4.20 o                         
   1   8   9         60.56         51.38         9.32 o                         
   2   8   9        112.46        138.70         6.97 o                         
   3   8   9         29.87         14.73         4.81 o                         
   4   8   9         16.63         19.35         5.85 o                         
   5   8   9          6.23         -6.08        20.32 o                         
 -11   9   9        138.48        154.81         7.53 o                         
 -10   9   9        126.45        128.90        11.10 o                         
  -9   9   9         53.67         50.78         5.08 o                         
  -8   9   9         31.09         27.24         4.16 o                         
  -7   9   9        337.60        344.97         9.50 o                         
  -6   9   9        198.90        186.34        11.02 o                         
  -5   9   9        825.10        871.30        13.50 o                         
  -4   9   9        173.13        201.47         7.10 o                         
  -3   9   9        160.77        150.37        10.21 o                         
  -2   9   9        108.91        104.05         7.94 o                         
  -1   9   9         28.85         27.79        16.07 o                         
   0   9   9        151.17        141.62        13.68 o                         
   1   9   9         23.21         33.56         5.23 o                         
   2   9   9         88.32         94.12        12.05 o                         
   3   9   9         49.27         45.85         8.78 o                         
   4   9   9         48.73         57.22        13.13 o                         
 -11  10   9         84.57         74.40         6.85 o                         
 -10  10   9         27.67         36.05         4.66 o                         
  -9  10   9         21.92         20.30         4.99 o                         
  -8  10   9        187.04        212.47         7.75 o                         
  -7  10   9         68.10         71.07         5.08 o                         
  -6  10   9        202.82        197.80         9.40 o                         
  -5  10   9         73.57         76.30         5.27 o                         
  -4  10   9         88.50         85.06         5.44 o                         
  -3  10   9        141.83        159.86         6.77 o                         
  -2  10   9          1.64         -1.14        10.33 o                         
  -1  10   9         24.61         36.25        38.85 o                         
   0  10   9        101.76        125.46        64.54 o                         
   1  10   9         74.97         80.37         6.61 o                         
   2  10   9         23.68         27.48         9.76 o                         
   3  10   9          5.94         14.09         6.57 o                         
   4  10   9          2.17         12.11        53.74 o                         
 -11  11   9          0.65          2.42         5.89 o                         
 -10  11   9         68.46         96.24         7.60 o                         
  -9  11   9          3.85          9.65         3.68 o                         
  -8  11   9        129.03        130.95         6.34 o                         
  -7  11   9        344.51        371.97         9.91 o                         
  -6  11   9          0.09          3.42         4.66 o                         
  -5  11   9         17.71         20.32         4.11 o                         
  -4  11   9         64.94         75.36         7.57 o                         
  -3  11   9        102.58         97.87        13.47 o                         
  -2  11   9         18.57         32.31        11.51 o                         
  -1  11   9        226.64        225.06        18.65 o                         
   0  11   9         24.81         -4.82        18.63 o                         
   1  11   9        215.15        236.41        21.66 o                         
   2  11   9        215.55        260.04        17.63 o                         
   3  11   9          2.76          7.73         6.59 o                         
 -10  12   9         11.92         17.14         4.34 o                         
  -9  12   9          3.76          1.16         3.84 o                         
  -8  12   9          5.62          5.03         5.15 o                         
  -7  12   9         83.93         71.83         5.18 o                         
  -6  12   9         55.43         55.84         8.05 o                         
  -5  12   9         49.88         53.83         7.15 o                         
  -4  12   9          0.44          0.87         5.88 o                         
  -3  12   9         40.33         57.55         7.47 o                         
  -2  12   9        174.56        142.40        15.64 o                         
  -1  12   9         12.41         10.84        11.08 o                         
   0  12   9         18.83         10.84        18.23 o                         
   1  12   9        190.62        269.80        23.94 o                         
   2  12   9          0.11         11.00        24.20 o                         
   3  12   9        157.54        177.72        16.06 o                         
 -10  13   9         14.75         14.22         7.53 o                         
  -9  13   9          8.96          8.85         4.07 o                         
  -8  13   9        213.82        240.90        11.64 o                         
  -7  13   9         82.79         84.69         8.03 o                         
  -6  13   9          3.15         14.77         6.86 o                         
  -5  13   9        291.81        310.91        17.40 o                         
  -4  13   9        101.37        113.99        14.02 o                         
  -3  13   9         19.52         29.72         7.30 o                         
  -2  13   9          2.05         22.62        23.98 o                         
  -1  13   9          0.38         19.76        15.85 o                         
   0  13   9         15.59         14.94        11.18 o                         
   1  13   9          0.02          6.53         6.96 o                         
   2  13   9        130.24        163.75        15.51 o                         
  -9  14   9         62.12         60.90         8.55 o                         
  -8  14   9        281.98        313.03        13.09 o                         
  -7  14   9         12.65         16.81         6.42 o                         
  -6  14   9        243.78        280.44        12.62 o                         
  -5  14   9         46.64         28.64         8.31 o                         
  -4  14   9          3.79         14.58         6.89 o                         
  -3  14   9         11.32         30.99        14.36 o                         
  -2  14   9        136.58        133.53        17.31 o                         
  -1  14   9          1.97         18.57        12.72 o                         
   0  14   9         20.08         12.96        11.95 o                         
   1  14   9          1.46         -4.78        16.94 o                         
   2  14   9         76.98         68.73        20.35 o                         
  -8  15   9         43.50         40.50         7.74 o                         
  -7  15   9         74.16         87.13         8.99 o                         
  -6  15   9          8.80         13.94         8.66 o                         
  -5  15   9         27.62         31.67         7.69 o                         
  -4  15   9         23.11         27.85         7.99 o                         
  -3  15   9        254.48        264.54        28.09 o                         
  -2  15   9        173.37        146.16        17.76 o                         
  -1  15   9         71.64         72.49        15.53 o                         
   0  15   9          6.06          6.75        11.92 o                         
   1  15   9         35.90         12.86        22.14 o                         
  -7  16   9         17.39         27.31         7.93 o                         
  -6  16   9         18.11          4.80         7.48 o                         
  -5  16   9         68.45         69.05         6.16 o                         
  -4  16   9        101.86        114.35        15.94 o                         
  -3  16   9         16.49         29.05        14.18 o                         
  -2  16   9         11.69         17.32        13.71 o                         
  -1  16   9         48.37         23.35        13.24 o                         
   0  16   9          0.01         22.73        39.73 o                         
  -5  17   9          0.01         12.40         7.93 o                         
  -4  17   9        147.78        167.27        19.10 o                         
  -3  17   9        222.21        266.79        22.20 o                         
  -2  17   9         16.15          3.57        12.14 o                         
 -12   0  10          7.89         15.77         8.22 o                         
 -11   0  10        145.76        118.67        13.18 o                         
 -10   0  10         11.67         14.98         9.28 o                         
  -9   0  10        101.38        123.89        14.53 o                         
  -8   0  10         47.22         46.68        11.00 o                         
  -7   0  10        187.16        222.51        17.35 o                         
  -6   0  10        293.62        251.05        28.49 o                         
  -5   0  10          6.86         14.31         8.45 o                         
  -4   0  10         49.82         72.57        20.05 o                         
  -3   0  10       2905.05       3179.55        49.97 o                         
  -2   0  10         84.40         98.08        12.73 o                         
  -1   0  10         46.34         40.06         9.44 o                         
   0   0  10        306.96        302.04        41.22 o                         
   1   0  10        466.76        472.16        48.09 o                         
   2   0  10         46.11         50.04        19.13 o                         
   3   0  10        420.59        376.41        74.51 o                         
   4   0  10        924.30       1117.88        45.10 o                         
 -12   1  10         14.75         11.79         5.77 o                         
 -11   1  10        118.64        119.45         9.21 o                         
 -10   1  10        126.61        118.94         9.74 o                         
  -9   1  10         91.76        118.70         9.55 o                         
  -8   1  10          1.37         11.90         6.25 o                         
  -7   1  10         30.88         38.38         7.16 o                         
  -6   1  10         74.34         73.79         7.98 o                         
  -5   1  10         89.24         89.07         8.70 o                         
  -4   1  10          0.78          7.03         7.70 o                         
  -3   1  10         34.85         38.70         7.49 o                         
  -2   1  10        306.78        351.20        13.11 o                         
  -1   1  10          9.30         15.76         6.42 o                         
   0   1  10        281.91        273.20        14.20 o                         
   1   1  10          0.80          6.17         6.87 o                         
   2   1  10        174.49        168.42         9.41 o                         
   3   1  10          3.27          3.43         4.94 o                         
   4   1  10          0.52         -3.05         9.06 o                         
 -12   2  10         53.55         45.98         9.20 o                         
 -11   2  10         40.30         27.65         6.59 o                         
 -10   2  10         39.89         30.87         6.65 o                         
  -9   2  10          0.03         -0.43         5.79 o                         
  -8   2  10         12.21         10.79         8.80 o                         
  -7   2  10          4.32          4.67         7.38 o                         
  -6   2  10         50.53         40.76         6.98 o                         
  -5   2  10        899.35        934.61        26.48 o                         
  -4   2  10         82.49         78.42         8.69 o                         
  -3   2  10        240.14        254.52        11.41 o                         
  -2   2  10       1460.42       1674.10        39.22 o                         
  -1   2  10         14.06         19.92         7.49 o                         
   0   2  10          2.01         12.02         5.72 o                         
   1   2  10        229.58        239.70        14.37 o                         
   2   2  10        105.20        109.06         9.12 o                         
   3   2  10          0.13          5.10         5.66 o                         
   4   2  10         14.37         -3.36         6.15 o                         
 -12   3  10         43.07         51.82         7.06 o                         
 -11   3  10         36.30         40.05        15.43 o                         
 -10   3  10         34.03         28.59         6.72 o                         
  -9   3  10         76.49         86.54         7.72 o                         
  -8   3  10         10.99         15.90         6.24 o                         
  -7   3  10        135.74        156.32         9.88 o                         
  -6   3  10         55.77         68.25        13.93 o                         
  -5   3  10         68.02         87.87         8.65 o                         
  -4   3  10        508.84        543.69        23.17 o                         
  -3   3  10         18.25         19.53         7.05 o                         
  -2   3  10         13.03         14.84         9.13 o                         
  -1   3  10        729.32        801.72        21.03 o                         
   0   3  10        254.61        240.89        10.33 o                         
   1   3  10        122.46        119.17        13.54 o                         
   2   3  10          0.86          4.07         5.03 o                         
   3   3  10         66.51         56.05         7.45 o                         
   4   3  10        345.77        403.36        26.46 o                         
 -12   4  10         25.50         18.64         6.12 o                         
 -11   4  10          0.22         -5.88         5.88 o                         
 -10   4  10         82.54         73.84         8.13 o                         
  -9   4  10         29.98         28.55        10.53 o                         
  -8   4  10        168.08        171.10        10.05 o                         
  -7   4  10        190.70        187.67        10.16 o                         
  -6   4  10        136.09        187.24        18.21 o                         
  -5   4  10        372.56        362.48        17.49 o                         
  -4   4  10         34.09         44.04         7.67 o                         
  -3   4  10        146.21        150.01        10.37 o                         
  -2   4  10        329.54        364.55        14.47 o                         
  -1   4  10         54.12         56.24         7.96 o                         
   0   4  10         11.69         18.64         5.21 o                         
   1   4  10          0.03          3.25         5.13 o                         
   2   4  10        619.92        670.35        23.47 o                         
   3   4  10         28.89         31.61         9.55 o                         
   4   4  10         43.87         29.47         9.09 o                         
 -11   5  10         18.98         28.21         6.14 o                         
 -10   5  10          8.55         13.02         5.81 o                         
  -9   5  10          2.71          8.01         5.43 o                         
  -8   5  10         50.07         51.92         7.03 o                         
  -7   5  10         31.28         48.05         9.08 o                         
  -6   5  10          3.56         10.02         6.39 o                         
  -5   5  10         26.47         26.99         6.58 o                         
  -4   5  10        213.06        241.09        11.94 o                         
  -3   5  10        117.01        113.84        10.34 o                         
  -2   5  10        440.04        469.26        29.88 o                         
  -1   5  10        232.20        238.81        19.60 o                         
   0   5  10        276.77        269.82        18.12 o                         
   1   5  10         18.57         22.71        11.86 o                         
   2   5  10         17.31         16.49         5.89 o                         
   3   5  10          4.23         14.66         8.34 o                         
 -11   6  10         17.29         30.60         8.11 o                         
 -10   6  10        385.43        383.46        13.08 o                         
  -9   6  10        162.02        171.60        15.06 o                         
  -8   6  10         23.30         15.97         5.97 o                         
  -7   6  10        445.49        429.93        15.56 o                         
  -6   6  10          2.77          4.99         5.72 o                         
  -5   6  10          0.33          4.50        10.12 o                         
  -4   6  10        194.71        223.82        12.34 o                         
  -3   6  10         10.41          9.31        11.35 o                         
  -2   6  10         49.95         67.14         8.19 o                         
  -1   6  10        110.09        141.51        16.57 o                         
   0   6  10        410.33        453.10        30.70 o                         
   1   6  10          9.22         19.11         6.20 o                         
   2   6  10         16.76         18.79        12.05 o                         
   3   6  10          0.05         -8.79        25.12 o                         
 -11   7  10         16.12         12.90         5.98 o                         
 -10   7  10        522.70        582.73        16.05 o                         
  -9   7  10          4.41          2.47         7.65 o                         
  -8   7  10         92.82        110.41        15.12 o                         
  -7   7  10         16.13         18.39         6.00 o                         
  -6   7  10         16.21         10.43         7.98 o                         
  -5   7  10         18.47         16.45         6.04 o                         
  -4   7  10          5.92         12.79         9.32 o                         
  -3   7  10         61.60         68.89         8.94 o                         
  -2   7  10          1.93          5.08         6.24 o                         
  -1   7  10          2.60          1.90         8.00 o                         
   0   7  10         32.08         13.21        10.39 o                         
   1   7  10        125.36        138.29        17.32 o                         
   2   7  10         46.32         34.55         7.21 o                         
   3   7  10          3.75         -0.49        24.34 o                         
 -11   8  10        134.95        116.89        19.04 o                         
 -10   8  10          1.08         -3.06         6.27 o                         
  -9   8  10         65.64         61.95         7.21 o                         
  -8   8  10         21.20         25.72         5.98 o                         
  -7   8  10         20.60         17.71         5.65 o                         
  -6   8  10        229.39        233.41        11.70 o                         
  -5   8  10          6.47          6.26         5.69 o                         
  -4   8  10          0.32          2.84         5.71 o                         
  -3   8  10          9.82          6.83         6.87 o                         
  -2   8  10         42.16         24.96        15.08 o                         
  -1   8  10          0.44          2.15        10.11 o                         
   0   8  10        196.58        140.89        36.22 o                         
   1   8  10         36.01         47.74         8.78 o                         
   2   8  10         51.12         53.52         7.88 o                         
   3   8  10         25.31         41.91         8.73 o                         
 -10   9  10         18.70         12.97         7.63 o                         
  -9   9  10         19.23         25.41         5.62 o                         
  -8   9  10         20.96         19.40         9.37 o                         
  -7   9  10          6.70          6.99         5.05 o                         
  -6   9  10          6.05          1.87         5.55 o                         
  -5   9  10        340.77        359.30        22.17 o                         
  -4   9  10          7.57          8.35         5.19 o                         
  -3   9  10          2.05         -7.08        15.15 o                         
  -2   9  10         26.37         21.24        11.47 o                         
  -1   9  10          4.96         -5.42        21.88 o                         
   0   9  10          0.08         -7.38        20.90 o                         
   1   9  10         64.59         62.74        14.45 o                         
   2   9  10        153.84        152.61        13.03 o                         
 -10  10  10        217.10        213.11        10.07 o                         
  -9  10  10         31.37         38.63         9.00 o                         
  -8  10  10          0.96         -0.52         7.28 o                         
  -7  10  10         35.73         40.76         6.23 o                         
  -6  10  10          4.30          7.76         5.24 o                         
  -5  10  10        337.03        377.18        24.00 o                         
  -4  10  10         31.43         55.74        16.69 o                         
  -3  10  10          7.98         13.53        11.09 o                         
  -2  10  10         99.55         98.93        27.26 o                         
  -1  10  10         22.84         36.29        15.45 o                         
   0  10  10         77.72         65.43        13.46 o                         
   1  10  10         13.76         10.79         9.15 o                         
   2  10  10         66.88         71.46        11.01 o                         
  -9  11  10          0.03          3.94         4.67 o                         
  -8  11  10        233.73        266.84        11.13 o                         
  -7  11  10        440.53        475.62        24.01 o                         
  -6  11  10         97.26         82.84        22.91 o                         
  -5  11  10         31.80         45.94        15.77 o                         
  -4  11  10          6.89          5.56        12.08 o                         
  -3  11  10          3.49         23.03        12.03 o                         
  -2  11  10          0.13        -17.08        20.99 o                         
  -1  11  10          2.44         -0.97        18.68 o                         
   0  11  10         32.05         16.55        11.36 o                         
   1  11  10          0.83        -11.72        11.72 o                         
  -9  12  10         99.93         50.89        24.64 o                         
  -8  12  10         38.18         54.28        13.26 o                         
  -7  12  10         32.86         32.38        12.19 o                         
  -6  12  10         66.22         60.88        14.38 o                         
  -5  12  10          5.83         -4.63        11.39 o                         
  -4  12  10         13.84          3.94        11.80 o                         
  -3  12  10        351.67        358.20        42.40 o                         
  -2  12  10         70.25         82.17        22.50 o                         
  -1  12  10         14.09          4.66        10.75 o                         
   0  12  10          0.17         21.30        14.46 o                         
  -8  13  10         45.00         49.53        12.68 o                         
  -7  13  10        184.53        244.34        32.95 o                         
  -6  13  10         18.40         21.04        17.35 o                         
  -5  13  10         62.12        102.56        16.35 o                         
  -4  13  10        116.21         88.40        33.09 o                         
  -3  13  10         71.22         76.72        15.42 o                         
  -2  13  10          5.75          7.67        11.79 o                         
  -1  13  10         19.54         30.72        21.57 o                         
   0  13  10         20.49         42.08        12.77 o                         
  -7  14  10          3.85        -24.41        26.29 o                         
  -6  14  10         10.00          3.36        12.56 o                         
  -5  14  10         53.34         95.70        16.72 o                         
  -4  14  10         48.85         42.24        13.76 o                         
  -3  14  10          3.41         32.84        18.25 o                         
  -2  14  10        177.09        176.18        18.66 o                         
 -10   1  11         32.88         26.83         7.56 o                         
  -9   1  11          7.84         11.31         6.63 o                         
  -8   1  11         20.19         30.98         9.31 o                         
  -7   1  11        195.05        202.72        13.33 o                         
  -6   1  11         62.33         65.89        15.00 o                         
  -5   1  11          9.42          3.26         7.67 o                         
  -4   1  11          1.77          1.58        12.69 o                         
  -3   1  11          3.84          0.93         7.51 o                         
  -2   1  11         26.41         15.31         7.11 o                         
  -1   1  11         35.59         35.63         7.58 o                         
   0   1  11         38.41         57.21         8.57 o                         
   1   1  11        295.49        320.24        12.16 o                         
   2   1  11        115.44        109.76         8.79 o                         
 -10   2  11         55.94         41.62         8.04 o                         
  -9   2  11         39.73         56.91         8.57 o                         
  -8   2  11         82.05         76.70         9.44 o                         
  -7   2  11        415.91        465.96        17.53 o                         
  -6   2  11        111.16        126.04        11.15 o                         
  -5   2  11        119.08        144.09        14.53 o                         
  -4   2  11         50.92         46.73         9.00 o                         
  -3   2  11          7.91         10.61         8.14 o                         
  -2   2  11          8.30         16.07         7.61 o                         
  -1   2  11         31.06         51.09         8.56 o                         
   0   2  11         25.58         20.57         9.39 o                         
   1   2  11         63.56         73.57         8.44 o                         
   2   2  11         20.44         27.06         7.37 o                         
 -10   3  11         10.19         16.78         6.74 o                         
  -9   3  11        244.84        249.39        13.61 o                         
  -8   3  11        323.66        332.84        15.32 o                         
  -7   3  11          0.19         -3.64         6.91 o                         
  -6   3  11         77.82         84.04         9.66 o                         
  -5   3  11         44.55         51.05         8.35 o                         
  -4   3  11        219.84        234.20        13.82 o                         
  -3   3  11         22.49         19.28         7.63 o                         
  -2   3  11         23.18         32.58         8.24 o                         
  -1   3  11        445.48        508.99        29.91 o                         
   0   3  11          0.01         -1.49         7.07 o                         
   1   3  11         34.18         22.22        14.72 o                         
 -10   4  11        101.41        125.43        15.40 o                         
  -9   4  11         69.92         62.82        13.09 o                         
  -8   4  11        510.94        590.96        56.37 o                         
  -7   4  11         27.10         38.52         8.04 o                         
  -6   4  11         69.67         77.26         9.09 o                         
  -5   4  11        127.34        122.75        13.93 o                         
  -4   4  11          5.01          9.03         6.92 o                         
  -3   4  11         72.21         79.61         9.61 o                         
  -2   4  11         17.84         20.30         7.56 o                         
  -1   4  11          0.25         -2.07         7.17 o                         
   0   4  11         26.54         33.56         8.42 o                         
   1   4  11          0.01        -10.10        10.10 o                         
 -10   5  11         11.39         12.74         6.29 o                         
  -9   5  11          1.72         -0.78         6.80 o                         
  -8   5  11         27.41         33.53         7.52 o                         
  -7   5  11         78.55         66.62         8.39 o                         
  -6   5  11         25.36         31.15         7.23 o                         
  -5   5  11          0.46          2.49         6.81 o                         
  -4   5  11         33.14         41.37         8.88 o                         
  -3   5  11          0.19         -7.25         7.25 o                         
  -2   5  11          1.87          8.54         6.46 o                         
  -1   5  11        246.52        254.58        23.63 o                         
   0   5  11        398.80        385.48        28.17 o                         
   1   5  11         81.70         68.01        21.29 o                         
  -9   6  11         34.65         26.95         8.24 o                         
  -8   6  11          2.48         -4.92         6.04 o                         
  -7   6  11          0.21          2.79         8.13 o                         
  -6   6  11        146.64        161.34        11.46 o                         
  -5   6  11         44.21         35.99         7.71 o                         
  -4   6  11         20.59         19.24         6.80 o                         
  -3   6  11        168.33        172.38        24.41 o                         
  -2   6  11          1.18         10.14         7.46 o                         
  -1   6  11        255.40        238.90        18.26 o                         
   0   6  11         42.01         38.63        28.35 o                         
   1   6  11        322.07        240.46        56.76 o                         
  -9   7  11         13.96         15.98         6.45 o                         
  -8   7  11        103.80        108.83         9.05 o                         
  -7   7  11          4.60          2.59         6.09 o                         
  -6   7  11         50.77         59.25         8.39 o                         
  -5   7  11         48.14         47.38         7.70 o                         
  -4   7  11          0.21         -2.83         6.73 o                         
  -3   7  11         52.14         68.89        13.20 o                         
  -2   7  11          2.38         10.40        10.85 o                         
  -1   7  11         58.26         49.86        12.17 o                         
   0   7  11        464.84        403.15        58.89 o                         
  -9   8  11          4.61         -0.24         7.16 o                         
  -8   8  11         71.74         64.80         7.89 o                         
  -7   8  11         61.57         60.00        10.92 o                         
  -6   8  11         64.12         52.66         7.77 o                         
  -5   8  11        257.22        258.28        13.47 o                         
  -4   8  11         11.11         32.39        19.77 o                         
  -3   8  11          7.41         13.66        13.52 o                         
  -2   8  11          0.14          3.69        10.99 o                         
  -1   8  11         21.24         40.12        18.61 o                         
   0   8  11         49.95         57.70        12.71 o                         
  -8   9  11          5.16          9.10         5.85 o                         
  -7   9  11         45.28         50.96         7.39 o                         
  -6   9  11          4.74         13.38        11.13 o                         
  -5   9  11         24.90         22.39        11.68 o                         
  -4   9  11         21.99         27.43        11.97 o                         
  -3   9  11          8.01         16.28        18.23 o                         
  -2   9  11         25.24         -1.35        14.82 o                         
  -1   9  11          0.02         -1.22        11.03 o                         
  -7  10  11          1.38         -8.57        18.18 o                         
  -6  10  11         63.06         71.75        14.60 o                         
  -5  10  11         79.53         95.25        34.93 o                         
  -4  10  11          6.25         16.32        12.56 o                         
  -3  10  11          8.11         21.55        12.60 o                         
  -2  10  11         26.99         33.73        13.30 o                         
  -6  11  11         28.56         41.50        14.06 o                         
  -5  11  11          3.42          5.14        11.96 o                         
  -4  11  11         95.21         71.91        14.46 o                         
  -3  11  11         40.07         42.71        18.44 o                         
  -8   0  12         98.14        135.20        16.94 o                         
  -7   0  12        840.53       1062.90        38.31 o                         
  -6   0  12        349.07        425.64        25.65 o                         
  -5   0  12          0.10          9.24        11.75 o                         
  -4   0  12         21.81         25.35        13.18 o                         
  -3   0  12         33.12         53.21        14.72 o                         
  -2   0  12         92.37        117.62        17.61 o                         
  -8   1  12        178.13        224.29        14.01 o                         
  -7   1  12        113.96        135.92        12.04 o                         
  -6   1  12        107.83        101.91        11.29 o                         
  -5   1  12         36.01         30.14        14.46 o                         
  -4   1  12         23.29         31.98         8.97 o                         
  -3   1  12          1.32          0.03        20.84 o                         
  -2   1  12          0.00          3.17         8.47 o                         
  -8   2  12         64.28         76.07        10.32 o                         
  -7   2  12          1.12         -8.09         8.15 o                         
  -6   2  12         69.97         80.29        19.15 o                         
  -5   2  12        126.46        100.01        11.00 o                         
  -4   2  12         28.20         39.94         9.43 o                         
  -3   2  12         27.52         39.62        14.35 o                         
  -2   2  12          4.00          7.85         8.31 o                         
  -7   3  12        124.45        135.21        11.83 o                         
  -6   3  12          0.42          2.31         8.54 o                         
  -5   3  12         28.80         47.42         9.59 o                         
  -4   3  12         25.60         23.68        15.25 o                         
  -3   3  12          2.80          0.04         7.76 o                         
  -2   3  12          3.86          5.88         8.47 o                         
  -7   4  12        112.62        129.88        11.66 o                         
  -6   4  12         74.25         92.48        13.48 o                         
  -5   4  12         58.28         81.38        34.55 o                         
  -4   4  12        136.06        153.77        16.52 o                         
  -3   4  12         39.51         46.08         9.64 o                         
  -6   5  12         39.23         61.59        14.21 o                         
  -5   5  12          6.19          9.85         7.93 o                         
  -4   5  12          0.00          2.92         7.73 o                         
  -3   5  12        109.54        152.30        15.41 o                         
  -5   6  12          2.76         -4.79         8.36 o                         
  -4   6  12        206.46        263.56        24.26 o                         
                                                                                
