# Supplementary material for: Crystal structures of three 3,4,5-tri­meth­oxy­benzamide-based derivatives
Source: Acta Crystallogr E Crystallogr Commun. 2016 Apr 15;72(Pt 5):675–82. doi: 10.1107/S2056989016005958 (PMC4908538; doi:10.1107/S2056989016005958)
Supplement: Supplementary file 4 [file e-72-00675-3sup4.hkl]

data_3                                                                          
_shelx_title ' F01122 - EXOR               New: P21/c'                          
_shelx_refln_list_code          4                                               
_shelx_F_calc_maximum      175.23                                               
_exptl_crystal_F_000       832.00                                               
_reflns_d_resolution_high  0.8303                                               
                                                                                
loop_                                                                           
 _space_group_symop_operation_xyz                                               
 'x, y, z'                                                                      
 '-x, y+1/2, -z+1/2'                                                            
 '-x, -y, -z'                                                                   
 'x, -y-1/2, z-1/2'                                                             
                                                                                
_cell_length_a    24.6345                                                       
_cell_length_b     8.4646                                                       
_cell_length_c    10.0598                                                       
_cell_angle_alpha  90.000                                                       
_cell_angle_beta  100.851                                                       
_cell_angle_gamma  90.000                                                       
                                                                                
_shelx_F_squared_multiplier     1.000                                           
                                                                                
loop_                                                                           
 _refln_index_h                                                                 
 _refln_index_k                                                                 
 _refln_index_l                                                                 
 _refln_F_squared_calc                                                          
 _refln_F_squared_meas                                                          
 _refln_F_squared_sigma                                                         
 _refln_observed_status                                                         
   2   0   0       1963.28       1741.65        54.17 o                         
   3   0   0        679.41        606.75        19.38 o                         
   4   0   0       5926.05       5669.24       145.98 o                         
   5   0   0         76.21         56.37         3.06 o                         
   6   0   0       9643.55       9844.16       113.26 o                         
   7   0   0          7.72          2.69         1.47 o                         
   8   0   0       3264.60       2966.17        93.44 o                         
   9   0   0        131.38        136.15         5.36 o                         
  10   0   0        671.40        603.78        41.07 o                         
  11   0   0        328.98        278.44        24.70 o                         
  12   0   0        118.85        134.01        10.61 o                         
  13   0   0       3261.04       3253.17        65.21 o                         
  14   0   0         65.89         82.82         4.34 o                         
  15   0   0        479.19        462.24        25.67 o                         
  16   0   0        381.31        374.02         7.07 o                         
  17   0   0        870.00        839.62         8.56 o                         
  18   0   0       1341.43       1359.44        28.13 o                         
  19   0   0        136.23        145.71         3.94 o                         
  20   0   0        137.46        143.05         7.09 o                         
  21   0   0       2275.82       2227.32        17.27 o                         
  22   0   0         88.47         84.36         3.18 o                         
  23   0   0        360.09        366.01         5.98 o                         
  24   0   0         55.23         57.27         2.38 o                         
  25   0   0         71.81         75.06         3.19 o                         
  26   0   0        189.44        181.85         6.58 o                         
  27   0   0        346.42        357.60         6.01 o                         
  28   0   0        154.21        158.74         4.21 o                         
  29   0   0        411.65        440.49         9.43 o                         
   1   1   0       1625.58       1590.05        10.97 o                         
   2   1   0        527.14        518.43         8.03 o                         
   3   1   0       2699.84       2807.18        31.06 o                         
   4   1   0      11488.48      10892.85        56.55 o                         
   5   1   0       1445.93       1414.72         9.78 o                         
   6   1   0      16080.04      15037.82       106.98 o                         
   7   1   0       4701.44       4574.94        47.23 o                         
   8   1   0        420.04        374.64         8.96 o                         
   9   1   0        362.58        370.57        12.11 o                         
  10   1   0         83.54         71.82        10.01 o                         
  11   1   0        901.81        919.10        26.82 o                         
  12   1   0       2293.43       2257.69        26.26 o                         
  13   1   0        349.06        383.83         3.91 o                         
  14   1   0       1885.57       1892.17        17.62 o                         
  15   1   0         59.95         80.16         2.01 o                         
  16   1   0         51.29         52.45         1.90 o                         
  17   1   0          4.35          5.70         1.29 o                         
  18   1   0        274.97        267.08         9.33 o                         
  19   1   0        602.68        627.07        10.49 o                         
  20   1   0        185.02        186.32         4.03 o                         
  21   1   0        208.54        220.58         3.24 o                         
  22   1   0          0.46         -0.45         1.38 o                         
  23   1   0         94.74         95.62         3.84 o                         
  24   1   0          0.02          0.23         1.30 o                         
  25   1   0        144.75        143.88        10.52 o                         
  26   1   0         22.96         24.84         1.43 o                         
  27   1   0          0.75          0.82         0.97 o                         
  28   1   0        606.92        622.98        17.75 o                         
  29   1   0          0.65         -0.77         2.15 o                         
   0   2   0       4182.77       4074.12        26.74 o                         
   1   2   0        934.72        888.85        20.23 o                         
   3   2   0         59.06         61.70         2.46 o                         
   4   2   0      13928.39      13540.99       220.39 o                         
   5   2   0       4940.08       4784.92        47.97 o                         
   6   2   0        179.23        175.53         5.16 o                         
   7   2   0         38.46         36.74         1.80 o                         
   8   2   0       1486.06       1515.60        29.69 o                         
   9   2   0        154.94        138.17         3.85 o                         
  10   2   0        452.48        401.91         8.31 o                         
  11   2   0       1985.22       2122.02        26.27 o                         
  12   2   0       1657.86       1652.79        19.34 o                         
  13   2   0       1095.14       1069.26        18.37 o                         
  14   2   0        512.37        431.67         5.57 o                         
  15   2   0       1039.08       1031.43        15.65 o                         
  16   2   0         12.04         10.41         1.13 o                         
  17   2   0        103.04        121.05         3.58 o                         
  18   2   0         26.01         26.48         1.42 o                         
  19   2   0         80.00         89.68         2.28 o                         
  20   2   0         47.43         53.80         2.84 o                         
  21   2   0        104.67        121.49         2.86 o                         
  22   2   0        111.97        107.33         2.30 o                         
  23   2   0         10.59          9.91         1.18 o                         
  24   2   0          6.32          4.25         1.10 o                         
  25   2   0         54.80         51.50         6.32 o                         
  26   2   0         56.05         58.34         2.70 o                         
  27   2   0        211.42        199.44         4.46 o                         
  28   2   0         66.26         64.14         2.17 o                         
   1   3   0        990.91        925.25        34.11 o                         
   2   3   0         86.45         74.76         3.01 o                         
   3   3   0       1023.14       1007.34        14.36 o                         
   4   3   0       1180.75       1118.91        34.61 o                         
   5   3   0       1123.47       1094.23        23.35 o                         
   6   3   0       1241.73       1359.71        42.19 o                         
   7   3   0       6979.49       6951.94       114.60 o                         
   8   3   0       3340.60       3486.71        36.80 o                         
   9   3   0       1333.65       1427.39        10.63 o                         
  10   3   0        778.14        781.36         5.24 o                         
  11   3   0        520.41        519.48         7.64 o                         
  12   3   0        875.47        769.14        12.44 o                         
  13   3   0         61.64         58.90         2.10 o                         
  14   3   0        306.55        325.44         6.95 o                         
  15   3   0       1186.14       1223.46        29.43 o                         
  16   3   0        234.96        272.65        10.93 o                         
  17   3   0         36.53         36.16         1.42 o                         
  18   3   0        121.13        123.96         5.52 o                         
  19   3   0        165.35        175.90         4.75 o                         
  20   3   0        250.19        273.03         5.13 o                         
  21   3   0         99.32        112.79         3.24 o                         
  22   3   0          8.45          7.56         1.14 o                         
  23   3   0        124.96        124.35         9.38 o                         
  24   3   0        150.30        158.60         8.45 o                         
  25   3   0         18.62         25.71         1.60 o                         
  26   3   0         16.90         14.14         1.54 o                         
  27   3   0         22.58         19.87         1.69 o                         
   0   4   0         88.88         97.49         2.92 o                         
   1   4   0        405.11        400.84         5.22 o                         
   2   4   0         63.98         64.69         1.42 o                         
   3   4   0       4071.15       4200.44        15.04 o                         
   4   4   0         69.20         71.21         1.84 o                         
   5   4   0          5.37         11.70         0.94 o                         
   6   4   0       1311.74       1298.35        17.36 o                         
   7   4   0       2289.21       2376.19        17.73 o                         
   8   4   0        487.13        464.21         5.35 o                         
   9   4   0        809.41        781.62        15.70 o                         
  10   4   0        393.66        401.12         6.52 o                         
  11   4   0          4.62          2.43         0.77 o                         
  12   4   0        300.89        284.21         2.79 o                         
  13   4   0         18.86         23.49         1.17 o                         
  14   4   0        329.81        355.87         8.06 o                         
  15   4   0         42.46         34.66         1.19 o                         
  16   4   0        278.48        268.15         5.00 o                         
  17   4   0         57.39         69.03         1.46 o                         
  18   4   0        950.16        879.60         7.07 o                         
  19   4   0         22.70         27.81         2.60 o                         
  20   4   0        195.93        200.78         3.91 o                         
  21   4   0          2.23          0.84         1.18 o                         
  22   4   0         32.65         34.36         1.78 o                         
  23   4   0        138.21        141.86         3.35 o                         
  24   4   0          6.10          3.94         1.40 o                         
  25   4   0         80.80         88.91         2.32 o                         
  26   4   0          7.38          3.76         1.43 o                         
   1   5   0          4.34          4.38         0.54 o                         
   2   5   0         68.29         56.86         1.19 o                         
   3   5   0          3.05          1.49         0.64 o                         
   4   5   0          3.41          4.34         0.57 o                         
   5   5   0        378.34        387.95         7.32 o                         
   6   5   0        181.04        180.37         3.57 o                         
   7   5   0        388.15        456.82         7.12 o                         
   8   5   0          3.91          1.87         0.68 o                         
   9   5   0         46.65         40.43         1.21 o                         
  10   5   0        143.69        167.47         4.05 o                         
  11   5   0         64.46         66.07         1.82 o                         
  12   5   0        336.27        372.19         5.90 o                         
  13   5   0          0.26          1.57         0.74 o                         
  14   5   0         78.03         67.44         2.89 o                         
  15   5   0        545.02        541.98         8.74 o                         
  16   5   0        358.47        351.91         4.04 o                         
  17   5   0        140.31        138.58         1.91 o                         
  18   5   0        215.80        182.18         2.82 o                         
  19   5   0        169.41        143.47         2.33 o                         
  20   5   0       1285.80       1235.74        21.87 o                         
  21   5   0         13.15         16.66         1.47 o                         
  22   5   0        116.05        110.31         2.59 o                         
  23   5   0         12.73         14.52         1.60 o                         
  24   5   0          6.89          7.97         1.40 o                         
  25   5   0        178.11        184.40         7.85 o                         
   0   6   0        915.46        875.21        35.61 o                         
   1   6   0        342.57        340.85         3.42 o                         
   2   6   0        316.90        330.02         3.85 o                         
   3   6   0        680.78        705.29         7.66 o                         
   4   6   0         61.99         60.21         1.96 o                         
   5   6   0         25.06         28.45         0.88 o                         
   6   6   0         11.64         12.44         0.78 o                         
   7   6   0        397.44        438.17         5.70 o                         
   8   6   0        136.16        136.18         4.49 o                         
   9   6   0        122.81        142.21         2.52 o                         
  10   6   0         41.08         36.67         1.28 o                         
  11   6   0         42.29         36.09         1.29 o                         
  12   6   0         82.50         87.32         2.57 o                         
  13   6   0        154.04        157.54         3.04 o                         
  14   6   0       1262.67       1186.17        11.13 o                         
  15   6   0          1.03          0.41         0.92 o                         
  16   6   0        234.71        213.32         3.68 o                         
  17   6   0        254.56        227.54         3.16 o                         
  18   6   0        342.61        336.96         5.66 o                         
  19   6   0         32.16         34.57         1.94 o                         
  20   6   0         97.41         92.35         2.53 o                         
  21   6   0        217.35        225.76         3.19 o                         
  22   6   0          6.46          9.98         1.55 o                         
  23   6   0         12.10         13.68         2.01 o                         
   1   7   0        453.02        480.42         5.86 o                         
   2   7   0        122.04        121.21         1.92 o                         
   3   7   0        347.63        338.61         4.77 o                         
   4   7   0        331.65        331.61         2.41 o                         
   5   7   0        305.30        295.76         2.89 o                         
   6   7   0        145.20        143.69         3.37 o                         
   7   7   0       1142.31       1084.29        14.11 o                         
   8   7   0          0.29          1.35         0.94 o                         
   9   7   0          2.88          0.88         1.16 o                         
  10   7   0        257.25        199.72         7.74 o                         
  11   7   0        253.02        248.47         2.60 o                         
  12   7   0        117.43        106.10         1.65 o                         
  13   7   0        313.11        280.74         2.95 o                         
  14   7   0        371.70        360.11         3.89 o                         
  15   7   0        112.98        122.28         2.13 o                         
  16   7   0         52.54         55.60         2.01 o                         
  17   7   0         13.05         20.56         1.21 o                         
  18   7   0         35.22         41.20         1.29 o                         
  19   7   0          0.33         -1.17         1.17 o                         
  20   7   0        183.60        196.22         3.78 o                         
  21   7   0          2.46         -2.88         2.88 o                         
   0   8   0        502.98        516.77         4.12 o                         
   1   8   0        150.30        148.23         1.95 o                         
   2   8   0          0.40          0.34         0.91 o                         
   3   8   0        453.62        460.65         5.36 o                         
   4   8   0         27.15         19.92         1.00 o                         
   5   8   0        355.14        357.32         8.00 o                         
   6   8   0        129.93        117.04         3.50 o                         
   7   8   0         99.53        100.83         2.39 o                         
   8   8   0         32.29         27.67         1.37 o                         
   9   8   0        105.03         96.58         1.88 o                         
  10   8   0         44.26         38.80         1.33 o                         
  11   8   0         56.32         49.81         1.48 o                         
  12   8   0         28.70         21.50         1.11 o                         
  13   8   0         88.03         77.62         1.53 o                         
  14   8   0         32.88         31.36         1.28 o                         
  15   8   0        175.48        185.35         2.44 o                         
  16   8   0        126.36        129.08         2.23 o                         
  17   8   0          6.34          5.92         1.42 o                         
  18   8   0         12.86         10.78         1.95 o                         
   1   9   0        106.63        111.31         1.71 o                         
   2   9   0        500.48        531.40         6.60 o                         
   3   9   0         68.36         72.34         1.63 o                         
   4   9   0          4.61          4.57         1.00 o                         
   5   9   0         95.67        109.03         1.99 o                         
   6   9   0         99.05        110.93         2.01 o                         
   7   9   0        258.90        254.17         3.11 o                         
   8   9   0         42.41         48.95         1.36 o                         
   9   9   0        271.74        296.00         2.94 o                         
  10   9   0          7.30         10.51         1.04 o                         
  11   9   0        225.08        236.49         3.00 o                         
  12   9   0        170.26        157.67         2.17 o                         
  13   9   0          0.01          0.12         1.15 o                         
   0  10   0         94.02         84.09         7.18 o                         
   1  10   0         25.73         23.80         1.31 o                         
   2  10   0          7.06          4.24         1.07 o                         
   3  10   0          2.55          4.35         1.14 o                         
   4  10   0          0.02         -0.59         1.08 o                         
   5  10   0         30.09         31.83         1.32 o                         
 -29   1   1        216.42        195.84         4.21 o                         
 -28   1   1          0.59         -0.02         1.24 o                         
 -27   1   1        317.62        325.90         4.05 o                         
 -26   1   1         68.94         78.27         2.77 o                         
 -25   1   1       1056.12       1085.90        23.72 o                         
 -24   1   1        774.18        797.48         8.01 o                         
 -23   1   1         76.73         81.42         2.04 o                         
 -22   1   1          0.37         -0.62         1.05 o                         
 -21   1   1         49.91         52.97         1.89 o                         
 -20   1   1         12.82         19.33         1.08 o                         
 -19   1   1          9.77         10.48         0.97 o                         
 -18   1   1         92.26         89.60         3.77 o                         
 -17   1   1          0.37          1.30         0.79 o                         
 -16   1   1       1097.85       1149.83        17.16 o                         
 -15   1   1        107.73         89.70         2.27 o                         
 -14   1   1         40.14         21.19         0.98 o                         
 -13   1   1        163.78        147.45         4.29 o                         
 -12   1   1        882.25        854.20        13.71 o                         
 -11   1   1        785.21        725.33        65.50 o                         
 -10   1   1       2681.38       2759.08        28.22 o                         
  -9   1   1        234.69        235.89        11.21 o                         
  -8   1   1       1122.90       1094.40        31.12 o                         
  -7   1   1      16290.53      15385.57       420.31 o                         
  -6   1   1        429.80        402.00         6.74 o                         
  -5   1   1       5011.09       5242.10        47.93 o                         
  -4   1   1       4226.96       4100.98        70.92 o                         
  -3   1   1        297.24        283.13         4.48 o                         
  -2   1   1       1448.35       1386.38        11.79 o                         
  -1   1   1       2035.56       1948.51        18.13 o                         
   0   1   1       6145.89       6159.54        65.44 o                         
   1   1   1         64.61         83.60         3.08 o                         
   2   1   1       8196.54       7571.78       108.99 o                         
   3   1   1      17965.50      17284.64       441.92 o                         
   4   1   1         51.36         63.50         2.32 o                         
   5   1   1      13015.09      12123.48       127.78 o                         
   6   1   1        231.17        220.20         4.60 o                         
   7   1   1       2614.74       2459.71        47.18 o                         
   8   1   1       1968.44       1897.62        32.13 o                         
   9   1   1       4803.38       5118.07        50.41 o                         
  10   1   1        388.84        405.67        21.92 o                         
  11   1   1        323.66        290.67         6.71 o                         
  12   1   1        329.62        296.33         3.51 o                         
  13   1   1       1746.66       1795.81        11.11 o                         
  14   1   1         28.90         34.86         1.30 o                         
  15   1   1         12.45         12.53         1.24 o                         
  16   1   1          1.86          3.50         1.06 o                         
  17   1   1       1109.39       1189.73        12.47 o                         
  18   1   1          1.70          0.97         1.34 o                         
  19   1   1         75.84         82.56         2.37 o                         
  20   1   1         45.50         40.03         2.41 o                         
  21   1   1         28.22         31.43         2.09 o                         
  22   1   1        842.82        860.34        36.20 o                         
  23   1   1         87.16         83.31         4.45 o                         
  24   1   1         21.88         16.77         2.54 o                         
  25   1   1          0.23         -0.49         1.18 o                         
  26   1   1        106.86        105.61         8.19 o                         
  27   1   1          5.92          6.41         1.25 o                         
  28   1   1         22.14         24.46         5.71 o                         
 -28   2   1        173.87        181.72         7.79 o                         
 -27   2   1        224.21        209.60        10.60 o                         
 -26   2   1        959.28       1003.06        22.28 o                         
 -25   2   1        268.59        282.09         9.06 o                         
 -24   2   1         43.37         40.96         1.61 o                         
 -23   2   1        177.17        174.88         7.50 o                         
 -22   2   1        301.17        277.79         7.69 o                         
 -21   2   1         39.58         40.68         1.72 o                         
 -20   2   1          2.36          0.62         0.92 o                         
 -19   2   1         32.02         24.65         1.18 o                         
 -18   2   1         24.71         20.31         1.09 o                         
 -17   2   1         71.38         67.22         2.56 o                         
 -16   2   1        193.73        188.06         5.87 o                         
 -15   2   1         91.68        102.44         2.11 o                         
 -14   2   1        995.12       1052.48        12.49 o                         
 -13   2   1         12.54         17.49         0.91 o                         
 -12   2   1        527.58        551.91        11.46 o                         
 -11   2   1       1386.02       1493.01        16.70 o                         
 -10   2   1        629.18        640.03        18.60 o                         
  -9   2   1         29.93         51.33         2.18 o                         
  -8   2   1         34.79         38.24         1.65 o                         
  -7   2   1          0.20          1.63         0.80 o                         
  -6   2   1        198.69        193.74         4.03 o                         
  -5   2   1       3325.79       3041.89        68.27 o                         
  -4   2   1          1.94          3.54         2.15 o                         
  -3   2   1       1925.95       1804.29        23.29 o                         
  -2   2   1       6597.82       6258.12        83.45 o                         
  -1   2   1       4391.72       4232.87        32.17 o                         
   0   2   1        476.82        444.68         6.99 o                         
   1   2   1       6217.52       6016.53        36.23 o                         
   2   2   1      12634.48      11729.60       196.84 o                         
   4   2   1       3970.50       3614.89        67.02 o                         
   5   2   1      18433.79      17345.58       300.23 o                         
   6   2   1       5084.97       5006.92        91.89 o                         
   7   2   1        327.00        309.38        10.05 o                         
   8   2   1          3.40          8.55         1.46 o                         
   9   2   1       2712.17       2598.02        25.42 o                         
  10   2   1        298.60        316.23         4.34 o                         
  11   2   1         11.95          6.23         0.83 o                         
  12   2   1         26.40         14.13         0.98 o                         
  13   2   1        350.48        325.86         5.48 o                         
  14   2   1          6.03          6.85         1.04 o                         
  15   2   1          3.29          4.30         0.96 o                         
  16   2   1        191.91        187.64         6.27 o                         
  17   2   1         57.13         64.23         2.00 o                         
  18   2   1         67.87         67.61         2.44 o                         
  19   2   1         96.28         89.31         4.35 o                         
  20   2   1        243.66        228.34        10.10 o                         
  21   2   1         20.38         17.34         1.31 o                         
  22   2   1         69.28         72.33         2.84 o                         
  23   2   1         78.20         74.96         6.43 o                         
  24   2   1         12.16          7.18         1.25 o                         
  25   2   1        377.31        366.37        25.12 o                         
  26   2   1         43.10         36.82         5.47 o                         
  27   2   1          0.96          0.51         1.10 o                         
  28   2   1        169.31        175.24         5.68 o                         
 -28   3   1          3.75          2.31         3.69 o                         
 -27   3   1         33.63         35.42         1.97 o                         
 -26   3   1          0.07          0.88         1.47 o                         
 -25   3   1         19.35         18.88         1.46 o                         
 -24   3   1         25.28         26.17         1.67 o                         
 -23   3   1          6.53          4.87         1.34 o                         
 -22   3   1        208.85        200.15         8.15 o                         
 -21   3   1         17.27         19.40         1.33 o                         
 -20   3   1        123.67        117.59         5.67 o                         
 -19   3   1         23.64         24.45         1.86 o                         
 -18   3   1        169.31        179.07         5.73 o                         
 -17   3   1        116.33        128.20         3.80 o                         
 -16   3   1         33.63         34.06         1.29 o                         
 -15   3   1        132.40        141.00         2.76 o                         
 -14   3   1        110.47        137.86         1.70 o                         
 -13   3   1        110.77        101.99         2.53 o                         
 -12   3   1        133.09        137.34         2.97 o                         
 -11   3   1       1494.46       1515.35        16.61 o                         
 -10   3   1       1046.82       1012.12        11.88 o                         
  -9   3   1         88.23        116.33         2.22 o                         
  -8   3   1       9785.18      10069.90        92.89 o                         
  -7   3   1       1785.14       1763.53        37.25 o                         
  -6   3   1        314.96        319.28         6.30 o                         
  -5   3   1         89.68        113.22         3.73 o                         
  -4   3   1        529.74        498.17        17.71 o                         
  -3   3   1       2937.14       2794.15        40.82 o                         
  -2   3   1         64.14         48.84         2.48 o                         
  -1   3   1       3179.41       3038.95       105.06 o                         
   0   3   1       4635.06       4656.02       124.14 o                         
   1   3   1       3252.12       3158.35        39.99 o                         
   2   3   1        607.93        533.96        11.50 o                         
   3   3   1         28.20         33.90         2.27 o                         
   4   3   1       1361.30       1272.49        15.39 o                         
   5   3   1          0.08          0.73         1.39 o                         
   6   3   1       2704.80       2614.27        19.08 o                         
   7   3   1       5864.47       6077.82        36.61 o                         
   8   3   1       1804.06       1971.30        14.63 o                         
   9   3   1       1404.30       1390.21        13.82 o                         
  10   3   1        636.00        581.89        29.68 o                         
  11   3   1        904.43        867.84        13.71 o                         
  12   3   1          0.24          0.82         0.62 o                         
  13   3   1       1340.20       1264.97        26.15 o                         
  14   3   1          0.67          3.92         0.88 o                         
  15   3   1        280.20        261.48         7.04 o                         
  16   3   1         19.89         22.99         1.10 o                         
  17   3   1        368.89        360.71         3.98 o                         
  18   3   1       1712.00       1728.58        64.43 o                         
  19   3   1         72.74         79.33         5.40 o                         
  20   3   1        123.07        103.63         4.45 o                         
  21   3   1        156.01        137.13         5.00 o                         
  22   3   1         71.73         61.58         4.25 o                         
  23   3   1        240.29        232.25         4.10 o                         
  24   3   1        404.75        381.35        10.86 o                         
  25   3   1         39.51         39.13         3.62 o                         
  26   3   1        120.85        112.73         2.75 o                         
  27   3   1         69.14         70.16         4.20 o                         
 -27   4   1          3.99          3.14         2.74 o                         
 -26   4   1         26.00         22.39         2.40 o                         
 -25   4   1         39.56         44.92         2.25 o                         
 -24   4   1         57.34         59.68         1.91 o                         
 -23   4   1        480.07        494.45         6.72 o                         
 -22   4   1        153.12        160.48         2.96 o                         
 -21   4   1          0.41          0.98         1.50 o                         
 -20   4   1        473.31        454.60         5.62 o                         
 -19   4   1         89.92         95.00         3.96 o                         
 -18   4   1        354.04        360.78         5.01 o                         
 -17   4   1        204.50        208.21         4.70 o                         
 -16   4   1          0.70          1.77         0.84 o                         
 -15   4   1        201.22        207.16         3.07 o                         
 -14   4   1        125.63        130.70         4.26 o                         
 -13   4   1         37.39         43.41         1.25 o                         
 -12   4   1        149.56        152.11         2.68 o                         
 -11   4   1       1321.57       1379.83        21.84 o                         
 -10   4   1         47.01         54.04         2.46 o                         
  -9   4   1        246.77        213.09         4.41 o                         
  -8   4   1        819.59        831.94        10.11 o                         
  -7   4   1         37.93         30.07         0.86 o                         
  -6   4   1         16.93         18.58         0.77 o                         
  -5   4   1        952.03        953.15        17.18 o                         
  -4   4   1       4001.86       4199.58        37.43 o                         
  -3   4   1       1541.23       1573.23        23.16 o                         
  -2   4   1         32.39         24.34         1.10 o                         
  -1   4   1        671.29        613.66         7.91 o                         
   0   4   1        547.84        486.33         6.32 o                         
   1   4   1         99.21        114.25         2.13 o                         
   2   4   1       1486.63       1462.94        17.38 o                         
   3   4   1       1789.63       1667.14        10.82 o                         
   4   4   1        624.90        624.52         9.07 o                         
   5   4   1       1325.75       1202.84        62.80 o                         
   6   4   1        233.57        219.16         3.66 o                         
   7   4   1         58.00         47.63         1.15 o                         
   8   4   1       1143.57       1117.24         6.79 o                         
   9   4   1        182.41        185.87         3.98 o                         
  10   4   1       2178.55       2245.94        13.37 o                         
  11   4   1        624.88        642.01         7.91 o                         
  12   4   1        319.98        319.80         5.53 o                         
  13   4   1         83.48         82.31         1.59 o                         
  14   4   1        362.37        324.80         7.29 o                         
  15   4   1       2141.11       2094.54        26.47 o                         
  16   4   1        272.42        285.13         9.28 o                         
  17   4   1        261.03        286.10         6.71 o                         
  18   4   1        664.04        658.93        10.26 o                         
  19   4   1       1364.21       1337.09         8.61 o                         
  20   4   1        916.02        867.59         7.61 o                         
  21   4   1        117.03        132.02         2.95 o                         
  22   4   1        164.45        180.92         7.76 o                         
  23   4   1        105.38         98.31         2.73 o                         
  24   4   1         83.51         96.37         2.35 o                         
  25   4   1        152.66        152.47         5.73 o                         
  26   4   1         22.82         23.34         3.20 o                         
 -25   5   1        471.84        477.70         8.62 o                         
 -24   5   1         39.54         39.34         2.06 o                         
 -23   5   1          2.26          1.10         1.35 o                         
 -22   5   1         76.49         73.80         1.73 o                         
 -21   5   1        123.04        127.16         2.75 o                         
 -20   5   1         14.70         21.11         1.31 o                         
 -19   5   1        591.96        625.51         8.06 o                         
 -18   5   1        330.73        304.35         5.46 o                         
 -17   5   1         82.08         86.98         1.66 o                         
 -16   5   1         63.53         66.59         1.36 o                         
 -15   5   1        521.33        523.79         3.68 o                         
 -14   5   1         16.50         17.08         1.12 o                         
 -13   5   1          1.25          4.63         0.89 o                         
 -12   5   1        149.98        158.62         2.95 o                         
 -11   5   1         77.28         82.87         1.60 o                         
 -10   5   1        129.77        150.96         2.80 o                         
  -9   5   1        893.85        864.94        11.65 o                         
  -8   5   1        246.67        224.45         4.06 o                         
  -7   5   1        676.31        713.90        10.10 o                         
  -6   5   1          8.45         14.77         0.83 o                         
  -5   5   1        833.01        823.82        19.22 o                         
  -4   5   1       3237.97       3056.86        75.02 o                         
  -3   5   1          5.57          3.34         0.60 o                         
  -2   5   1       1652.91       1730.74        19.15 o                         
  -1   5   1        163.70        156.40         2.82 o                         
   0   5   1         98.52         97.86         1.76 o                         
   1   5   1        179.82        191.21         2.90 o                         
   2   5   1         52.13         42.09         1.00 o                         
   3   5   1        871.13        912.27         9.25 o                         
   4   5   1        423.74        406.11         3.96 o                         
   5   5   1        187.92        209.97         3.51 o                         
   6   5   1         75.14         80.70         1.93 o                         
   7   5   1          0.02          0.48         0.70 o                         
   8   5   1         13.75         19.06         1.41 o                         
   9   5   1        360.54        380.56         3.90 o                         
  10   5   1        382.77        396.51         5.96 o                         
  11   5   1        310.28        333.97         5.82 o                         
  12   5   1        266.71        267.61         3.40 o                         
  13   5   1          2.51          1.54         0.88 o                         
  14   5   1        250.21        224.28         4.59 o                         
  15   5   1         76.99         71.95         1.32 o                         
  16   5   1         10.52         19.62         0.87 o                         
  17   5   1         82.25         72.15         1.54 o                         
  18   5   1         12.23         18.73         1.32 o                         
  19   5   1         39.49         29.46         1.71 o                         
  20   5   1         13.56          8.71         1.23 o                         
  21   5   1        215.60        210.58         4.31 o                         
  22   5   1         18.76         16.47         1.76 o                         
  23   5   1        120.89        125.57         3.16 o                         
  24   5   1        261.71        286.26         5.21 o                         
 -23   6   1         96.98         90.63         2.55 o                         
 -22   6   1        429.56        442.04         6.17 o                         
 -21   6   1          8.26          9.78         2.67 o                         
 -20   6   1        214.64        190.63         4.40 o                         
 -19   6   1          3.80          4.51         0.94 o                         
 -18   6   1         40.81         43.96         2.24 o                         
 -17   6   1          0.60          1.77         0.86 o                         
 -16   6   1         46.91         68.97         1.31 o                         
 -15   6   1         60.03         44.73         1.25 o                         
 -14   6   1         45.64         57.11         2.78 o                         
 -13   6   1         40.33         37.93         1.35 o                         
 -12   6   1        354.76        375.84         3.36 o                         
 -11   6   1        108.04        101.92         1.94 o                         
 -10   6   1         25.60         22.53         1.00 o                         
  -9   6   1         20.44         25.45         1.15 o                         
  -8   6   1         41.83         45.64         1.20 o                         
  -7   6   1        148.66        138.57         4.06 o                         
  -6   6   1         54.64         60.77         1.29 o                         
  -5   6   1        432.64        458.37         6.48 o                         
  -4   6   1         53.30         47.12         1.44 o                         
  -3   6   1          3.54          4.49         0.77 o                         
  -2   6   1          9.07         11.20         0.69 o                         
  -1   6   1       2187.96       2152.07        72.73 o                         
   0   6   1       1235.17       1314.22        14.04 o                         
   1   6   1        283.52        297.71         3.50 o                         
   2   6   1        677.31        694.55         8.01 o                         
   3   6   1         99.84        103.77         1.92 o                         
   4   6   1        810.88        821.41         9.82 o                         
   5   6   1        317.63        320.05         4.34 o                         
   6   6   1         95.05         99.88         1.65 o                         
   7   6   1         64.27         78.64         2.04 o                         
   8   6   1        417.00        432.48         4.38 o                         
   9   6   1         29.50         30.06         0.96 o                         
  10   6   1       1017.98       1003.83         7.92 o                         
  11   6   1         55.81         58.56         1.27 o                         
  12   6   1        441.64        432.95         3.69 o                         
  13   6   1         77.05         61.44         1.97 o                         
  14   6   1          4.51          6.70         0.95 o                         
  15   6   1        256.28        226.63         3.56 o                         
  16   6   1          4.26          1.50         0.99 o                         
  17   6   1        278.47        302.94         4.36 o                         
  18   6   1         97.05         92.96         2.22 o                         
  19   6   1        328.58        344.08         4.81 o                         
  20   6   1          8.06          9.17         1.60 o                         
  21   6   1          2.15          5.46         1.38 o                         
  22   6   1         51.58         58.13         2.23 o                         
 -21   7   1          8.64          6.67         1.61 o                         
 -20   7   1         22.68         27.35         1.68 o                         
 -19   7   1         29.47         28.61         1.39 o                         
 -18   7   1          8.95          8.91         1.07 o                         
 -17   7   1         28.75         23.94         1.73 o                         
 -16   7   1          2.64          2.37         0.98 o                         
 -15   7   1          6.28          3.23         0.86 o                         
 -14   7   1          0.56          1.95         1.05 o                         
 -13   7   1         78.20         86.81         1.70 o                         
 -12   7   1          8.10          8.50         1.03 o                         
 -11   7   1        178.27        146.08         2.56 o                         
 -10   7   1        278.68        280.20         2.54 o                         
  -9   7   1         14.90         21.46         0.94 o                         
  -8   7   1        191.25        192.37         2.39 o                         
  -7   7   1         20.30         27.78         1.59 o                         
  -6   7   1         33.53         42.04         1.18 o                         
  -5   7   1          2.82          1.77         0.82 o                         
  -4   7   1         31.76         31.88         1.16 o                         
  -3   7   1          6.01          4.93         0.73 o                         
  -2   7   1         59.77         51.10         1.13 o                         
  -1   7   1          4.03          4.69         0.82 o                         
   0   7   1        104.26        112.62         1.56 o                         
   1   7   1         98.02         97.96         1.60 o                         
   2   7   1          0.69          0.42         0.85 o                         
   3   7   1        707.50        734.45        10.30 o                         
   4   7   1        128.17        130.35         1.86 o                         
   5   7   1         27.99         31.37         1.01 o                         
   6   7   1         96.34         97.53         1.58 o                         
   7   7   1          0.11          0.79         0.86 o                         
   8   7   1         72.73         76.45         1.34 o                         
   9   7   1        190.53        177.10         2.44 o                         
  10   7   1         23.65         25.23         1.12 o                         
  11   7   1        257.80        259.23         3.19 o                         
  12   7   1        138.79        121.20         3.10 o                         
  13   7   1         64.19         69.21         1.71 o                         
  14   7   1         47.43         35.39         1.31 o                         
  15   7   1          3.46          2.22         1.05 o                         
  16   7   1        124.74        119.98         1.98 o                         
  17   7   1          0.03         -1.00         1.15 o                         
  18   7   1          0.09          0.65         1.29 o                         
  19   7   1          1.67          1.29         1.44 o                         
  20   7   1         54.46         62.91         4.29 o                         
 -18   8   1          7.16          7.41         1.51 o                         
 -17   8   1         32.89         39.51         1.39 o                         
 -16   8   1        429.97        409.06         5.72 o                         
 -15   8   1         64.55         54.36         1.46 o                         
 -14   8   1          0.00         -0.07         1.04 o                         
 -13   8   1        279.57        284.51         3.28 o                         
 -12   8   1        260.73        253.60         2.95 o                         
 -11   8   1         23.42         21.68         1.12 o                         
 -10   8   1        384.56        387.94         4.60 o                         
  -9   8   1        135.82        135.38         1.83 o                         
  -8   8   1        478.01        495.12         5.67 o                         
  -7   8   1        298.08        287.02         4.42 o                         
  -6   8   1          6.88          7.82         0.88 o                         
  -5   8   1        476.28        464.45         4.69 o                         
  -4   8   1        222.30        210.59         2.29 o                         
  -3   8   1        481.48        501.86         3.57 o                         
  -2   8   1        350.44        351.63         4.69 o                         
  -1   8   1         45.45         44.59         1.10 o                         
   0   8   1        560.51        564.91         6.18 o                         
   1   8   1         14.38         11.91         0.99 o                         
   2   8   1         15.56         16.90         0.95 o                         
   3   8   1         86.88         91.36         1.43 o                         
   4   8   1          3.99          3.73         0.89 o                         
   5   8   1          2.32          2.42         0.89 o                         
   6   8   1        144.41        132.27         2.01 o                         
   7   8   1         59.57         54.53         1.50 o                         
   8   8   1          3.24          4.41         1.02 o                         
   9   8   1          9.45          9.94         0.98 o                         
  10   8   1          3.34          6.16         0.92 o                         
  11   8   1         84.03         85.08         1.54 o                         
  12   8   1        241.58        229.50         2.98 o                         
  13   8   1          0.33          2.99         1.01 o                         
  14   8   1         94.14        107.27         3.00 o                         
  15   8   1         74.31         65.73         1.67 o                         
  16   8   1          5.25          4.43         1.18 o                         
  17   8   1          8.39         11.40         3.11 o                         
 -13   9   1         18.22         14.75         1.17 o                         
 -12   9   1         26.85         30.37         1.18 o                         
 -11   9   1          0.10          0.12         0.94 o                         
 -10   9   1         11.89         15.89         1.17 o                         
  -9   9   1          7.93         10.22         1.25 o                         
  -8   9   1         32.89         30.33         1.23 o                         
  -7   9   1        484.50        480.57         8.77 o                         
  -6   9   1         36.65         38.17         1.28 o                         
  -5   9   1          0.00         -0.75         0.92 o                         
  -4   9   1          4.09          1.09         0.97 o                         
  -3   9   1          5.97          7.56         1.29 o                         
  -2   9   1        174.64        183.77         3.59 o                         
  -1   9   1        215.42        211.02         2.91 o                         
   0   9   1         57.82         64.40         1.27 o                         
   1   9   1         41.77         39.07         2.16 o                         
   2   9   1          4.57          3.37         0.90 o                         
   3   9   1         79.63         70.95         1.35 o                         
   4   9   1          2.97          2.84         1.01 o                         
   5   9   1          8.86         12.32         1.05 o                         
   6   9   1         46.80         48.89         1.65 o                         
   7   9   1         12.57         11.61         1.06 o                         
   8   9   1         19.29         24.11         1.21 o                         
   9   9   1          1.82          0.28         0.93 o                         
  10   9   1          7.57          7.81         1.00 o                         
  11   9   1         17.42         16.10         1.12 o                         
  12   9   1         16.20         20.67         1.09 o                         
  13   9   1         17.92         15.30         2.14 o                         
  -5  10   1         20.40         13.44         1.77 o                         
  -4  10   1          0.11          1.19         1.61 o                         
  -3  10   1          4.84          3.74         2.34 o                         
  -2  10   1        234.51        249.73         4.54 o                         
  -1  10   1         91.07         91.79         3.00 o                         
   0  10   1        132.22        131.00         3.18 o                         
   1  10   1         21.78         23.30         1.45 o                         
   2  10   1         58.78         64.05         1.66 o                         
   3  10   1          0.86          0.97         1.08 o                         
   4  10   1         95.73         97.40         2.51 o                         
 -29   0   2        356.89        367.76         6.87 o                         
 -28   0   2        445.09        482.12        13.77 o                         
 -27   0   2          7.52          5.80         1.64 o                         
 -26   0   2       1187.36       1176.96        10.53 o                         
 -25   0   2       1552.05       1554.62        16.42 o                         
 -23   0   2       2131.18       2284.77        32.91 o                         
 -22   0   2        314.17        299.56        14.74 o                         
 -21   0   2        487.66        540.70        20.38 o                         
 -20   0   2        200.48        209.58         5.36 o                         
 -19   0   2        580.20        580.78        22.81 o                         
 -18   0   2        460.54        516.72        15.39 o                         
 -17   0   2          0.02         -0.07         0.95 o                         
 -16   0   2       1384.16       1604.49         9.87 o                         
 -15   0   2        262.90        261.79         9.14 o                         
 -14   0   2        567.28        526.57        39.28 o                         
 -13   0   2       1318.88       1309.36        22.16 o                         
 -12   0   2          1.11          1.53         0.95 o                         
 -11   0   2        120.37        162.08        10.10 o                         
 -10   0   2        383.45        397.27        14.18 o                         
  -9   0   2        486.32        636.23        20.61 o                         
  -8   0   2       2377.70       2265.15        22.01 o                         
  -7   0   2       2078.21       2030.72        31.10 o                         
  -6   0   2       4816.47       5155.79        50.61 o                         
  -5   0   2      21869.35      21311.92      1204.67 o                         
  -4   0   2      30704.20      29160.45       576.45 o                         
  -3   0   2       2788.51       2649.95        98.49 o                         
  -2   0   2       5474.23       4606.76        49.31 o                         
   0   0   2        693.62        646.14        15.18 o                         
   1   0   2        349.74        299.47         9.78 o                         
   2   0   2       7140.07       6590.54       187.93 o                         
   3   0   2       2696.66       2480.26       120.41 o                         
   4   0   2      13542.92      13280.61       341.87 o                         
   5   0   2        710.89        742.13        15.25 o                         
   6   0   2        551.73        513.85        18.93 o                         
   7   0   2        327.48        327.95        10.76 o                         
   8   0   2        986.36       1030.42        24.02 o                         
   9   0   2        187.97        211.33         8.64 o                         
  10   0   2        378.93        411.95         8.75 o                         
  11   0   2       1457.22       1552.40        32.90 o                         
  12   0   2        683.42        602.29        20.82 o                         
  13   0   2        124.53        161.27         4.40 o                         
  14   0   2       1739.46       1780.00        21.56 o                         
  15   0   2       1368.76       1469.30        15.89 o                         
  16   0   2       1310.66       1279.64        37.71 o                         
  17   0   2        625.98        585.34         6.62 o                         
  18   0   2          0.33         -1.36         1.36 o                         
  19   0   2        192.71        214.88         7.23 o                         
  20   0   2        200.54        223.16         4.73 o                         
  21   0   2          1.56          0.44         2.37 o                         
  22   0   2        235.58        218.35        31.78 o                         
  23   0   2        370.27        373.05        65.43 o                         
  24   0   2        250.70        203.39        22.96 o                         
  25   0   2        514.59        467.97        30.27 o                         
  26   0   2         40.67         33.16         5.96 o                         
  27   0   2         46.10         30.50        12.47 o                         
 -29   1   2         94.50         94.20         5.76 o                         
 -28   1   2        363.98        380.57         5.31 o                         
 -27   1   2        249.33        273.48         3.67 o                         
 -26   1   2         12.89         10.90         1.43 o                         
 -25   1   2          1.93          2.69         1.08 o                         
 -24   1   2        233.54        229.78         3.61 o                         
 -23   1   2          5.88          7.03         1.19 o                         
 -22   1   2         57.63         60.06         3.07 o                         
 -21   1   2         74.77         65.73         1.55 o                         
 -20   1   2       1001.56       1023.52        15.67 o                         
 -19   1   2         96.82        107.69         1.85 o                         
 -18   1   2        419.92        440.20         8.23 o                         
 -17   1   2          0.01          0.73         0.69 o                         
 -16   1   2          6.34          7.37         0.73 o                         
 -15   1   2         58.69         49.23         1.79 o                         
 -14   1   2         13.68         11.57         0.79 o                         
 -13   1   2         71.75         82.62         1.88 o                         
 -12   1   2       2332.68       2284.20        38.03 o                         
 -11   1   2       1716.72       1763.67        21.89 o                         
 -10   1   2         77.85         61.02         2.89 o                         
  -9   1   2       2234.38       2122.57        45.36 o                         
  -8   1   2       4100.62       3859.85        99.82 o                         
  -7   1   2          2.50          2.00         0.97 o                         
  -6   1   2       1163.00       1065.74        25.08 o                         
  -5   1   2       4131.14       4305.37        77.20 o                         
  -4   1   2       5392.91       4875.97        46.71 o                         
  -3   1   2          0.50          4.45         1.34 o                         
  -2   1   2       3466.83       3333.81        71.77 o                         
  -1   1   2       3688.08       3626.23        60.81 o                         
   0   1   2      10133.13       9331.23        57.34 o                         
   1   1   2       1061.18       1038.78        15.12 o                         
   2   1   2       2587.55       2348.69        15.46 o                         
   3   1   2       1972.45       1863.76        29.37 o                         
   4   1   2        105.75        109.15         3.20 o                         
   5   1   2          4.45         -0.05         1.30 o                         
   6   1   2       1131.31       1033.15        26.75 o                         
   7   1   2         45.19         45.30         2.42 o                         
   8   1   2       1681.54       1698.82        26.69 o                         
   9   1   2         16.28         15.34         1.81 o                         
  10   1   2        339.61        309.12         5.96 o                         
  11   1   2         67.39         63.36         1.71 o                         
  12   1   2        260.50        249.60         5.95 o                         
  13   1   2        372.24        364.24         6.18 o                         
  14   1   2         40.82         23.42         1.18 o                         
  15   1   2          2.50          1.27         0.83 o                         
  16   1   2          2.80          1.71         0.92 o                         
  17   1   2        357.74        370.54         4.26 o                         
  18   1   2        485.54        483.38         8.54 o                         
  19   1   2        438.20        443.60         4.72 o                         
  20   1   2        104.29         99.27         2.31 o                         
  21   1   2        310.05        298.22         8.49 o                         
  22   1   2          0.02          0.25         1.71 o                         
  23   1   2         94.54         88.78         6.60 o                         
  24   1   2         19.31         16.69         3.30 o                         
  25   1   2          3.98          3.05         1.16 o                         
  26   1   2         77.71         62.42         7.08 o                         
  27   1   2         70.52         58.14        10.19 o                         
 -29   2   2         61.15         64.26         2.43 o                         
 -28   2   2        268.90        277.14         5.68 o                         
 -27   2   2        110.19        109.11         3.32 o                         
 -26   2   2        222.57        248.47         9.21 o                         
 -25   2   2        437.56        437.90         7.65 o                         
 -24   2   2         20.63         19.48         1.28 o                         
 -23   2   2        477.61        501.66        10.08 o                         
 -22   2   2        403.67        372.26        10.68 o                         
 -21   2   2         13.70         13.67         0.90 o                         
 -20   2   2        654.90        666.95         8.11 o                         
 -19   2   2       1202.63       1187.41        13.35 o                         
 -18   2   2        190.96        182.92         2.12 o                         
 -17   2   2       1385.49       1357.57        15.66 o                         
 -16   2   2        125.03        141.10         3.58 o                         
 -15   2   2        701.30        704.24        12.99 o                         
 -14   2   2       2564.61       2493.79        30.06 o                         
 -13   2   2        600.27        585.64         9.58 o                         
 -12   2   2       2748.89       2760.74        16.42 o                         
 -11   2   2         34.75         37.27         1.42 o                         
 -10   2   2        533.03        519.35         9.77 o                         
  -9   2   2        236.52        239.65        13.11 o                         
  -8   2   2       2195.93       2148.81        28.32 o                         
  -7   2   2        472.49        438.69        14.43 o                         
  -6   2   2        397.91        398.77         9.53 o                         
  -5   2   2         86.76         79.47         2.88 o                         
  -4   2   2       1068.83       1007.21        21.19 o                         
  -3   2   2        431.17        436.06         6.21 o                         
  -2   2   2       3033.76       2912.50        43.30 o                         
  -1   2   2        575.91        518.13         7.75 o                         
   0   2   2        765.47        666.74        10.84 o                         
   1   2   2        270.37        243.19         4.99 o                         
   2   2   2       1705.39       1625.45        27.81 o                         
   3   2   2        588.90        632.67        24.02 o                         
   4   2   2       3224.67       3554.47        26.60 o                         
   5   2   2          3.32          4.25         1.85 o                         
   6   2   2       2848.16       2867.18        38.54 o                         
   7   2   2        122.03        130.35         5.38 o                         
   8   2   2       2420.50       2497.43        43.96 o                         
   9   2   2        450.74        465.69         8.51 o                         
  10   2   2        587.03        622.18        10.81 o                         
  11   2   2        944.17        910.11        20.27 o                         
  12   2   2        115.11         93.29         2.33 o                         
  13   2   2          1.21          0.45         0.62 o                         
  14   2   2          4.57          5.14         0.94 o                         
  15   2   2        451.44        436.12         7.92 o                         
  16   2   2        158.55        180.98         5.54 o                         
  17   2   2          0.00          0.82         0.94 o                         
  18   2   2         28.94         28.82         1.62 o                         
  19   2   2         65.81         70.45         2.15 o                         
  20   2   2        105.68        103.94         4.91 o                         
  21   2   2        165.51        143.14         8.90 o                         
  22   2   2        308.23        281.38        10.98 o                         
  23   2   2        259.02        239.06        18.04 o                         
  24   2   2         32.14         30.87         3.42 o                         
  25   2   2         27.45         17.58         5.68 o                         
  26   2   2         13.03         11.80         1.49 o                         
  27   2   2         70.58         67.50        15.06 o                         
 -28   3   2        116.38        124.17         7.92 o                         
 -27   3   2         16.55         15.85         2.84 o                         
 -26   3   2          0.01          0.20         1.42 o                         
 -25   3   2        104.37        114.39         2.77 o                         
 -24   3   2         10.81         14.94         1.51 o                         
 -23   3   2          0.01          0.57         1.05 o                         
 -22   3   2        178.63        166.26         3.93 o                         
 -21   3   2          4.48          6.66         1.07 o                         
 -20   3   2        407.56        447.35         3.62 o                         
 -19   3   2        851.63        867.46         6.19 o                         
 -18   3   2          9.38          9.49         0.86 o                         
 -17   3   2        787.43        830.55        14.15 o                         
 -16   3   2        594.08        615.59         9.43 o                         
 -15   3   2        520.58        496.53         6.02 o                         
 -14   3   2       1564.03       1580.52        25.59 o                         
 -13   3   2         48.78         55.88         1.52 o                         
 -12   3   2         97.63         96.93         1.82 o                         
 -11   3   2        201.14        197.83         3.85 o                         
 -10   3   2        465.80        471.06         3.26 o                         
  -9   3   2        483.90        459.24         6.25 o                         
  -8   3   2        415.77        410.24         4.92 o                         
  -7   3   2        560.88        529.04         9.84 o                         
  -6   3   2          1.10          5.45         1.37 o                         
  -5   3   2          2.89          2.08         1.13 o                         
  -4   3   2        101.19        105.79         3.20 o                         
  -3   3   2         15.34         15.37         1.47 o                         
  -2   3   2        143.97        141.25         5.49 o                         
   0   3   2        196.95        211.74         7.03 o                         
   1   3   2        163.13        188.37        10.82 o                         
   2   3   2        244.94        239.60         8.83 o                         
   3   3   2        172.80        183.66         6.65 o                         
   4   3   2        626.64        595.53        12.80 o                         
   5   3   2         41.95         41.40         2.20 o                         
   6   3   2          0.15          0.49         1.11 o                         
   7   3   2       1105.45       1045.94        23.79 o                         
   8   3   2       5727.44       4823.37        53.54 o                         
   9   3   2         65.45         48.77         1.42 o                         
  10   3   2        462.25        474.38         6.44 o                         
  11   3   2        538.07        523.53         7.14 o                         
  12   3   2        138.86        139.31         4.38 o                         
  13   3   2       1047.15       1080.05        14.13 o                         
  14   3   2         25.81         23.03         1.24 o                         
  15   3   2        409.55        381.76        11.51 o                         
  16   3   2         99.36         95.92         2.66 o                         
  17   3   2        215.27        200.91         7.38 o                         
  18   3   2        116.90        112.66         4.27 o                         
  19   3   2       1116.08       1152.42        33.75 o                         
  20   3   2          6.22          4.17         1.77 o                         
  21   3   2        159.87        156.35         5.38 o                         
  22   3   2         80.57         65.77         4.34 o                         
  23   3   2        105.91        109.82         8.52 o                         
  24   3   2         98.44         86.23         8.82 o                         
  25   3   2          3.70          1.88         1.22 o                         
  26   3   2          1.05          1.70         1.44 o                         
 -27   4   2         49.57         65.99         3.64 o                         
 -26   4   2          0.87          1.45         1.96 o                         
 -25   4   2         17.44         20.83         1.81 o                         
 -24   4   2          4.66          4.78         1.24 o                         
 -23   4   2          6.40          6.31         1.24 o                         
 -22   4   2         88.50         89.86         2.26 o                         
 -21   4   2        127.06        122.09         2.82 o                         
 -20   4   2        129.11        141.51         2.45 o                         
 -19   4   2         14.61         17.33         1.04 o                         
 -18   4   2         22.38         24.10         1.22 o                         
 -17   4   2        794.05        775.12         9.99 o                         
 -16   4   2        611.98        588.69         5.75 o                         
 -15   4   2         21.72         27.87         1.02 o                         
 -14   4   2        339.45        377.50         6.83 o                         
 -13   4   2        103.85        122.58         3.20 o                         
 -12   4   2         14.36         21.47         0.82 o                         
 -11   4   2         13.55         15.62         0.82 o                         
 -10   4   2        838.01        877.86        10.69 o                         
  -9   4   2        661.64        674.39         9.53 o                         
  -8   4   2       1928.98       1986.06        15.80 o                         
  -7   4   2       1454.02       1473.15        11.55 o                         
  -6   4   2        555.93        520.29         7.79 o                         
  -5   4   2          2.21          3.44         0.61 o                         
  -4   4   2        107.77         91.04         1.56 o                         
  -3   4   2        123.67        114.58         1.81 o                         
  -2   4   2        383.89        372.24         4.92 o                         
  -1   4   2         47.04         38.79         1.17 o                         
   0   4   2         32.34         29.49         1.27 o                         
   1   4   2         24.40         34.74         0.95 o                         
   2   4   2        282.67        231.52         3.05 o                         
   3   4   2        218.15        186.31         2.23 o                         
   4   4   2        963.60       1003.33         7.42 o                         
   5   4   2       3539.92       3267.66        98.87 o                         
   6   4   2        271.25        229.97         3.24 o                         
   7   4   2       2703.40       2580.67        24.82 o                         
   8   4   2       2910.92       2906.08        30.61 o                         
   9   4   2        551.15        484.11         8.70 o                         
  10   4   2         44.13         39.49         0.96 o                         
  11   4   2          1.19          0.52         0.57 o                         
  12   4   2        570.43        516.62         5.73 o                         
  13   4   2       1346.97       1286.58        18.22 o                         
  14   4   2        650.04        606.81         5.91 o                         
  15   4   2          0.02          0.57         0.95 o                         
  16   4   2         47.17         55.19         1.79 o                         
  17   4   2         25.93         21.13         1.51 o                         
  18   4   2        291.67        256.06         7.35 o                         
  19   4   2         34.46         42.51         1.59 o                         
  20   4   2        194.51        191.91         4.50 o                         
  21   4   2         42.05         28.76         2.15 o                         
  22   4   2         19.70         17.79         1.36 o                         
  23   4   2         18.45         15.17         1.40 o                         
  24   4   2         88.08         99.63         3.06 o                         
  25   4   2         35.55         36.60         7.37 o                         
 -25   5   2          1.90          0.74         1.64 o                         
 -24   5   2        133.56        119.80         2.93 o                         
 -23   5   2          1.03          5.01         1.48 o                         
 -22   5   2          2.13          4.90         1.61 o                         
 -21   5   2          8.83          5.32         1.15 o                         
 -20   5   2          6.34          7.39         1.51 o                         
 -19   5   2        137.56        135.01         5.26 o                         
 -18   5   2        276.16        270.76         6.76 o                         
 -17   5   2          0.21         -0.39         1.10 o                         
 -16   5   2        415.25        418.64         8.29 o                         
 -15   5   2          0.10          2.40         1.02 o                         
 -14   5   2         39.33         45.06         1.27 o                         
 -13   5   2         72.97         63.07         1.89 o                         
 -12   5   2         66.25         64.24         3.40 o                         
 -11   5   2        420.87        427.54         8.00 o                         
 -10   5   2        885.18        938.45         8.82 o                         
  -9   5   2        183.58        154.27         3.30 o                         
  -8   5   2        320.16        367.84         6.78 o                         
  -7   5   2        502.33        500.93         8.75 o                         
  -6   5   2       1338.86       1367.59        13.36 o                         
  -5   5   2        237.58        269.14         2.73 o                         
  -4   5   2          3.25          6.03         0.60 o                         
  -3   5   2        491.71        537.51         5.44 o                         
  -2   5   2        385.66        339.35         3.83 o                         
  -1   5   2        302.90        268.91         3.43 o                         
   0   5   2         92.62         92.12         1.62 o                         
   1   5   2        950.98        879.43        37.44 o                         
   2   5   2        928.87        998.88        10.73 o                         
   3   5   2        111.03        116.05         3.02 o                         
   4   5   2          1.43          3.24         0.50 o                         
   5   5   2        156.40        138.41         1.43 o                         
   6   5   2          5.66          7.69         0.65 o                         
   7   5   2        541.81        549.81         6.96 o                         
   8   5   2       1358.31       1438.16        15.04 o                         
   9   5   2         78.85         84.11         1.35 o                         
  10   5   2         75.83         68.33         2.25 o                         
  11   5   2         13.41         13.25         0.79 o                         
  12   5   2       3572.70       3595.78        20.65 o                         
  13   5   2        324.60        333.40         4.71 o                         
  14   5   2        179.70        177.12         2.52 o                         
  15   5   2        638.88        678.66         6.00 o                         
  16   5   2         60.04         63.20         1.98 o                         
  17   5   2        519.64        490.12         9.44 o                         
  18   5   2        302.89        284.08         8.74 o                         
  19   5   2         11.60         12.38         1.40 o                         
  20   5   2         15.29         12.44         1.34 o                         
  21   5   2          2.87          2.00         1.70 o                         
  22   5   2          0.14          1.10         1.27 o                         
  23   5   2         53.75         58.63         3.06 o                         
  24   5   2          1.50          5.09         2.83 o                         
 -23   6   2         12.83          7.40         1.91 o                         
 -22   6   2        149.48        133.71         3.34 o                         
 -21   6   2        161.19        160.47         3.24 o                         
 -20   6   2          9.26         10.11         1.53 o                         
 -19   6   2          0.71          3.38         0.98 o                         
 -18   6   2        118.98        105.39         2.84 o                         
 -17   6   2          9.79          2.57         0.90 o                         
 -16   6   2        184.52        200.07         2.46 o                         
 -15   6   2        196.86        181.64         2.11 o                         
 -14   6   2         90.56         93.92         1.67 o                         
 -13   6   2         81.64         88.32         2.35 o                         
 -12   6   2         46.28         41.68         1.26 o                         
 -11   6   2        570.44        554.84        13.97 o                         
 -10   6   2        949.31        992.03        15.17 o                         
  -9   6   2          2.98          2.33         0.79 o                         
  -8   6   2          0.04         -0.70         0.88 o                         
  -7   6   2        238.15        231.30         4.06 o                         
  -6   6   2         30.23         31.89         1.93 o                         
  -5   6   2        206.52        194.01         4.94 o                         
  -4   6   2        389.28        398.31         6.96 o                         
  -3   6   2         20.45         14.16         0.75 o                         
  -2   6   2          0.93          1.51         0.62 o                         
  -1   6   2         31.07         31.70         0.99 o                         
   0   6   2         17.32         18.31         0.81 o                         
   1   6   2        544.88        599.45         4.11 o                         
   2   6   2        110.29        110.66         2.90 o                         
   3   6   2         40.33         36.61         0.97 o                         
   4   6   2          1.26          2.73         0.69 o                         
   5   6   2          0.20          3.97         0.92 o                         
   6   6   2        741.94        717.42        12.47 o                         
   7   6   2         69.48         76.04         3.00 o                         
   8   6   2        383.70        400.46         7.14 o                         
   9   6   2        867.58        930.18        11.36 o                         
  10   6   2        137.38        149.24         1.98 o                         
  11   6   2         36.95         41.87         1.16 o                         
  12   6   2         45.83         42.82         1.57 o                         
  13   6   2        842.20        826.15         9.56 o                         
  14   6   2         18.60         15.89         1.06 o                         
  15   6   2         18.24         18.56         1.13 o                         
  16   6   2        166.30        158.08         4.27 o                         
  17   6   2          1.18         -0.45         1.39 o                         
  18   6   2        212.22        196.31         3.96 o                         
  19   6   2         17.13         17.92         1.40 o                         
  20   6   2        154.86        150.56         3.21 o                         
  21   6   2          8.74         10.17         1.90 o                         
  22   6   2         24.19         28.08         3.45 o                         
 -21   7   2         11.55          8.47         1.90 o                         
 -20   7   2         52.88         49.62         1.64 o                         
 -19   7   2          3.84          4.11         1.49 o                         
 -18   7   2          6.16          6.11         1.00 o                         
 -17   7   2         52.20         56.64         1.32 o                         
 -16   7   2          0.59         -0.19         0.95 o                         
 -15   7   2          0.51         -0.08         1.03 o                         
 -14   7   2        153.32        169.03         2.19 o                         
 -13   7   2         27.35         29.22         1.24 o                         
 -12   7   2         36.51         28.95         1.22 o                         
 -11   7   2        206.92        180.59         4.17 o                         
 -10   7   2        988.77       1005.42        22.30 o                         
  -9   7   2         17.57         10.23         0.94 o                         
  -8   7   2        328.43        337.97         5.21 o                         
  -7   7   2         56.46         56.77         1.53 o                         
  -6   7   2        107.44        101.45         1.71 o                         
  -5   7   2          5.76          4.60         0.79 o                         
  -4   7   2        186.83        163.10         4.20 o                         
  -3   7   2        984.95       1011.75         7.67 o                         
  -2   7   2         89.23         93.85         1.99 o                         
  -1   7   2          0.71          1.47         0.69 o                         
   0   7   2        130.37        135.04         2.67 o                         
   1   7   2         12.25         12.54         0.81 o                         
   2   7   2        220.88        228.18         3.34 o                         
   3   7   2        613.55        614.12         7.63 o                         
   4   7   2         48.46         50.50         1.55 o                         
   5   7   2        505.82        501.96         4.85 o                         
   6   7   2        100.30         91.63         2.16 o                         
   7   7   2          8.04          6.05         0.85 o                         
   8   7   2        938.54        942.97         9.72 o                         
   9   7   2          0.05         -0.69         0.86 o                         
  10   7   2        224.34        222.65         2.23 o                         
  11   7   2         12.34         16.13         1.57 o                         
  12   7   2         50.58         61.82         1.36 o                         
  13   7   2          2.12          1.69         1.02 o                         
  14   7   2         77.86         67.02         1.55 o                         
  15   7   2         11.14         12.91         1.22 o                         
  16   7   2        191.81        176.76         2.55 o                         
  17   7   2          1.17          1.47         1.23 o                         
  18   7   2        175.03        201.34         9.81 o                         
  19   7   2         57.80         71.00         7.62 o                         
 -18   8   2          2.78          2.31         1.42 o                         
 -17   8   2          0.00          0.70         1.20 o                         
 -16   8   2         36.10         37.78         1.25 o                         
 -15   8   2         31.86         26.83         1.21 o                         
 -14   8   2          6.68          6.86         0.89 o                         
 -13   8   2         26.09         30.45         1.12 o                         
 -12   8   2          8.71          6.70         1.27 o                         
 -11   8   2         17.40         18.35         1.12 o                         
 -10   8   2        127.19        124.60         2.14 o                         
  -9   8   2          0.00          1.76         0.83 o                         
  -8   8   2        126.03        119.86         1.98 o                         
  -7   8   2          0.28          1.22         0.85 o                         
  -6   8   2         11.72         17.10         0.98 o                         
  -5   8   2        253.85        233.43         3.26 o                         
  -4   8   2         63.28         60.27         1.29 o                         
  -3   8   2        259.38        281.95         5.09 o                         
  -2   8   2        194.15        189.57         2.44 o                         
  -1   8   2        943.63        948.38        14.27 o                         
   0   8   2         15.86         22.70         0.93 o                         
   1   8   2       1447.70       1518.54        15.33 o                         
   2   8   2        964.42        981.38        13.39 o                         
   3   8   2          8.60          9.79         0.92 o                         
   4   8   2        187.27        194.46         5.62 o                         
   5   8   2        848.08        873.94        14.26 o                         
   6   8   2         26.35         31.52         1.16 o                         
   7   8   2         47.40         43.98         1.23 o                         
   8   8   2         43.12         34.74         1.28 o                         
   9   8   2         17.72         17.33         1.16 o                         
  10   8   2          0.16         -0.62         0.94 o                         
  11   8   2        197.99        214.74         3.22 o                         
  12   8   2          8.86         13.51         1.02 o                         
  13   8   2          2.19          1.97         0.94 o                         
  14   8   2         32.06         30.75         1.38 o                         
  15   8   2          7.84          6.62         1.49 o                         
  16   8   2         76.00         76.50         2.87 o                         
 -13   9   2          3.62          7.08         1.07 o                         
 -12   9   2         12.32         13.38         1.12 o                         
 -11   9   2          0.54          0.06         0.96 o                         
 -10   9   2        887.55        917.67        24.16 o                         
  -9   9   2          1.08          2.75         1.10 o                         
  -8   9   2         13.54         13.22         1.25 o                         
  -7   9   2        533.85        553.60        10.02 o                         
  -6   9   2        318.42        323.75         4.83 o                         
  -5   9   2         73.03         78.72         1.39 o                         
  -4   9   2        100.01         97.17         1.58 o                         
  -3   9   2        391.85        392.87         5.14 o                         
  -2   9   2         33.82         39.52         1.36 o                         
  -1   9   2         62.54         67.81         1.90 o                         
   0   9   2        278.20        284.67         3.57 o                         
   1   9   2        534.37        526.08         5.41 o                         
   2   9   2          1.13          1.17         1.00 o                         
   3   9   2          5.53          4.65         0.94 o                         
   4   9   2         14.70         14.34         0.98 o                         
   5   9   2          8.84          6.60         0.97 o                         
   6   9   2        527.89        513.89         5.29 o                         
   7   9   2         10.85          7.33         1.02 o                         
   8   9   2         53.47         52.43         1.52 o                         
   9   9   2          0.12          0.67         1.00 o                         
  10   9   2         21.72         21.20         1.09 o                         
  11   9   2        126.71        135.13         2.53 o                         
  -3  10   2        478.86        461.44        12.45 o                         
  -2  10   2        246.31        237.35         6.32 o                         
  -1  10   2          4.07          5.25         2.02 o                         
   0  10   2        402.66        395.47         7.79 o                         
   1  10   2         63.23         62.28         2.60 o                         
   2  10   2          3.68          3.21         2.82 o                         
 -29   1   3         15.38         18.08         2.56 o                         
 -28   1   3        106.35        116.46         3.20 o                         
 -27   1   3          1.83          1.73         1.18 o                         
 -26   1   3          7.61          9.59         3.15 o                         
 -25   1   3        421.62        443.13         7.43 o                         
 -24   1   3         65.53         69.12         1.45 o                         
 -23   1   3        443.35        472.06         8.37 o                         
 -22   1   3        476.52        500.67         6.76 o                         
 -21   1   3        764.08        770.49         9.84 o                         
 -20   1   3        210.43        239.47         3.26 o                         
 -19   1   3        467.02        460.27         7.58 o                         
 -18   1   3        547.95        574.05         5.98 o                         
 -17   1   3        218.36        209.25         3.60 o                         
 -16   1   3       1526.65       1499.31        19.57 o                         
 -15   1   3         53.11         58.84         1.48 o                         
 -14   1   3       2684.31       2787.11        27.34 o                         
 -13   1   3         99.60         83.70         1.36 o                         
 -12   1   3       3092.15       3060.65        17.00 o                         
 -11   1   3          1.44          7.28         0.64 o                         
 -10   1   3        532.74        598.64        13.30 o                         
  -9   1   3       2158.63       2159.73        19.40 o                         
  -8   1   3        488.23        483.52        20.02 o                         
  -7   1   3       1374.55       1528.25        35.58 o                         
  -6   1   3       2136.02       2033.82        42.43 o                         
  -5   1   3        138.39        113.74         3.52 o                         
  -4   1   3        389.37        371.23         7.39 o                         
  -3   1   3       3355.20       3201.51        54.25 o                         
  -2   1   3        632.58        644.08        10.87 o                         
  -1   1   3         52.32         48.66         2.94 o                         
   0   1   3        557.12        603.68        10.19 o                         
   1   1   3       1470.17       1480.27        26.02 o                         
   2   1   3        244.04        254.52         6.76 o                         
   3   1   3        218.47        239.17         8.03 o                         
   4   1   3         80.64         77.20         4.26 o                         
   5   1   3        670.59        662.30        27.31 o                         
   6   1   3        312.98        332.26        19.63 o                         
   7   1   3        159.65        153.38         9.34 o                         
   8   1   3        193.82        182.02         3.41 o                         
   9   1   3         65.01         49.68         1.42 o                         
  10   1   3          0.16          0.14         0.75 o                         
  11   1   3        210.14        202.23         2.25 o                         
  12   1   3         70.55         71.43         1.98 o                         
  13   1   3          1.25          1.70         0.62 o                         
  14   1   3          8.03          8.71         0.68 o                         
  15   1   3        143.05        153.03         4.03 o                         
  16   1   3         48.72         61.19         2.75 o                         
  17   1   3          1.09          0.89         0.97 o                         
  18   1   3        974.84        976.54         7.99 o                         
  19   1   3          4.55          7.28         1.31 o                         
  20   1   3        128.51        111.01         7.13 o                         
  21   1   3          0.75         -1.43         2.39 o                         
  22   1   3        264.79        224.85         9.31 o                         
  23   1   3        355.88        270.14        38.14 o                         
  24   1   3         80.88         73.39         5.45 o                         
  25   1   3         76.73         57.74         7.10 o                         
  26   1   3          3.78          2.43         1.34 o                         
 -29   2   3         19.39         19.20         2.33 o                         
 -28   2   3          0.03          0.13         1.80 o                         
 -27   2   3        284.17        294.73         4.99 o                         
 -26   2   3          0.04          0.27         1.52 o                         
 -25   2   3          7.74          6.01         1.42 o                         
 -24   2   3          6.01          5.49         1.20 o                         
 -23   2   3         77.94         80.75         1.82 o                         
 -22   2   3        212.25        222.22         3.17 o                         
 -21   2   3       1977.72       1896.66        29.01 o                         
 -20   2   3         88.55         96.43         2.83 o                         
 -19   2   3       2637.61       2664.68        31.25 o                         
 -18   2   3        490.84        535.25         7.03 o                         
 -17   2   3       1486.14       1457.22        18.04 o                         
 -16   2   3         49.28         53.12         1.20 o                         
 -15   2   3          3.76          3.21         0.64 o                         
 -14   2   3         55.24         58.84         1.85 o                         
 -13   2   3        245.32        211.64         2.87 o                         
 -12   2   3       1105.08       1125.05        14.80 o                         
 -11   2   3         97.69        115.64         1.75 o                         
 -10   2   3       2009.05       1912.18        20.50 o                         
  -9   2   3         36.43         28.95         1.12 o                         
  -8   2   3          2.44          5.36         1.40 o                         
  -7   2   3         75.22         70.95         3.77 o                         
  -6   2   3       1815.82       1869.57        18.52 o                         
  -5   2   3          0.03          0.32         1.35 o                         
  -4   2   3        136.68        116.52        12.49 o                         
  -3   2   3         21.61         26.70         1.98 o                         
  -2   2   3         68.87         56.49         2.73 o                         
  -1   2   3          3.27          1.72         1.61 o                         
   0   2   3       2890.50       2846.88        23.69 o                         
   1   2   3       2596.89       2404.16        21.43 o                         
   2   2   3          0.44          1.13         2.36 o                         
   3   2   3       1574.54       1579.02        37.56 o                         
   4   2   3       4547.97       4986.31       137.50 o                         
   5   2   3       1748.31       1801.69        44.65 o                         
   6   2   3        302.97        309.85         6.08 o                         
   7   2   3        197.91        212.21         3.22 o                         
   8   2   3        504.35        502.81         9.06 o                         
   9   2   3       2860.77       2823.92        56.02 o                         
  10   2   3        242.12        259.63         4.40 o                         
  11   2   3       1265.79       1273.78        16.51 o                         
  12   2   3        306.33        328.37         5.48 o                         
  13   2   3          0.01          0.56         0.68 o                         
  14   2   3         43.57         39.55         1.24 o                         
  15   2   3        163.56        164.30         7.27 o                         
  16   2   3        113.70        119.73         6.78 o                         
  17   2   3        717.66        756.87        15.20 o                         
  18   2   3         39.76         45.46         2.28 o                         
  19   2   3         62.99         55.82         2.38 o                         
  20   2   3          6.02          3.38         3.90 o                         
  21   2   3        379.86        359.94        25.94 o                         
  22   2   3         91.73         78.36         7.91 o                         
  23   2   3        297.01        289.99        30.56 o                         
  24   2   3         31.38         41.36         3.90 o                         
  25   2   3          7.97          6.03         2.02 o                         
  26   2   3         13.90         14.69         2.38 o                         
 -28   3   3         40.10         43.23         6.51 o                         
 -27   3   3         55.74         58.05         2.54 o                         
 -26   3   3         34.29         34.04         2.00 o                         
 -25   3   3         94.79         87.90         2.28 o                         
 -24   3   3        249.08        266.46         5.63 o                         
 -23   3   3        778.55        796.03        20.61 o                         
 -22   3   3          3.29          1.57         1.16 o                         
 -21   3   3          2.94          5.56         1.08 o                         
 -20   3   3        177.87        186.73         3.11 o                         
 -19   3   3        210.33        195.55         2.78 o                         
 -18   3   3        266.66        273.35         3.28 o                         
 -17   3   3       2464.85       2464.09        22.89 o                         
 -16   3   3       1401.10       1499.96        17.49 o                         
 -15   3   3       1158.73       1055.74        10.84 o                         
 -14   3   3        142.87        150.43         3.02 o                         
 -13   3   3       1101.42       1090.90        17.27 o                         
 -12   3   3       2100.13       2117.32        18.21 o                         
 -11   3   3        387.33        381.29         5.90 o                         
 -10   3   3        641.22        598.56         7.24 o                         
  -9   3   3        176.38        180.66         3.60 o                         
  -8   3   3         91.18         92.43         1.81 o                         
  -7   3   3       4562.54       4355.82        25.43 o                         
  -6   3   3          0.81          2.67         0.75 o                         
  -5   3   3       3271.92       3019.87        20.35 o                         
  -4   3   3        332.45        350.04         5.66 o                         
  -3   3   3        109.38        125.15         5.87 o                         
  -2   3   3       3546.46       3575.22        85.26 o                         
  -1   3   3       1838.90       1835.24        34.49 o                         
   0   3   3       3361.67       3415.03       171.00 o                         
   1   3   3       1341.20       1232.85        36.41 o                         
   2   3   3          1.52         -0.14         1.06 o                         
   3   3   3       1533.84       1499.04        14.91 o                         
   4   3   3       1587.49       1624.68        20.62 o                         
   5   3   3        463.61        413.39         6.08 o                         
   6   3   3         59.03         48.78         1.26 o                         
   7   3   3       2280.69       2306.35        58.26 o                         
   8   3   3          2.09          0.44         0.52 o                         
   9   3   3       1679.02       1542.62        63.53 o                         
  10   3   3          0.32          1.13         0.74 o                         
  11   3   3        816.30        741.67        10.08 o                         
  12   3   3         14.56         12.15         0.88 o                         
  13   3   3          1.31          0.81         0.87 o                         
  14   3   3       1756.00       1639.60        12.96 o                         
  15   3   3         68.26         72.54         1.99 o                         
  16   3   3         82.86         72.65         2.56 o                         
  17   3   3        110.11        117.26         3.83 o                         
  18   3   3         46.34         46.76         1.82 o                         
  19   3   3        507.32        462.40        32.15 o                         
  20   3   3          0.02         -1.43         1.45 o                         
  21   3   3        507.07        474.81        18.75 o                         
  22   3   3         77.91         71.06        12.86 o                         
  23   3   3        447.36        416.63        48.98 o                         
  24   3   3         90.92         93.90         7.71 o                         
  25   3   3         31.34         34.54        14.41 o                         
 -27   4   3          2.65          3.81         1.81 o                         
 -26   4   3        111.02        112.60         4.17 o                         
 -25   4   3          7.56         11.42         1.69 o                         
 -24   4   3        229.50        228.80         6.83 o                         
 -23   4   3        267.25        274.87         4.47 o                         
 -22   4   3        197.19        214.83         4.14 o                         
 -21   4   3          2.17          3.94         1.25 o                         
 -20   4   3        372.08        357.67         4.03 o                         
 -19   4   3         36.60         34.25         1.35 o                         
 -18   4   3         10.70         11.00         1.04 o                         
 -17   4   3        558.81        546.09         8.30 o                         
 -16   4   3        208.74        209.01         3.05 o                         
 -15   4   3        223.24        231.61         4.80 o                         
 -14   4   3       1363.62       1364.93        16.24 o                         
 -13   4   3        146.93        153.21         1.87 o                         
 -12   4   3        118.65        114.60         3.15 o                         
 -11   4   3          0.13          0.45         0.63 o                         
 -10   4   3        137.41        140.69         2.21 o                         
  -9   4   3       4506.08       4641.07        45.48 o                         
  -8   4   3          3.57          3.29         0.62 o                         
  -7   4   3        490.66        539.49         5.19 o                         
  -6   4   3        885.72        889.57         7.24 o                         
  -5   4   3       1521.77       1530.98        22.02 o                         
  -4   4   3        366.98        374.83         2.99 o                         
  -3   4   3       2222.56       2229.42         8.95 o                         
  -2   4   3          6.71          5.62         0.61 o                         
  -1   4   3         74.23         97.91         1.93 o                         
   0   4   3          6.77          5.66         0.58 o                         
   1   4   3        490.76        477.52         8.16 o                         
   2   4   3        185.26        189.09         2.32 o                         
   3   4   3        831.25        727.40        13.02 o                         
   4   4   3         17.82         20.56         0.75 o                         
   5   4   3         56.69         58.37         1.41 o                         
   6   4   3        283.80        284.60         4.00 o                         
   7   4   3        490.22        446.49         5.62 o                         
   8   4   3        334.46        331.36         4.02 o                         
   9   4   3        103.85        117.59         2.46 o                         
  10   4   3        782.98        734.37        14.29 o                         
  11   4   3       1969.17       1986.50        24.98 o                         
  12   4   3         11.71         10.36         1.11 o                         
  13   4   3       1021.58       1019.74         8.41 o                         
  14   4   3        382.51        388.47         8.45 o                         
  15   4   3         22.37         25.01         1.16 o                         
  16   4   3        133.36        143.78         3.72 o                         
  17   4   3        177.40        156.37         2.95 o                         
  18   4   3        154.44        151.03         5.30 o                         
  19   4   3          3.60          5.94         1.24 o                         
  20   4   3         78.89         81.60         5.51 o                         
  21   4   3          3.39          2.64         1.03 o                         
  22   4   3        142.75        129.21         3.15 o                         
  23   4   3         42.79         40.58         4.34 o                         
  24   4   3         39.42         38.48         2.48 o                         
 -25   5   3         40.92         40.82         2.41 o                         
 -24   5   3          0.05         -1.11         2.14 o                         
 -23   5   3         18.85         25.84         1.79 o                         
 -22   5   3         24.59         19.69         1.29 o                         
 -21   5   3         61.56         58.74         2.15 o                         
 -20   5   3         32.04         31.98         1.38 o                         
 -19   5   3          6.67          3.94         1.22 o                         
 -18   5   3          0.95          2.10         1.13 o                         
 -17   5   3          9.50         10.81         1.27 o                         
 -16   5   3          0.00         -1.23         1.23 o                         
 -15   5   3        285.17        291.78         5.77 o                         
 -14   5   3        321.32        350.24         7.60 o                         
 -13   5   3         76.64         73.06         1.68 o                         
 -12   5   3        155.73        185.33         3.10 o                         
 -11   5   3         34.73         29.58         1.17 o                         
 -10   5   3         48.64         43.18         1.52 o                         
  -9   5   3         58.57         50.76         1.45 o                         
  -8   5   3         62.13         71.73         1.39 o                         
  -7   5   3        322.06        327.37         7.45 o                         
  -6   5   3         23.64         24.73         0.81 o                         
  -5   5   3          0.94          1.39         0.64 o                         
  -4   5   3         59.81         44.64         1.10 o                         
  -3   5   3        624.78        633.43         9.94 o                         
  -2   5   3        759.96        804.09        14.87 o                         
  -1   5   3         63.36         61.84         1.26 o                         
   0   5   3         10.28         14.68         0.71 o                         
   1   5   3        603.46        644.41         6.34 o                         
   2   5   3          1.47          0.40         0.51 o                         
   3   5   3          4.37          4.24         0.64 o                         
   4   5   3         45.50         39.28         1.08 o                         
   5   5   3          6.24          7.79         0.73 o                         
   6   5   3         80.36         85.48         1.83 o                         
   7   5   3        252.45        231.95         3.99 o                         
   8   5   3         36.54         33.20         1.00 o                         
   9   5   3       1080.68       1093.10        13.66 o                         
  10   5   3        682.58        706.05        12.46 o                         
  11   5   3         35.87         34.50         0.96 o                         
  12   5   3          3.49          2.26         0.77 o                         
  13   5   3         25.40         23.92         1.17 o                         
  14   5   3        277.48        285.67         3.20 o                         
  15   5   3        272.85        268.42         4.53 o                         
  16   5   3        300.26        312.06         6.99 o                         
  17   5   3          4.68          7.90         1.24 o                         
  18   5   3         22.41         22.68         2.56 o                         
  19   5   3        454.80        467.33        12.01 o                         
  20   5   3         72.29         82.61         2.71 o                         
  21   5   3          1.87          3.34         2.34 o                         
  22   5   3         10.42         16.51         2.14 o                         
 -23   6   3         40.85         46.34         2.56 o                         
 -22   6   3        423.38        489.72         9.31 o                         
 -21   6   3        112.72        132.35         2.59 o                         
 -20   6   3          0.22         -0.23         1.13 o                         
 -19   6   3         66.20         56.06         1.39 o                         
 -18   6   3        136.00        145.59         2.25 o                         
 -17   6   3        397.13        392.24         3.73 o                         
 -16   6   3         14.48         14.54         1.23 o                         
 -15   6   3         28.76         25.10         1.28 o                         
 -14   6   3        392.02        395.08         8.51 o                         
 -13   6   3         12.26         10.72         1.27 o                         
 -12   6   3         30.77         25.25         1.11 o                         
 -11   6   3        196.04        205.82         3.83 o                         
 -10   6   3         47.90         41.90         1.24 o                         
  -9   6   3        353.63        371.69         4.66 o                         
  -8   6   3       1263.02       1315.73        15.92 o                         
  -7   6   3        244.90        241.33         2.81 o                         
  -6   6   3        150.20        138.89         2.05 o                         
  -5   6   3        399.34        418.95         5.52 o                         
  -4   6   3        160.83        164.42         2.97 o                         
  -3   6   3         42.43         43.94         1.07 o                         
  -2   6   3        241.55        243.33         3.92 o                         
  -1   6   3        406.91        360.84         5.65 o                         
   0   6   3        900.25        823.67         8.82 o                         
   1   6   3        144.80        150.24         1.84 o                         
   2   6   3        277.60        288.33         2.90 o                         
   3   6   3       1913.87       1946.42        13.27 o                         
   4   6   3        385.81        417.64         6.62 o                         
   5   6   3        911.46        931.07         9.67 o                         
   6   6   3        544.08        539.70         4.83 o                         
   7   6   3       1578.23       1639.12        14.13 o                         
   8   6   3        436.47        433.18         6.36 o                         
   9   6   3          8.02         10.13         1.07 o                         
  10   6   3       1019.70       1036.06        14.82 o                         
  11   6   3        617.50        556.86        10.54 o                         
  12   6   3       1125.85       1165.72         6.83 o                         
  13   6   3         86.04         84.92         1.73 o                         
  14   6   3       1021.15       1011.04        22.92 o                         
  15   6   3        268.93        287.13         5.80 o                         
  16   6   3          5.52          5.87         1.48 o                         
  17   6   3         98.68         97.14         2.94 o                         
  18   6   3        348.32        356.77         4.92 o                         
  19   6   3          1.61         -0.50         1.76 o                         
  20   6   3         19.17         21.57         2.00 o                         
  21   6   3        189.65        189.57         6.09 o                         
 -21   7   3        152.53        173.13         5.22 o                         
 -20   7   3         10.57         12.58         1.43 o                         
 -19   7   3          0.79         -0.19         1.09 o                         
 -18   7   3         14.53         19.13         1.18 o                         
 -17   7   3          1.24         -0.76         1.02 o                         
 -16   7   3        289.36        306.07        10.43 o                         
 -15   7   3          7.11          3.96         1.56 o                         
 -14   7   3         63.74         60.35         1.63 o                         
 -13   7   3         21.82         26.69         1.22 o                         
 -12   7   3          8.95          6.15         1.01 o                         
 -11   7   3         41.25         40.01         1.28 o                         
 -10   7   3         65.00         72.43         2.93 o                         
  -9   7   3         45.78         54.28         1.42 o                         
  -8   7   3        317.05        305.70         2.92 o                         
  -7   7   3         42.10         41.69         1.29 o                         
  -6   7   3         11.83         13.16         1.22 o                         
  -5   7   3         31.84         29.15         1.30 o                         
  -4   7   3        141.32        152.47         1.95 o                         
  -3   7   3         16.10         17.55         0.82 o                         
  -2   7   3        867.22        856.71         9.98 o                         
  -1   7   3         48.46         49.08         1.35 o                         
   0   7   3        126.68        136.58         2.72 o                         
   1   7   3        153.17        156.87         3.10 o                         
   2   7   3       1755.01       1825.85        17.90 o                         
   3   7   3        643.01        681.43         5.98 o                         
   4   7   3        374.31        386.60         3.76 o                         
   5   7   3        198.84        206.42         3.87 o                         
   6   7   3       1191.07       1261.85         9.24 o                         
   7   7   3         10.65         13.53         1.00 o                         
   8   7   3        143.07        156.37         2.06 o                         
   9   7   3         96.17         98.03         1.64 o                         
  10   7   3         77.78         93.14         1.92 o                         
  11   7   3        339.24        328.43         4.72 o                         
  12   7   3         45.52         50.75         1.52 o                         
  13   7   3        235.33        215.78         3.92 o                         
  14   7   3        297.74        302.05         6.04 o                         
  15   7   3        166.84        155.37         2.72 o                         
  16   7   3         25.53         33.62         1.88 o                         
  17   7   3         51.34         47.96         3.15 o                         
  18   7   3         66.94         71.32         2.42 o                         
 -17   8   3         81.88         83.93         1.99 o                         
 -16   8   3        116.72        123.11         2.00 o                         
 -15   8   3         13.31         12.72         0.97 o                         
 -14   8   3        133.53        139.94         1.99 o                         
 -13   8   3          7.69         10.72         0.99 o                         
 -12   8   3          3.02          2.90         0.98 o                         
 -11   8   3          0.98          0.92         0.96 o                         
 -10   8   3         14.98          9.54         0.98 o                         
  -9   8   3         27.02         21.30         1.13 o                         
  -8   8   3          5.93          5.41         0.96 o                         
  -7   8   3          0.92          0.10         0.82 o                         
  -6   8   3        219.90        205.95         2.97 o                         
  -5   8   3         10.32          8.23         0.97 o                         
  -4   8   3        236.75        255.07         5.19 o                         
  -3   8   3          1.95          1.89         0.88 o                         
  -2   8   3       1135.62       1190.37        13.15 o                         
  -1   8   3        204.35        209.37         2.61 o                         
   0   8   3          3.93          5.50         0.81 o                         
   1   8   3          6.79          9.05         0.86 o                         
   2   8   3          5.18          6.79         0.85 o                         
   3   8   3        227.64        229.17         4.85 o                         
   4   8   3        129.31        136.56         2.30 o                         
   5   8   3         17.80         19.86         1.22 o                         
   6   8   3          1.17          1.43         0.93 o                         
   7   8   3        264.45        266.58         4.10 o                         
   8   8   3        139.36        134.47         2.51 o                         
   9   8   3         20.85         17.80         1.01 o                         
  10   8   3         29.34         25.42         1.30 o                         
  11   8   3          0.05          0.01         0.97 o                         
  12   8   3         95.20        118.92         3.26 o                         
  13   8   3         42.65         28.09         1.63 o                         
  14   8   3        154.41        125.63         2.81 o                         
  15   8   3        198.74        158.45         7.49 o                         
 -13   9   3          1.72          4.87         1.56 o                         
 -12   9   3          0.15          1.87         1.16 o                         
 -11   9   3         88.08         89.09         1.86 o                         
 -10   9   3        210.44        223.97         2.99 o                         
  -9   9   3          3.95          1.60         1.13 o                         
  -8   9   3        522.27        556.66         5.45 o                         
  -7   9   3         30.07         26.81         1.34 o                         
  -6   9   3         68.23         81.48         2.52 o                         
  -5   9   3         20.83         21.68         1.26 o                         
  -4   9   3         11.00          9.81         1.06 o                         
  -3   9   3        134.55        137.11         3.54 o                         
  -2   9   3        119.70        111.02         2.11 o                         
  -1   9   3        119.35        122.45         1.90 o                         
   0   9   3         54.11         57.80         1.34 o                         
   1   9   3         33.82         36.10         1.73 o                         
   2   9   3        472.88        477.79         7.17 o                         
   3   9   3        417.15        408.51         5.59 o                         
   4   9   3        156.84        153.89         2.76 o                         
   5   9   3          7.48          5.76         1.11 o                         
   6   9   3         71.73         76.94         1.97 o                         
   7   9   3         11.55         12.04         1.19 o                         
   8   9   3        237.82        232.26         7.16 o                         
   9   9   3         29.34         35.02         1.66 o                         
  10   9   3          1.12          1.56         1.64 o                         
 -29   0   4          0.21          0.85         2.84 o                         
 -28   0   4          2.90          3.47         2.66 o                         
 -27   0   4        239.47        235.04         3.65 o                         
 -26   0   4         45.94         47.51         2.30 o                         
 -25   0   4         45.65         42.68         2.32 o                         
 -24   0   4          8.81          7.22         1.72 o                         
 -23   0   4        651.26        665.57         5.78 o                         
 -22   0   4        138.52        130.61         4.51 o                         
 -21   0   4        643.52        662.96        12.06 o                         
 -20   0   4          2.98          1.72         1.36 o                         
 -19   0   4        389.36        367.99         8.53 o                         
 -18   0   4        246.01        235.27         3.04 o                         
 -17   0   4         25.38         26.41         1.40 o                         
 -16   0   4         11.39         17.44         1.14 o                         
 -15   0   4       1723.21       1664.59        32.13 o                         
 -14   0   4         31.52         45.13         1.53 o                         
 -13   0   4        149.16        226.72         3.99 o                         
 -12   0   4       1542.50       1602.77        10.98 o                         
 -11   0   4        371.18        334.44         9.54 o                         
 -10   0   4       4838.83       4690.98       112.32 o                         
  -9   0   4       9729.73       9902.90        50.75 o                         
  -8   0   4        837.23        844.98        22.90 o                         
  -7   0   4        427.58        354.43         9.60 o                         
  -6   0   4       1464.09       1338.98        71.09 o                         
  -5   0   4        239.28        263.10        13.02 o                         
  -4   0   4       1193.33       1226.99        36.84 o                         
  -3   0   4        277.19        221.16        11.56 o                         
  -2   0   4       3507.95       3439.01       230.02 o                         
  -1   0   4       1272.29       1215.26        31.52 o                         
   0   0   4       3451.01       3542.04        34.85 o                         
   1   0   4          0.12         -2.38         3.35 o                         
   2   0   4       1079.45       1070.06        26.76 o                         
   3   0   4        102.30         89.83         6.07 o                         
   4   0   4        188.70        248.19         9.31 o                         
   5   0   4        165.83        145.48         3.73 o                         
   6   0   4       4453.50       4605.33        60.83 o                         
   7   0   4          7.74         21.31         1.81 o                         
   8   0   4         35.22         31.83         2.74 o                         
   9   0   4        813.18        771.68        20.60 o                         
  10   0   4       3875.81       4339.91        86.69 o                         
  11   0   4       2045.41       2114.56        28.76 o                         
  12   0   4       1000.19        930.31        11.46 o                         
  13   0   4        940.12        997.38         7.58 o                         
  14   0   4        389.00        423.64        15.04 o                         
  15   0   4        202.09        196.81         6.05 o                         
  16   0   4          0.22          0.99         1.13 o                         
  17   0   4        425.17        475.03        17.97 o                         
  18   0   4         43.05         37.07         5.00 o                         
  20   0   4         48.45         39.16         4.09 o                         
  21   0   4        300.19        290.22        13.89 o                         
  22   0   4        227.90        191.09        10.17 o                         
  23   0   4         78.90         68.17         7.61 o                         
  24   0   4         56.52         41.28         7.09 o                         
  25   0   4        701.92        377.81        17.59 o                         
 -29   1   4         55.38         55.62         3.78 o                         
 -28   1   4        831.93        877.98        37.18 o                         
 -27   1   4        211.22        222.50         3.05 o                         
 -26   1   4        791.56        784.20        15.79 o                         
 -25   1   4        318.40        310.47         3.38 o                         
 -24   1   4        507.28        513.91         4.65 o                         
 -23   1   4          0.83          0.61         1.03 o                         
 -22   1   4         75.07         81.72         1.87 o                         
 -21   1   4         73.60         83.62         1.67 o                         
 -20   1   4          1.95          3.25         0.82 o                         
 -19   1   4         84.39         86.73         1.52 o                         
 -18   1   4        769.80        767.88         6.95 o                         
 -17   1   4          2.98          4.95         0.77 o                         
 -16   1   4          9.30          9.47         0.75 o                         
 -15   1   4       1030.56       1134.98        11.97 o                         
 -14   1   4        278.02        282.10         5.15 o                         
 -13   1   4       1069.54       1140.57        16.30 o                         
 -12   1   4        440.81        460.63         9.45 o                         
 -11   1   4        178.35        190.80         2.85 o                         
 -10   1   4        513.78        571.79         7.59 o                         
  -9   1   4       1571.18       1679.79        12.83 o                         
  -8   1   4          8.38         12.31         0.69 o                         
  -7   1   4       1871.20       1716.65        23.54 o                         
  -6   1   4        743.57        706.17        28.12 o                         
  -5   1   4          0.19          0.27         1.37 o                         
  -4   1   4       3335.90       3460.58        61.98 o                         
  -3   1   4       1208.32       1309.01        35.50 o                         
  -2   1   4       1003.65        867.62       100.81 o                         
  -1   1   4        405.25        396.21        10.09 o                         
   0   1   4         16.28          9.36         2.06 o                         
   1   1   4        245.69        235.79        12.17 o                         
   2   1   4       2019.16       2124.36        20.31 o                         
   3   1   4       3400.44       3784.27        67.05 o                         
   4   1   4       1143.12       1248.16         8.46 o                         
   5   1   4         98.86        101.03         3.59 o                         
   6   1   4        129.17        141.32         2.30 o                         
   7   1   4        531.91        584.15         9.42 o                         
   8   1   4        709.16        779.64         6.93 o                         
   9   1   4         15.50         19.15         0.89 o                         
  10   1   4          0.59          0.21         0.78 o                         
  11   1   4          3.11          5.31         0.91 o                         
  12   1   4          8.93         10.83         0.87 o                         
  13   1   4        295.06        305.97         4.24 o                         
  14   1   4        258.54        252.34         2.61 o                         
  15   1   4        108.24         95.58         1.93 o                         
  16   1   4        301.43        310.07         5.12 o                         
  17   1   4        579.22        583.13        12.51 o                         
  18   1   4        289.55        290.16         5.87 o                         
  19   1   4         10.02         14.02         1.67 o                         
  20   1   4         34.58         45.96         3.07 o                         
  21   1   4         53.05         42.37         2.66 o                         
  22   1   4        287.15        259.83        16.92 o                         
  23   1   4          1.38          3.70         1.74 o                         
  24   1   4          9.06          4.20         1.70 o                         
  25   1   4         35.00         20.19         2.35 o                         
 -28   2   4         24.00         23.77         2.15 o                         
 -27   2   4         59.69         64.79         2.49 o                         
 -26   2   4         89.09        102.73         3.36 o                         
 -25   2   4        171.58        183.41         5.23 o                         
 -24   2   4         52.54         62.38         1.80 o                         
 -23   2   4         42.07         43.44         1.55 o                         
 -22   2   4        632.44        633.93         4.38 o                         
 -21   2   4       1132.25       1235.02        10.35 o                         
 -20   2   4       1717.09       1785.36        23.76 o                         
 -19   2   4       1882.86       1944.23        19.57 o                         
 -18   2   4         38.11         36.69         1.07 o                         
 -17   2   4         49.71         57.48         1.57 o                         
 -16   2   4        473.61        503.00         4.67 o                         
 -15   2   4        525.44        542.18         3.77 o                         
 -14   2   4       2203.67       2303.28        25.91 o                         
 -13   2   4        117.91         95.08         1.78 o                         
 -12   2   4          2.40          3.16         0.58 o                         
 -11   2   4        460.38        468.60         6.15 o                         
 -10   2   4        210.01        230.88         4.38 o                         
  -9   2   4        290.49        350.61         4.49 o                         
  -8   2   4        575.00        617.24        11.90 o                         
  -7   2   4          1.57          1.26         0.75 o                         
  -6   2   4       1087.90        970.11        11.38 o                         
  -5   2   4        213.39        232.42         9.85 o                         
  -4   2   4         13.39         13.90         1.07 o                         
  -3   2   4          8.69         17.94         2.10 o                         
  -2   2   4       4587.17       4730.91        82.17 o                         
  -1   2   4         66.87         83.40         4.25 o                         
   0   2   4         43.58         26.39         1.99 o                         
   1   2   4        692.78        602.44        12.18 o                         
   2   2   4       5254.38       5204.85        47.01 o                         
   3   2   4        114.82        119.60         2.47 o                         
   4   2   4         11.59         19.44         1.12 o                         
   5   2   4         57.43         62.19         1.64 o                         
   6   2   4         13.98         18.44         1.05 o                         
   7   2   4        798.49        762.32         9.08 o                         
   8   2   4        709.53        704.41         5.89 o                         
   9   2   4          4.13          3.79         0.85 o                         
  10   2   4        678.81        698.30         8.77 o                         
  11   2   4          9.56          6.53         0.88 o                         
  12   2   4          5.38          3.86         1.03 o                         
  13   2   4          0.39          0.18         1.01 o                         
  14   2   4        204.01        242.10        11.16 o                         
  15   2   4         74.41         75.85         2.69 o                         
  16   2   4        318.15        341.22         4.87 o                         
  17   2   4         65.60         62.10         2.64 o                         
  18   2   4        195.62        175.95         6.98 o                         
  19   2   4         20.37         14.36         1.73 o                         
  20   2   4        311.06        316.74        14.03 o                         
  21   2   4         76.00         81.01         3.99 o                         
  22   2   4        257.85        222.82        23.02 o                         
  23   2   4        329.29        259.73         8.54 o                         
  24   2   4          0.13          2.35         2.00 o                         
  25   2   4         53.96         46.26        15.34 o                         
 -27   3   4          4.00          4.90         2.32 o                         
 -26   3   4          0.04          2.03         1.58 o                         
 -25   3   4         11.47         15.01         1.46 o                         
 -24   3   4          0.21          1.51         1.38 o                         
 -23   3   4         10.48          8.50         1.32 o                         
 -22   3   4         97.58         78.99         9.66 o                         
 -21   3   4          0.87         -0.75         1.52 o                         
 -20   3   4        579.40        628.00        18.03 o                         
 -19   3   4         29.22         35.60         1.38 o                         
 -18   3   4        123.86        120.30         2.19 o                         
 -17   3   4       1051.67       1084.10        11.57 o                         
 -16   3   4       1221.50       1273.74        20.77 o                         
 -15   3   4         85.08         90.33         2.23 o                         
 -14   3   4         18.28         18.73         0.99 o                         
 -13   3   4        281.54        302.09         6.51 o                         
 -12   3   4        151.51        147.46         2.72 o                         
 -11   3   4        843.83        840.96         9.72 o                         
 -10   3   4        541.12        585.20         4.89 o                         
  -9   3   4        121.25        118.42         2.20 o                         
  -8   3   4          0.19          0.99         0.73 o                         
  -7   3   4        266.17        296.19         5.05 o                         
  -6   3   4        138.01        136.23         3.07 o                         
  -5   3   4         33.77         33.82         1.07 o                         
  -4   3   4       1793.13       1769.39        25.43 o                         
  -3   3   4          0.68          6.87         0.72 o                         
  -2   3   4       1126.22       1248.42        17.86 o                         
  -1   3   4        143.77        135.30         3.35 o                         
   0   3   4        496.99        553.27         7.20 o                         
   1   3   4        219.37        207.85         3.48 o                         
   2   3   4       1157.54       1206.88        28.56 o                         
   3   3   4        822.41        863.80        11.56 o                         
   4   3   4        346.81        358.07         5.79 o                         
   5   3   4         39.17         33.29         2.02 o                         
   6   3   4         46.79         40.10         1.32 o                         
   7   3   4        115.84        122.33         1.86 o                         
   8   3   4        517.29        475.26         8.32 o                         
   9   3   4         12.75         18.33         1.23 o                         
  10   3   4          1.50          1.45         0.93 o                         
  11   3   4          7.72          9.13         1.27 o                         
  12   3   4        117.62        125.18         3.06 o                         
  13   3   4         15.50         14.28         1.29 o                         
  14   3   4        630.75        619.78        11.16 o                         
  15   3   4        517.04        515.73        10.06 o                         
  16   3   4         23.63         28.46         1.37 o                         
  17   3   4         70.75         78.51         3.88 o                         
  18   3   4        336.51        345.47        18.59 o                         
  19   3   4        119.14        109.68         7.88 o                         
  20   3   4         45.81         40.05         2.49 o                         
  21   3   4         88.92         88.50         3.94 o                         
  22   3   4          0.36          0.93         1.19 o                         
  23   3   4         86.68         84.20         8.14 o                         
  24   3   4         49.37         53.21         3.54 o                         
 -26   4   4         20.73         22.99         1.73 o                         
 -25   4   4          0.65          0.29         1.53 o                         
 -24   4   4         33.27         36.16         1.90 o                         
 -23   4   4        127.07        128.38         4.02 o                         
 -22   4   4         27.94         26.54         1.96 o                         
 -21   4   4         53.64         58.77         2.41 o                         
 -20   4   4        119.28        113.70         2.34 o                         
 -19   4   4        147.65        148.47         2.52 o                         
 -18   4   4          8.61          7.34         1.12 o                         
 -17   4   4        836.05        844.90        12.05 o                         
 -16   4   4       2888.22       3098.66        15.68 o                         
 -15   4   4        917.32        955.55        18.34 o                         
 -14   4   4         12.22         14.92         0.99 o                         
 -13   4   4          9.21          8.53         1.02 o                         
 -12   4   4        897.09        886.46        13.75 o                         
 -11   4   4          0.08         -0.02         0.65 o                         
 -10   4   4         37.10         39.08         1.32 o                         
  -9   4   4         93.66         78.51         1.90 o                         
  -8   4   4         24.90         23.70         0.90 o                         
  -7   4   4        310.78        342.72         5.37 o                         
  -6   4   4        631.07        683.16         7.64 o                         
  -5   4   4         63.53         56.10         1.14 o                         
  -4   4   4         14.15         14.45         0.66 o                         
  -3   4   4         12.54         21.98         0.85 o                         
  -2   4   4        205.81        191.90         4.30 o                         
  -1   4   4         24.12         29.93         1.01 o                         
   0   4   4         87.66        110.19         2.86 o                         
   1   4   4          9.15         17.47         0.82 o                         
   2   4   4        925.72        914.12        14.55 o                         
   3   4   4        480.08        485.66         5.95 o                         
   4   4   4        780.62        755.30         6.65 o                         
   5   4   4         43.26         22.59         1.25 o                         
   6   4   4         13.94         10.83         0.74 o                         
   7   4   4        295.41        309.49         5.86 o                         
   8   4   4          5.44          7.49         0.81 o                         
   9   4   4       2809.16       2765.33        25.68 o                         
  10   4   4         29.12         28.62         1.31 o                         
  11   4   4        262.59        283.90         3.97 o                         
  12   4   4        620.14        598.99         4.87 o                         
  13   4   4          1.40          0.89         1.25 o                         
  14   4   4        141.69        147.67         4.99 o                         
  15   4   4         21.46         20.23         2.50 o                         
  16   4   4        329.90        327.96         7.25 o                         
  17   4   4         94.13        100.83         2.62 o                         
  18   4   4        145.46        134.01         5.29 o                         
  19   4   4        325.97        336.20        13.87 o                         
  20   4   4        119.06        115.33        11.02 o                         
  21   4   4         25.28         26.77         2.62 o                         
  22   4   4         13.65         15.19         3.89 o                         
  23   4   4          7.72          9.33         3.71 o                         
 -25   5   4         16.27         14.99         3.04 o                         
 -24   5   4         33.22         35.07         1.87 o                         
 -23   5   4        211.15        212.11         6.38 o                         
 -22   5   4          0.86          0.51         1.28 o                         
 -21   5   4          0.03          1.35         1.46 o                         
 -20   5   4          0.28         -0.35         1.17 o                         
 -19   5   4          5.45          8.16         1.73 o                         
 -18   5   4        149.99        154.99         2.85 o                         
 -17   5   4        286.46        290.33         8.24 o                         
 -16   5   4        320.26        302.95         3.29 o                         
 -15   5   4        174.60        201.48         2.86 o                         
 -14   5   4       1452.68       1479.75        15.69 o                         
 -13   5   4        274.25        255.52         3.51 o                         
 -12   5   4       2464.58       2500.04        27.07 o                         
 -11   5   4        316.73        333.57         6.60 o                         
 -10   5   4        221.42        236.26         2.87 o                         
  -9   5   4          0.17          0.40         0.96 o                         
  -8   5   4        615.45        652.10         8.45 o                         
  -7   5   4         82.10         71.89         1.89 o                         
  -6   5   4        437.99        432.38         4.64 o                         
  -5   5   4        225.47        218.26         4.15 o                         
  -4   5   4        320.60        307.27         5.66 o                         
  -3   5   4         29.40         25.26         1.06 o                         
  -2   5   4        112.68        108.87         2.36 o                         
  -1   5   4        923.65        906.59        11.00 o                         
   0   5   4         13.51         14.06         0.64 o                         
   1   5   4        373.76        342.53         4.19 o                         
   2   5   4        451.98        441.41         9.05 o                         
   3   5   4         43.87         49.69         1.03 o                         
   4   5   4          1.35          2.16         0.62 o                         
   5   5   4       3380.33       3437.44        13.11 o                         
   6   5   4        866.29        843.20         7.47 o                         
   7   5   4       1633.32       1675.65        15.54 o                         
   8   5   4        886.79        870.17         6.89 o                         
   9   5   4        317.86        306.17         3.22 o                         
  10   5   4        477.74        481.19        11.13 o                         
  11   5   4        491.59        496.49         8.67 o                         
  12   5   4         50.53         55.09         2.48 o                         
  13   5   4        149.00        142.70         3.00 o                         
  14   5   4          8.03          9.63         1.09 o                         
  15   5   4          5.13          0.56         1.68 o                         
  16   5   4          1.89          0.42         1.50 o                         
  17   5   4          2.45          1.75         1.64 o                         
  18   5   4         43.43         49.02         6.06 o                         
  19   5   4          3.86          6.10         1.41 o                         
  20   5   4          0.03          0.69         1.51 o                         
  21   5   4        102.20         96.19         6.96 o                         
 -23   6   4        375.99        439.89         8.14 o                         
 -22   6   4          7.45          5.10         1.49 o                         
 -21   6   4         17.72         20.33         1.30 o                         
 -20   6   4         64.30         76.19         1.73 o                         
 -19   6   4         61.70         55.79         1.43 o                         
 -18   6   4        561.68        571.93         6.50 o                         
 -17   6   4         88.33         88.98         3.22 o                         
 -16   6   4          6.02          4.27         1.03 o                         
 -15   6   4          2.03          8.16         2.59 o                         
 -14   6   4         99.16         95.83         1.72 o                         
 -13   6   4         17.94         12.04         1.02 o                         
 -12   6   4        305.91        319.68         4.36 o                         
 -11   6   4        985.41       1038.20        13.97 o                         
 -10   6   4        764.44        805.21        13.14 o                         
  -9   6   4         10.59         14.12         0.97 o                         
  -8   6   4        298.34        311.22         4.82 o                         
  -7   6   4        513.05        503.03         7.45 o                         
  -6   6   4        716.60        703.64         6.91 o                         
  -5   6   4         46.10         39.21         1.66 o                         
  -4   6   4        914.62        947.94         9.95 o                         
  -3   6   4        359.86        363.07         5.71 o                         
  -2   6   4         91.07         90.63         1.59 o                         
  -1   6   4       1110.33       1079.77        11.32 o                         
   0   6   4          6.84         12.19         0.72 o                         
   1   6   4        406.37        380.95         2.57 o                         
   2   6   4         90.40         99.06         1.58 o                         
   3   6   4        134.92        143.11         1.97 o                         
   4   6   4        179.94        185.52         2.70 o                         
   5   6   4       1694.08       1796.21        12.27 o                         
   6   6   4          0.29         -0.42         0.92 o                         
   7   6   4        522.41        564.35         7.74 o                         
   8   6   4        120.80        115.41         2.40 o                         
   9   6   4        344.12        339.19         7.92 o                         
  10   6   4        446.47        440.19        16.70 o                         
  11   6   4       1158.45       1160.39         9.44 o                         
  12   6   4        320.57        300.41         5.16 o                         
  13   6   4          0.49         -2.79         2.79 o                         
  14   6   4         24.75         28.70         2.19 o                         
  15   6   4         15.81         13.66         1.36 o                         
  16   6   4         43.43         51.10         1.90 o                         
  17   6   4         15.68         26.32         1.68 o                         
  18   6   4         12.57         13.51         1.60 o                         
  19   6   4          0.00          0.57         1.64 o                         
 -20   7   4          4.30          3.73         1.30 o                         
 -19   7   4          0.94          0.71         1.06 o                         
 -18   7   4         68.60         67.15         1.86 o                         
 -17   7   4          0.03          1.79         1.20 o                         
 -16   7   4        104.43        117.28         2.97 o                         
 -15   7   4          0.05         -0.85         0.85 o                         
 -14   7   4          6.70          9.20         0.99 o                         
 -13   7   4        291.62        278.78         3.18 o                         
 -12   7   4         10.08         10.73         0.91 o                         
 -11   7   4         26.33         27.81         1.24 o                         
 -10   7   4        409.31        420.75         3.95 o                         
  -9   7   4          3.28          5.62         0.99 o                         
  -8   7   4         60.02         59.43         1.39 o                         
  -7   7   4        747.32        782.97        11.98 o                         
  -6   7   4          0.01          0.79         0.78 o                         
  -5   7   4          8.93          8.67         0.81 o                         
  -4   7   4        440.37        388.00         6.24 o                         
  -3   7   4        117.97        118.66         1.65 o                         
  -2   7   4       1080.90       1088.40        10.27 o                         
  -1   7   4        239.82        234.64         2.74 o                         
   0   7   4        362.73        328.92         3.02 o                         
   1   7   4       2173.45       1980.27        90.76 o                         
   2   7   4         63.50         71.42         2.74 o                         
   3   7   4       1587.68       1533.88        16.86 o                         
   4   7   4        388.50        392.86         5.69 o                         
   5   7   4        111.48        122.17         1.88 o                         
   6   7   4        384.35        391.45         5.97 o                         
   7   7   4        107.91        112.20         2.05 o                         
   8   7   4         39.10         38.49         1.79 o                         
   9   7   4        250.42        234.65        10.10 o                         
  10   7   4        168.62        184.62         3.40 o                         
  11   7   4         11.80          7.84         1.21 o                         
  12   7   4         24.33         25.61         1.53 o                         
  13   7   4        187.08        171.24         8.04 o                         
  14   7   4        337.78        379.72         7.93 o                         
  15   7   4        376.70        364.05         8.90 o                         
  16   7   4          6.45          1.05         4.22 o                         
  17   7   4          4.83         -0.07         3.12 o                         
 -17   8   4         86.03         83.93         3.56 o                         
 -16   8   4          3.21          2.86         1.08 o                         
 -15   8   4         22.25         20.87         1.09 o                         
 -14   8   4         14.93         13.02         1.45 o                         
 -13   8   4         31.41         32.50         1.34 o                         
 -12   8   4         15.95         16.68         0.98 o                         
 -11   8   4          2.97          1.12         0.92 o                         
 -10   8   4         85.43         94.85         1.79 o                         
  -9   8   4          4.95          5.14         0.86 o                         
  -8   8   4        229.34        225.50         2.88 o                         
  -7   8   4         88.87         93.47         2.12 o                         
  -6   8   4        732.80        771.63        11.25 o                         
  -5   8   4        757.31        748.67         7.94 o                         
  -4   8   4        146.63        154.94         2.73 o                         
  -3   8   4         80.33         88.50         1.67 o                         
  -2   8   4        130.31        137.99         2.48 o                         
  -1   8   4          4.18          3.85         0.83 o                         
   0   8   4        952.17        943.85        16.95 o                         
   1   8   4         24.61         19.04         1.17 o                         
   2   8   4          0.07          0.90         0.99 o                         
   3   8   4          0.01          1.59         1.00 o                         
   4   8   4         59.79         51.65         1.35 o                         
   5   8   4         52.75         50.12         1.34 o                         
   6   8   4          0.52         -0.93         1.17 o                         
   7   8   4        118.76        112.14         3.45 o                         
   8   8   4         10.94         15.23         1.27 o                         
   9   8   4        167.45        184.50         3.15 o                         
  10   8   4          1.06          3.30         1.29 o                         
  11   8   4         39.52         40.09         2.50 o                         
  12   8   4        449.36        491.13        21.63 o                         
  13   8   4         79.37         64.74         5.82 o                         
 -11   9   4         50.68         43.05         3.18 o                         
 -10   9   4         12.14         16.69         1.64 o                         
  -9   9   4        132.17        139.89         2.92 o                         
  -8   9   4        484.08        507.99         6.81 o                         
  -7   9   4          0.51          0.61         1.56 o                         
  -6   9   4         67.80         61.24         1.98 o                         
  -5   9   4         15.22         15.44         1.23 o                         
  -4   9   4         64.41         71.72         1.77 o                         
  -3   9   4        126.32        129.73         2.37 o                         
  -2   9   4          1.79          3.59         1.46 o                         
  -1   9   4         68.67         69.29         1.98 o                         
   0   9   4         86.52         85.98         2.10 o                         
   1   9   4        119.54        118.83         2.58 o                         
   2   9   4         63.03         68.74         2.19 o                         
   3   9   4         25.14         29.17         1.29 o                         
   4   9   4        307.19        296.87         8.05 o                         
   5   9   4         14.43         23.98         1.47 o                         
   6   9   4         45.94         43.68         1.64 o                         
   7   9   4         59.82         64.43         2.30 o                         
 -28   1   5          0.18          1.76         2.19 o                         
 -27   1   5        157.58        168.51         3.06 o                         
 -26   1   5        140.58        140.17         2.40 o                         
 -25   1   5          5.08          3.93         1.21 o                         
 -24   1   5          3.81          2.42         1.11 o                         
 -23   1   5          1.54          2.06         1.05 o                         
 -22   1   5          6.89          7.93         0.97 o                         
 -21   1   5         93.14         89.17         1.51 o                         
 -20   1   5          6.56          8.48         0.93 o                         
 -19   1   5        493.37        517.20         8.44 o                         
 -18   1   5          4.30          3.85         0.82 o                         
 -17   1   5        401.43        412.50         5.21 o                         
 -16   1   5        440.81        529.83         7.29 o                         
 -15   1   5         61.60         52.16         1.09 o                         
 -14   1   5         38.94         34.14         0.99 o                         
 -13   1   5         27.98         21.58         0.73 o                         
 -12   1   5         53.57         51.82         1.54 o                         
 -11   1   5         32.82         35.84         1.05 o                         
 -10   1   5          2.35          0.13         0.57 o                         
  -9   1   5        401.68        383.71         5.22 o                         
  -8   1   5          3.60          9.69         0.72 o                         
  -7   1   5        756.27        785.06        10.72 o                         
  -6   1   5          0.18          0.27         0.62 o                         
  -5   1   5        495.36        553.75         8.64 o                         
  -4   1   5         23.86         23.46         0.94 o                         
  -3   1   5        225.77        280.89         5.56 o                         
  -2   1   5        219.72        249.83         3.54 o                         
  -1   1   5         85.96         93.85         3.60 o                         
   0   1   5        200.08        241.21         3.10 o                         
   1   1   5        573.54        692.26        11.53 o                         
   4   1   5       3661.22       3753.08        46.18 o                         
   5   1   5        103.32        111.82         3.66 o                         
   6   1   5       1418.20       1303.19        21.65 o                         
   7   1   5         86.44         88.56         1.47 o                         
   8   1   5        865.33        872.54         6.81 o                         
   9   1   5         76.99         78.34         2.25 o                         
  10   1   5        495.44        483.54         9.68 o                         
  11   1   5          2.57          3.63         1.04 o                         
  12   1   5          0.73          3.55         1.23 o                         
  13   1   5         63.10         68.22         2.46 o                         
  14   1   5        220.38        195.50         6.26 o                         
  15   1   5        270.06        305.23         5.86 o                         
  16   1   5          3.09          4.30         1.04 o                         
  17   1   5         90.97         95.55         3.07 o                         
  18   1   5         12.55         14.32         1.25 o                         
  19   1   5        127.39        132.92         3.27 o                         
  20   1   5        889.27        879.70       115.42 o                         
  21   1   5          0.39          3.59         2.11 o                         
  22   1   5         62.30         59.16         5.04 o                         
  23   1   5         55.43         37.71         4.19 o                         
  24   1   5          0.01         -0.83         2.17 o                         
 -28   2   5         67.69         64.24         3.82 o                         
 -27   2   5         11.33          8.03         1.57 o                         
 -26   2   5          8.22          4.84         1.38 o                         
 -25   2   5        143.58        130.41         2.86 o                         
 -24   2   5         19.86         20.19         1.49 o                         
 -23   2   5        776.26        757.84        22.37 o                         
 -22   2   5        608.33        582.79         8.66 o                         
 -21   2   5          2.99          5.05         1.17 o                         
 -20   2   5         78.44         67.76         1.49 o                         
 -19   2   5          0.15          0.97         1.05 o                         
 -18   2   5         25.36         30.77         1.20 o                         
 -17   2   5       1212.21       1217.30        21.68 o                         
 -16   2   5        292.93        273.96         4.17 o                         
 -15   2   5        255.14        247.03         2.30 o                         
 -14   2   5        798.59        832.94        12.30 o                         
 -13   2   5        189.78        180.65         2.42 o                         
 -12   2   5         24.14         28.67         0.86 o                         
 -11   2   5        240.58        229.19         5.04 o                         
 -10   2   5         43.12         37.96         1.02 o                         
  -9   2   5        178.35        212.73         2.22 o                         
  -8   2   5        609.19        609.22        11.22 o                         
  -7   2   5       2583.71       2872.92        28.66 o                         
  -6   2   5       1847.32       1729.53        23.42 o                         
  -5   2   5         68.90         62.20         1.58 o                         
  -4   2   5       1779.12       1853.08        19.67 o                         
  -3   2   5        341.21        349.20         4.56 o                         
  -2   2   5          6.24          6.16         0.56 o                         
  -1   2   5       6716.23       6752.03        93.96 o                         
   0   2   5         79.82         71.42         1.69 o                         
   1   2   5          6.21         10.40         1.11 o                         
   2   2   5         27.59         34.37         1.14 o                         
   3   2   5        986.13       1058.81        15.43 o                         
   4   2   5       1424.74       1316.64        29.23 o                         
   5   2   5       3012.17       3064.38        53.85 o                         
   6   2   5        184.50        199.01         5.15 o                         
   7   2   5        112.27         90.52         3.19 o                         
   8   2   5         32.57         39.72         1.23 o                         
   9   2   5         35.10         33.66         1.88 o                         
  10   2   5         52.51         47.32         1.87 o                         
  11   2   5        193.64        226.14         4.63 o                         
  12   2   5        470.70        542.14         8.97 o                         
  13   2   5        607.56        639.86         7.65 o                         
  14   2   5       1860.80       2087.11        39.38 o                         
  15   2   5        535.36        566.42         9.89 o                         
  16   2   5        150.33        149.27         3.80 o                         
  17   2   5        193.95        190.63         3.51 o                         
  18   2   5          0.11          1.27         1.21 o                         
  19   2   5         56.35         60.43         2.55 o                         
  20   2   5          3.73          2.26         1.83 o                         
  21   2   5         24.50         23.01         3.27 o                         
  22   2   5         16.68         10.36         2.54 o                         
  23   2   5         46.08         43.85         8.66 o                         
 -27   3   5         60.21         62.37         4.07 o                         
 -26   3   5         18.01         26.08         1.71 o                         
 -25   3   5         35.71         31.05         1.74 o                         
 -24   3   5          6.72          7.73         1.37 o                         
 -23   3   5        764.60        789.42        15.63 o                         
 -22   3   5         20.35         20.14         1.70 o                         
 -21   3   5         60.86         55.44         1.90 o                         
 -20   3   5         34.57         29.71         1.32 o                         
 -19   3   5          2.10          0.97         1.10 o                         
 -18   3   5        798.39        794.40        14.03 o                         
 -17   3   5        826.75        806.41        14.22 o                         
 -16   3   5        782.73        809.17         4.78 o                         
 -15   3   5        148.94        135.91         4.97 o                         
 -14   3   5         86.02         85.10         2.35 o                         
 -13   3   5         23.13         24.66         1.00 o                         
 -12   3   5         30.20         31.24         1.24 o                         
 -11   3   5        330.27        339.03         4.39 o                         
 -10   3   5       1560.75       1595.10        29.01 o                         
  -9   3   5        402.64        371.59         8.93 o                         
  -8   3   5         75.08         67.95         1.90 o                         
  -7   3   5       2388.21       2546.00        59.27 o                         
  -6   3   5         24.08         12.68         0.90 o                         
  -5   3   5        136.16        121.82         3.03 o                         
  -4   3   5        253.24        287.40         5.83 o                         
  -3   3   5       4411.73       4611.62       120.10 o                         
  -2   3   5        768.18        782.85         9.53 o                         
  -1   3   5          0.26          1.28         0.79 o                         
   0   3   5        368.96        409.55        11.12 o                         
   1   3   5         98.73         97.48         2.46 o                         
   2   3   5         74.65         90.17         1.82 o                         
   3   3   5       1356.67       1408.38        30.98 o                         
   4   3   5         14.48         16.72         1.01 o                         
   5   3   5       1240.57       1260.13        15.41 o                         
   6   3   5        131.63        141.83         3.11 o                         
   7   3   5         22.80         22.04         3.75 o                         
   8   3   5         67.03         75.71         1.95 o                         
   9   3   5        351.03        383.40         4.35 o                         
  10   3   5        516.74        519.09        26.97 o                         
  11   3   5       4631.62       4690.43        61.02 o                         
  12   3   5         89.93         81.71         3.20 o                         
  13   3   5         64.67         64.97         1.91 o                         
  14   3   5        471.35        527.66        15.96 o                         
  15   3   5        386.73        377.23         8.61 o                         
  16   3   5        187.04        189.52         3.14 o                         
  17   3   5        470.49        436.61        23.89 o                         
  18   3   5        522.15        491.23        37.10 o                         
  19   3   5        507.00        515.82        25.93 o                         
  20   3   5        238.35        215.31        15.53 o                         
  21   3   5        111.30        103.46         7.74 o                         
  22   3   5          6.23          5.75         1.92 o                         
 -26   4   5         23.37         18.42         2.32 o                         
 -25   4   5          4.65          6.12         1.58 o                         
 -24   4   5          0.11         -0.01         1.61 o                         
 -23   4   5          0.64          0.68         1.92 o                         
 -22   4   5         22.46         27.02         1.69 o                         
 -21   4   5        103.84        102.06         5.17 o                         
 -20   4   5         82.67         76.18         2.15 o                         
 -19   4   5         84.21         83.66         2.25 o                         
 -18   4   5         38.38         31.57         1.53 o                         
 -17   4   5        557.55        585.03         7.60 o                         
 -16   4   5         22.85         26.39         1.15 o                         
 -15   4   5       1224.27       1265.07        16.31 o                         
 -14   4   5         22.33         19.93         1.12 o                         
 -13   4   5       1091.35       1146.51        17.06 o                         
 -12   4   5         71.37         67.45         1.54 o                         
 -11   4   5         60.64         60.37         1.56 o                         
 -10   4   5        598.62        556.17         7.39 o                         
  -9   4   5       2237.63       2257.77        24.25 o                         
  -8   4   5         25.12         21.69         0.99 o                         
  -7   4   5        611.21        600.72        12.34 o                         
  -6   4   5         96.46        101.54         1.59 o                         
  -5   4   5         17.56         14.40         0.87 o                         
  -4   4   5         23.41         21.22         0.80 o                         
  -3   4   5       1065.83       1115.41        17.02 o                         
  -2   4   5        345.26        381.34         7.63 o                         
  -1   4   5         80.57         89.04         2.28 o                         
   0   4   5        610.65        597.55        21.96 o                         
   1   4   5         56.04         50.27         1.35 o                         
   2   4   5        243.91        243.33         6.07 o                         
   3   4   5          6.21          4.81         0.79 o                         
   4   4   5          9.50          9.92         1.10 o                         
   5   4   5        101.89        107.40         3.16 o                         
   6   4   5          1.93         -0.86         0.86 o                         
   7   4   5        178.62        176.50         3.99 o                         
   8   4   5        270.68        267.88         5.84 o                         
   9   4   5          0.01          1.44         0.98 o                         
  10   4   5       3195.25       3274.73        25.88 o                         
  11   4   5       2474.53       2634.28        18.59 o                         
  12   4   5        183.49        206.76         2.76 o                         
  13   4   5        281.81        282.21         7.54 o                         
  14   4   5        187.36        192.95         7.55 o                         
  15   4   5         39.03         45.67         3.13 o                         
  16   4   5         36.27         37.99         1.99 o                         
  17   4   5        183.64        191.82         7.86 o                         
  18   4   5        187.94        177.99        20.16 o                         
  19   4   5         47.21         37.53         4.57 o                         
  20   4   5         37.70         48.22         7.14 o                         
  21   4   5          0.01          1.78         2.00 o                         
 -24   5   5        156.10        171.28         4.64 o                         
 -23   5   5          0.00          1.13         1.21 o                         
 -22   5   5         25.31         28.13         2.14 o                         
 -21   5   5        135.38        148.87         3.14 o                         
 -20   5   5          5.78          9.89         1.40 o                         
 -19   5   5         91.19         93.05         2.51 o                         
 -18   5   5        304.33        309.18         6.28 o                         
 -17   5   5         53.13         57.50         1.54 o                         
 -16   5   5         78.74         76.15         1.75 o                         
 -15   5   5       1000.46       1048.39        22.10 o                         
 -14   5   5       1015.30       1077.31        13.77 o                         
 -13   5   5        204.63        193.20         2.72 o                         
 -12   5   5          3.56          4.43         0.82 o                         
 -11   5   5        291.35        281.00         3.40 o                         
 -10   5   5          0.60         -0.74         0.74 o                         
  -9   5   5         27.17         26.94         0.91 o                         
  -8   5   5       2469.22       2479.19        22.23 o                         
  -7   5   5         22.47         28.79         0.99 o                         
  -6   5   5         25.97         24.10         1.06 o                         
  -5   5   5         82.38         70.20         1.37 o                         
  -4   5   5          0.09         -0.81         0.81 o                         
  -3   5   5        722.90        744.40         7.31 o                         
  -2   5   5        244.73        264.37         7.10 o                         
  -1   5   5        129.25        133.91         2.33 o                         
   0   5   5        239.88        241.54         5.50 o                         
   1   5   5          5.62          9.77         0.97 o                         
   2   5   5         50.68         41.79         1.28 o                         
   3   5   5        682.13        614.24         8.18 o                         
   4   5   5        250.90        241.53         3.82 o                         
   5   5   5          2.03          2.07         0.93 o                         
   6   5   5       2221.43       2189.84        13.70 o                         
   7   5   5        778.84        831.65         8.85 o                         
   8   5   5         10.25         16.38         1.11 o                         
   9   5   5         42.30         49.33         1.59 o                         
  10   5   5        116.54        111.23         2.04 o                         
  11   5   5         58.28         55.12         2.58 o                         
  12   5   5        249.96        265.25         5.22 o                         
  13   5   5        679.49        681.11        16.96 o                         
  14   5   5        152.63        157.65         5.18 o                         
  15   5   5         16.60         19.57         1.44 o                         
  16   5   5         27.35         28.15         1.81 o                         
  17   5   5          7.29          7.51         1.72 o                         
  18   5   5         68.94         73.77         3.64 o                         
  19   5   5        239.70        268.09         9.51 o                         
  20   5   5          0.00         -2.90         2.90 o                         
 -22   6   5        624.53        637.97        17.45 o                         
 -21   6   5         19.90         19.58         1.24 o                         
 -20   6   5         60.33         60.38         1.59 o                         
 -19   6   5        191.24        188.24         2.91 o                         
 -18   6   5         54.13         53.74         1.65 o                         
 -17   6   5         72.40         66.29         1.63 o                         
 -16   6   5         77.57         79.06         2.18 o                         
 -15   6   5        232.24        233.41         4.81 o                         
 -14   6   5       1114.37       1139.24        11.06 o                         
 -13   6   5         42.11         43.02         1.77 o                         
 -12   6   5        146.60        156.12         2.15 o                         
 -11   6   5       1062.89       1074.90         9.28 o                         
 -10   6   5       1178.25       1108.80        17.93 o                         
  -9   6   5        486.57        484.18         5.42 o                         
  -8   6   5        120.37        123.98         1.77 o                         
  -7   6   5        419.96        422.81         8.51 o                         
  -6   6   5          5.36          4.37         1.01 o                         
  -5   6   5          0.01         -0.56         0.96 o                         
  -4   6   5       1542.87       1512.61        17.41 o                         
  -3   6   5         55.40         54.40         1.91 o                         
  -2   6   5          1.38          2.75         0.89 o                         
  -1   6   5       1446.66       1441.47        29.76 o                         
   0   6   5        407.50        429.13         9.04 o                         
   1   6   5         25.90         29.88         1.24 o                         
   2   6   5          0.03         -0.91         0.92 o                         
   3   6   5         23.61         23.20         1.20 o                         
   4   6   5        677.33        690.65        14.05 o                         
   5   6   5        292.80        306.54         6.52 o                         
   6   6   5        238.44        226.68         6.78 o                         
   7   6   5         51.67         45.73         1.38 o                         
   8   6   5        369.33        390.46         5.74 o                         
   9   6   5        313.27        305.20         5.52 o                         
  10   6   5         19.53         17.53         1.51 o                         
  11   6   5         55.50         57.09         2.28 o                         
  12   6   5         80.66         79.01         4.59 o                         
  13   6   5         71.00         51.58         2.23 o                         
  14   6   5        141.86        163.36         5.61 o                         
  15   6   5         24.15         31.69         1.88 o                         
  16   6   5         15.46         14.54         1.51 o                         
  17   6   5         10.74         10.52         1.70 o                         
 -19   7   5         14.89         15.87         1.67 o                         
 -18   7   5        128.97        137.63         4.53 o                         
 -17   7   5        222.04        202.92         2.90 o                         
 -16   7   5        189.46        202.83         2.87 o                         
 -15   7   5         89.06         75.71         1.98 o                         
 -14   7   5         65.97         72.42         3.13 o                         
 -13   7   5        110.68        106.57         2.37 o                         
 -12   7   5          5.09          6.47         1.00 o                         
 -11   7   5         68.66         61.40         1.79 o                         
 -10   7   5        520.78        538.92         8.92 o                         
  -9   7   5        162.95        170.91         2.75 o                         
  -8   7   5         30.54         28.99         1.08 o                         
  -7   7   5         23.07         23.02         1.19 o                         
  -6   7   5        814.27        832.33         6.45 o                         
  -5   7   5          0.22         -0.82         0.82 o                         
  -4   7   5          5.87          6.39         0.79 o                         
  -3   7   5         46.35         50.58         1.17 o                         
  -2   7   5        105.89        104.30         2.38 o                         
  -1   7   5        122.50        114.92         3.21 o                         
   0   7   5        307.02        292.20         2.75 o                         
   1   7   5         90.49         87.08         2.12 o                         
   2   7   5        191.77        186.07         2.75 o                         
   3   7   5         36.63         33.80         1.41 o                         
   4   7   5          2.81          3.11         1.14 o                         
   5   7   5        362.04        355.41         7.41 o                         
   6   7   5        188.23        197.35         3.07 o                         
   7   7   5         46.15         46.00         4.97 o                         
   8   7   5          1.43          0.53         1.24 o                         
   9   7   5          1.50          1.83         1.19 o                         
  10   7   5         68.14         55.62         1.83 o                         
  11   7   5          0.00         -0.04         1.51 o                         
  12   7   5          1.48          0.79         1.42 o                         
  13   7   5         36.58         35.78         2.02 o                         
  14   7   5        274.54        294.78         7.86 o                         
  15   7   5         25.54         31.52         2.79 o                         
 -15   8   5         43.24         58.83         1.96 o                         
 -14   8   5         13.15         23.36         1.62 o                         
 -13   8   5         37.83         40.42         1.30 o                         
 -12   8   5         53.79         48.85         1.64 o                         
 -11   8   5        103.16        112.33         3.41 o                         
 -10   8   5        178.30        162.18         3.52 o                         
  -9   8   5        235.39        258.38         4.27 o                         
  -8   8   5        103.23        103.37         1.97 o                         
  -7   8   5        150.74        155.17         2.51 o                         
  -6   8   5        113.67        110.82         2.12 o                         
  -5   8   5         76.88         79.08         1.86 o                         
  -4   8   5        208.66        197.33         3.27 o                         
  -3   8   5         88.89         89.98         1.84 o                         
  -2   8   5          1.29         -0.59         1.21 o                         
  -1   8   5         28.65         26.08         1.64 o                         
   0   8   5        135.84        126.31         6.58 o                         
   1   8   5         17.63         15.72         1.32 o                         
   2   8   5         12.53         12.80         1.25 o                         
   3   8   5        424.89        441.41        14.41 o                         
   4   8   5         55.44         57.37         2.66 o                         
   5   8   5          7.21          9.64         1.54 o                         
   6   8   5         35.69         29.04         1.91 o                         
   7   8   5         11.09         10.82         1.26 o                         
   8   8   5          4.05          2.75         1.16 o                         
   9   8   5         15.09         19.08         1.86 o                         
  10   8   5        103.30         97.61         3.02 o                         
  11   8   5         27.07         32.65         2.30 o                         
  -8   9   5         16.86         15.98         2.86 o                         
  -7   9   5         79.55         80.27         2.37 o                         
  -6   9   5         14.43         17.41         1.91 o                         
  -5   9   5          7.91          6.75         1.70 o                         
  -4   9   5         97.10        103.13         2.95 o                         
  -3   9   5        137.37        137.49         4.37 o                         
  -2   9   5         64.44         62.87         3.31 o                         
  -1   9   5        131.93        127.03         5.71 o                         
   0   9   5         81.81         80.55         2.51 o                         
   1   9   5         12.56         16.47         5.51 o                         
   2   9   5         24.84         22.98         2.15 o                         
   3   9   5        316.65        298.56         8.29 o                         
 -27   0   6         53.74         55.02         4.27 o                         
 -26   0   6         62.84         76.10         5.07 o                         
 -25   0   6          1.49          1.78         1.57 o                         
 -24   0   6        168.16        160.31         3.58 o                         
 -23   0   6        496.67        466.07         9.23 o                         
 -22   0   6        276.85        254.06         3.58 o                         
 -21   0   6        116.59        103.09         2.67 o                         
 -20   0   6          4.71          3.75         1.18 o                         
 -19   0   6        106.14        117.31         3.17 o                         
 -18   0   6        572.24        561.53        13.89 o                         
 -17   0   6        728.43        634.67         9.92 o                         
 -16   0   6        295.25        265.30         4.89 o                         
 -15   0   6        153.40        129.70         3.09 o                         
 -14   0   6        623.98        553.92         4.95 o                         
 -13   0   6         48.50         60.86         2.02 o                         
 -12   0   6       2125.66       2154.87        38.65 o                         
 -11   0   6        890.31        895.03        19.71 o                         
 -10   0   6         43.05         69.73         2.53 o                         
  -9   0   6        180.06        162.26         2.28 o                         
  -8   0   6       1036.39       1036.58        20.52 o                         
  -7   0   6         14.23          2.76         0.79 o                         
  -6   0   6         14.56         10.64         0.93 o                         
  -5   0   6          2.22          2.42         0.80 o                         
  -4   0   6         44.18         44.47         1.52 o                         
  -3   0   6        213.79        186.56         3.17 o                         
  -2   0   6       1202.12       1213.92        35.72 o                         
  -1   0   6        261.03        247.13         3.83 o                         
   0   0   6         11.50         12.66         1.05 o                         
   1   0   6        661.86        714.02        13.51 o                         
   2   0   6        257.57        267.66         9.72 o                         
   3   0   6        337.87        351.62        20.27 o                         
   4   0   6       4065.31       3986.74        35.76 o                         
   5   0   6          3.24         -0.55         1.24 o                         
   6   0   6       2709.61       3129.40       126.85 o                         
   7   0   6        415.92        417.42         5.51 o                         
   8   0   6       1374.42       1573.08        31.45 o                         
  10   0   6        343.13        341.91         3.74 o                         
  11   0   6       1525.13       1776.47        17.80 o                         
  12   0   6          0.54          0.95         1.33 o                         
  13   0   6        430.24        513.55        13.18 o                         
  14   0   6         15.68         23.72         2.22 o                         
  15   0   6        314.08        289.10         8.62 o                         
  16   0   6        252.41        249.95        20.56 o                         
  17   0   6       3352.22       3679.12        69.24 o                         
  18   0   6        369.55        365.96        11.88 o                         
  19   0   6         28.60         31.47         2.59 o                         
  20   0   6        254.81        254.97         8.27 o                         
  21   0   6        863.30        779.60        20.32 o                         
  22   0   6          2.58          2.67         3.29 o                         
 -27   1   6          3.74          3.08         1.85 o                         
 -26   1   6          9.17          7.76         1.52 o                         
 -25   1   6        143.70        138.53         2.59 o                         
 -24   1   6          7.15          6.07         1.45 o                         
 -23   1   6         51.17         55.71         1.75 o                         
 -22   1   6        450.08        416.78         6.29 o                         
 -21   1   6          6.28          4.05         1.08 o                         
 -20   1   6          0.36         -0.92         0.92 o                         
 -19   1   6         30.62         32.18         1.29 o                         
 -18   1   6        110.92        109.40         1.59 o                         
 -17   1   6         73.44         78.96         1.45 o                         
 -16   1   6        132.32        119.74         2.19 o                         
 -15   1   6        335.11        337.82         4.07 o                         
 -14   1   6        370.47        380.15         7.06 o                         
 -13   1   6         10.46         18.41         0.86 o                         
 -12   1   6         24.79         29.54         0.97 o                         
 -11   1   6          6.66          2.20         0.75 o                         
 -10   1   6         66.41         65.34         1.33 o                         
  -9   1   6         38.73         44.48         1.18 o                         
  -8   1   6          0.24          2.24         0.66 o                         
  -7   1   6         76.30         74.42         1.68 o                         
  -6   1   6          0.00          0.25         0.61 o                         
  -5   1   6         52.02         58.28         1.67 o                         
  -4   1   6         14.41          7.15         0.64 o                         
  -3   1   6        142.70        159.12         6.21 o                         
  -2   1   6        191.26        205.80         2.92 o                         
  -1   1   6        473.16        413.50        14.35 o                         
   0   1   6        780.02        695.95        83.14 o                         
   1   1   6        110.79        132.34         3.06 o                         
   3   1   6         17.73         17.66         0.99 o                         
   4   1   6        100.24        112.36         3.11 o                         
   5   1   6        973.98       1034.53        13.97 o                         
   7   1   6         62.90         75.72         1.87 o                         
   8   1   6        112.41        137.37         2.15 o                         
   9   1   6         15.80         15.97         1.22 o                         
  10   1   6        523.30        533.97        31.01 o                         
  11   1   6        114.26        109.54         4.16 o                         
  12   1   6        381.87        393.64         6.37 o                         
  13   1   6        199.42        204.96         3.89 o                         
  14   1   6         63.59         66.94         1.59 o                         
  15   1   6        148.65        155.70         2.63 o                         
  16   1   6        522.61        534.07        19.43 o                         
  17   1   6        742.50        786.33        14.01 o                         
  18   1   6          0.17          0.93         1.23 o                         
  19   1   6        323.13        313.53        16.27 o                         
  20   1   6         29.68         27.79         3.39 o                         
  21   1   6        303.45        299.79         9.72 o                         
  22   1   6          6.75          7.38         2.94 o                         
 -27   2   6         98.79         90.03         3.08 o                         
 -26   2   6         15.70          8.98         1.70 o                         
 -25   2   6         34.86         36.71         1.90 o                         
 -24   2   6        186.96        192.33         4.21 o                         
 -23   2   6        167.80        165.98         5.48 o                         
 -22   2   6         20.01         12.91         1.42 o                         
 -21   2   6          3.99          6.08         1.75 o                         
 -20   2   6          0.87          1.50         1.18 o                         
 -19   2   6         16.98         18.47         1.23 o                         
 -18   2   6         58.86         58.87         1.58 o                         
 -17   2   6        412.80        451.18         5.99 o                         
 -16   2   6         15.29         14.80         1.04 o                         
 -15   2   6         94.29        107.65         2.66 o                         
 -14   2   6        208.07        228.95         3.43 o                         
 -13   2   6          8.16         14.14         0.94 o                         
 -12   2   6         13.68         11.92         0.89 o                         
 -11   2   6        247.28        276.76         2.33 o                         
 -10   2   6        375.56        372.26         3.30 o                         
  -9   2   6        139.69        157.89         1.92 o                         
  -8   2   6          3.02          3.77         0.66 o                         
  -7   2   6        566.84        612.12         8.20 o                         
  -6   2   6         45.65         36.90         1.00 o                         
  -5   2   6         33.18         57.28         1.14 o                         
  -4   2   6       2397.57       2276.04        29.40 o                         
  -3   2   6         97.31        105.64         2.35 o                         
  -2   2   6        295.68        291.73         4.59 o                         
  -1   2   6         26.01         19.89         0.80 o                         
   0   2   6          1.89          3.89         0.83 o                         
   1   2   6        277.20        268.33         5.57 o                         
   2   2   6        663.27        698.62        21.75 o                         
   3   2   6         40.62         48.74         2.56 o                         
   4   2   6        451.67        450.42         9.46 o                         
   5   2   6        325.90        323.54         8.31 o                         
   6   2   6         64.56         76.84         2.46 o                         
   7   2   6        166.72        202.13         7.36 o                         
   8   2   6         34.76         36.58         1.61 o                         
   9   2   6         48.32         45.99         3.86 o                         
  10   2   6       1077.20       1123.02        17.79 o                         
  11   2   6        298.69        320.11         7.25 o                         
  12   2   6         36.02         36.01         1.60 o                         
  13   2   6       2619.95       2855.04        66.82 o                         
  14   2   6        829.29        853.47        12.33 o                         
  15   2   6        971.25       1015.06        17.87 o                         
  16   2   6        430.49        471.34         7.98 o                         
  17   2   6         13.02         13.72         1.22 o                         
  18   2   6        303.48        336.92         9.03 o                         
  19   2   6         70.91         72.00         5.67 o                         
  20   2   6         56.04         62.20        20.48 o                         
  21   2   6          7.46          9.82         2.89 o                         
 -26   3   6         67.68         58.16         2.86 o                         
 -25   3   6         10.87         10.93         1.90 o                         
 -24   3   6         58.46         65.04         2.36 o                         
 -23   3   6          5.74          7.01         1.42 o                         
 -22   3   6        105.18         95.04         3.97 o                         
 -21   3   6        161.29        166.17         2.55 o                         
 -20   3   6         29.22         28.64         1.44 o                         
 -19   3   6         23.32         25.85         1.36 o                         
 -18   3   6         55.58         70.95         1.92 o                         
 -17   3   6          5.33          6.14         0.95 o                         
 -16   3   6          1.58          1.67         1.01 o                         
 -15   3   6          2.82          2.36         1.11 o                         
 -14   3   6        219.88        236.50         3.99 o                         
 -13   3   6         35.22         37.70         1.30 o                         
 -12   3   6         53.20         61.52         1.44 o                         
 -11   3   6        235.29        222.67         4.43 o                         
 -10   3   6        433.85        408.46         7.87 o                         
  -9   3   6          7.82          6.75         0.83 o                         
  -8   3   6        364.41        366.85        14.23 o                         
  -7   3   6        517.67        493.84         5.73 o                         
  -6   3   6         88.04         89.11         1.76 o                         
  -5   3   6          9.16          7.94         0.79 o                         
  -4   3   6         30.23         30.56         0.99 o                         
  -3   3   6        284.69        308.74         5.78 o                         
  -2   3   6        487.29        509.87        16.01 o                         
  -1   3   6        413.49        463.29        14.76 o                         
   0   3   6         83.70         73.22         1.57 o                         
   1   3   6        112.81         84.65         3.30 o                         
   2   3   6        279.56        287.32         7.61 o                         
   3   3   6        148.84        147.34         3.60 o                         
   4   3   6         94.17         95.70         2.75 o                         
   5   3   6        162.80        149.46         4.19 o                         
   6   3   6        431.88        463.64        10.69 o                         
   7   3   6         45.97         53.16         1.66 o                         
   8   3   6          2.57          0.54         1.36 o                         
   9   3   6       1339.45       1356.77        20.87 o                         
  10   3   6        159.80        180.35         5.53 o                         
  11   3   6         26.13         22.56         1.60 o                         
  12   3   6        339.66        316.95         9.95 o                         
  13   3   6        459.84        491.77         9.58 o                         
  14   3   6        282.87        293.10         9.83 o                         
  15   3   6         28.71         25.27         1.34 o                         
  16   3   6         96.74         97.91         3.75 o                         
  17   3   6          7.33          9.06         1.41 o                         
  18   3   6         97.92         95.37         2.69 o                         
  19   3   6          0.29          1.80         1.37 o                         
  20   3   6          0.59          3.95         3.68 o                         
 -25   4   6        101.60        105.97         4.07 o                         
 -24   4   6         43.30         45.04         3.79 o                         
 -23   4   6         13.16         12.96         1.56 o                         
 -22   4   6          1.66          1.91         1.43 o                         
 -21   4   6         80.57         94.01         2.64 o                         
 -20   4   6         39.68         32.63         1.66 o                         
 -19   4   6         92.67         92.30         2.29 o                         
 -18   4   6          7.78          7.14         1.17 o                         
 -17   4   6         23.60         16.60         1.22 o                         
 -16   4   6          0.48          0.52         1.08 o                         
 -15   4   6        543.31        542.88         7.09 o                         
 -14   4   6       1010.89       1011.93        17.40 o                         
 -13   4   6        314.10        334.16         5.24 o                         
 -12   4   6        173.96        180.03         2.79 o                         
 -11   4   6        102.57        113.62         1.91 o                         
 -10   4   6        143.44        152.85         4.40 o                         
  -9   4   6        301.48        319.25         3.43 o                         
  -8   4   6         74.28         67.98         1.55 o                         
  -7   4   6          0.30          4.75         2.08 o                         
  -6   4   6         21.01         30.76         1.07 o                         
  -5   4   6        891.88        902.99        12.91 o                         
  -4   4   6        147.36        160.37         2.87 o                         
  -3   4   6        113.46        127.20         2.98 o                         
  -2   4   6          1.83          1.74         0.81 o                         
  -1   4   6        653.97        714.80         4.65 o                         
   0   4   6         52.83         48.68         1.93 o                         
   1   4   6        206.06        229.36         3.56 o                         
   2   4   6         28.75         28.37         1.27 o                         
   3   4   6        104.60         93.37         2.76 o                         
   4   4   6         11.77         14.57         1.24 o                         
   5   4   6         37.18         42.10         1.32 o                         
   6   4   6         31.39         34.02         1.32 o                         
   7   4   6          0.09          1.70         1.22 o                         
   8   4   6         16.44         11.67         1.35 o                         
   9   4   6        427.60        410.43         9.70 o                         
  10   4   6        173.62        152.60         4.02 o                         
  11   4   6       1533.11       1265.54        13.70 o                         
  12   4   6          0.00          0.93         1.17 o                         
  13   4   6         53.68         47.74         1.47 o                         
  14   4   6          2.66          0.05         1.06 o                         
  15   4   6         91.75         99.52         3.60 o                         
  16   4   6         52.73         50.62         2.36 o                         
  17   4   6        138.90        133.81         4.74 o                         
  18   4   6         42.88         44.67         4.46 o                         
  19   4   6          0.03         -1.67         2.43 o                         
 -23   5   6          2.17         -0.56         1.62 o                         
 -22   5   6         41.89         37.67         4.65 o                         
 -21   5   6         70.50         72.36         3.73 o                         
 -20   5   6          0.73         -1.58         1.72 o                         
 -19   5   6        714.39        697.48        14.10 o                         
 -18   5   6        132.05        143.52         2.64 o                         
 -17   5   6        177.19        174.50         3.13 o                         
 -16   5   6        169.97        172.04         2.73 o                         
 -15   5   6        554.71        564.17         9.77 o                         
 -14   5   6       1565.95       1661.86        37.21 o                         
 -13   5   6         16.85         17.37         1.38 o                         
 -12   5   6        792.59        726.56        17.95 o                         
 -11   5   6        316.71        331.44         4.36 o                         
 -10   5   6         20.80         25.51         1.54 o                         
  -9   5   6         99.32         93.72         2.54 o                         
  -8   5   6         39.95         42.06         1.32 o                         
  -7   5   6         18.09         20.64         1.78 o                         
  -6   5   6        145.12        154.13         2.73 o                         
  -5   5   6         35.22         34.97         1.42 o                         
  -4   5   6        338.70        338.25         6.24 o                         
  -3   5   6        602.42        570.88         8.96 o                         
  -2   5   6        489.05        487.17        11.91 o                         
  -1   5   6        278.61        286.10         6.72 o                         
   0   5   6          5.07          6.10         1.03 o                         
   1   5   6        119.86        141.53         2.27 o                         
   2   5   6        651.19        714.94        11.55 o                         
   3   5   6       1060.64       1106.34        19.70 o                         
   4   5   6        472.48        456.38         6.91 o                         
   5   5   6         73.55         71.23         1.63 o                         
   6   5   6          4.39          3.04         1.26 o                         
   7   5   6        436.34        443.36         5.53 o                         
   8   5   6        133.27        120.97         3.83 o                         
   9   5   6         84.04         93.04         4.75 o                         
  10   5   6         23.31         26.70         1.47 o                         
  11   5   6        208.61        191.79         3.71 o                         
  12   5   6        110.37        119.56         3.54 o                         
  13   5   6         41.02         44.63         2.19 o                         
  14   5   6          2.36          3.71         1.34 o                         
  15   5   6          5.36          8.06         1.82 o                         
  16   5   6          0.32          0.63         2.86 o                         
  17   5   6        163.32        189.15        19.22 o                         
 -21   6   6        119.06        125.59         3.11 o                         
 -20   6   6          9.11          6.91         1.41 o                         
 -19   6   6        498.47        535.83        35.78 o                         
 -18   6   6        108.26        115.83         3.31 o                         
 -17   6   6         17.80         26.12         1.48 o                         
 -16   6   6        122.22        116.18         2.85 o                         
 -15   6   6        121.20        115.39         3.77 o                         
 -14   6   6         27.18         34.35         1.91 o                         
 -13   6   6        270.35        244.97         4.73 o                         
 -12   6   6        231.41        239.65         3.12 o                         
 -11   6   6        240.74        226.61        10.36 o                         
 -10   6   6         17.60         15.34         1.77 o                         
  -9   6   6          0.59          1.33         1.05 o                         
  -8   6   6        651.74        674.82         5.73 o                         
  -7   6   6          4.48          2.82         1.00 o                         
  -6   6   6        114.48        113.68         2.42 o                         
  -5   6   6       1116.27       1088.73        33.07 o                         
  -4   6   6         52.48         61.86         2.51 o                         
  -3   6   6        329.53        311.02         5.29 o                         
  -2   6   6         12.62         12.59         1.05 o                         
  -1   6   6        174.22        153.62         2.74 o                         
   0   6   6         30.75         33.52         1.44 o                         
   1   6   6        124.30        120.61         2.12 o                         
   2   6   6         21.26         20.75         1.31 o                         
   3   6   6        458.36        457.33         9.20 o                         
   4   6   6        140.03        133.69         3.92 o                         
   5   6   6        129.78        124.48         3.55 o                         
   6   6   6        412.50        435.58         6.37 o                         
   7   6   6         41.41         45.04         1.46 o                         
   8   6   6         41.75         41.12         1.66 o                         
   9   6   6          0.05         -0.17         1.54 o                         
  10   6   6         52.38         60.73         4.96 o                         
  11   6   6         23.57         19.95         2.16 o                         
  12   6   6          8.85          5.45         1.55 o                         
  13   6   6         25.64         28.14         2.59 o                         
  14   6   6        116.72        132.70         4.97 o                         
  15   6   6         26.34         28.99         1.84 o                         
 -18   7   6        163.20        164.63         9.52 o                         
 -17   7   6         25.07         27.34         1.83 o                         
 -16   7   6         42.76         40.09         1.90 o                         
 -15   7   6         13.99         14.34         1.35 o                         
 -14   7   6         19.76         17.74         1.33 o                         
 -13   7   6         12.06          9.86         1.18 o                         
 -12   7   6        260.50        274.41         5.65 o                         
 -11   7   6         99.95        106.45         2.93 o                         
 -10   7   6          7.84          5.31         1.07 o                         
  -9   7   6        212.26        223.37         4.16 o                         
  -8   7   6        763.57        767.21         7.41 o                         
  -7   7   6         99.17         93.88         1.95 o                         
  -6   7   6         50.70         48.23         3.18 o                         
  -5   7   6         62.34         50.36         1.50 o                         
  -4   7   6        227.72        229.70         4.72 o                         
  -3   7   6          5.15          2.60         0.93 o                         
  -2   7   6         65.56         68.34         1.64 o                         
  -1   7   6         89.03         75.61         1.63 o                         
   0   7   6          1.01          0.49         0.95 o                         
   1   7   6         57.09         54.09         1.65 o                         
   2   7   6        131.39        136.56         2.87 o                         
   3   7   6         52.81         51.80         1.68 o                         
   4   7   6         84.12         84.74         1.91 o                         
   5   7   6          0.06          0.46         1.04 o                         
   6   7   6         72.06         62.52         1.94 o                         
   7   7   6        155.13        139.20         3.94 o                         
   8   7   6          8.91         13.81         1.59 o                         
   9   7   6         75.29         81.12         2.69 o                         
  10   7   6         11.26         10.41         1.54 o                         
  11   7   6         52.56         54.00         3.82 o                         
  12   7   6         51.07         54.99         3.21 o                         
 -13   8   6         10.03          7.06         1.67 o                         
 -12   8   6         72.76         61.81         2.76 o                         
 -11   8   6        220.26        233.90         8.46 o                         
 -10   8   6         43.45         44.08         2.13 o                         
  -9   8   6        290.90        274.65        10.05 o                         
  -8   8   6        793.97        744.30        21.63 o                         
  -7   8   6        962.91        983.17        11.37 o                         
  -6   8   6          4.13          3.39         1.34 o                         
  -5   8   6        394.84        373.90         9.36 o                         
  -4   8   6        499.35        485.38        20.81 o                         
  -3   8   6          0.58          1.36         1.57 o                         
  -2   8   6          2.44          0.94         1.42 o                         
  -1   8   6        252.85        239.35         6.34 o                         
   0   8   6         42.09         40.67         1.97 o                         
   1   8   6        187.43        190.14         8.39 o                         
   2   8   6         39.58         38.57         1.88 o                         
   3   8   6        185.16        202.35         3.70 o                         
   4   8   6          5.14          3.59         1.28 o                         
   5   8   6         21.35         21.11         1.57 o                         
   6   8   6          2.85          4.26         1.90 o                         
   7   8   6          0.16          1.32         2.50 o                         
   8   8   6        196.01        202.62         6.31 o                         
 -26   1   7          4.68          4.56         2.28 o                         
 -25   1   7        197.83        184.61         4.24 o                         
 -24   1   7          3.95          1.65         1.44 o                         
 -23   1   7          1.47          2.94         1.61 o                         
 -22   1   7         81.49         71.02         4.30 o                         
 -21   1   7        680.17        602.43         9.55 o                         
 -20   1   7        379.56        336.96         3.65 o                         
 -19   1   7        457.87        398.28         8.57 o                         
 -18   1   7        257.96        238.80         6.43 o                         
 -17   1   7        339.89        300.95         4.99 o                         
 -16   1   7         16.30         26.59         1.80 o                         
 -15   1   7         18.73         13.75         1.05 o                         
 -14   1   7        291.54        278.26         4.77 o                         
 -13   1   7         89.24         79.82         1.64 o                         
 -12   1   7         12.36         10.37         0.87 o                         
 -11   1   7        189.53        196.68         2.11 o                         
 -10   1   7         12.77          9.76         0.86 o                         
  -9   1   7          0.21          0.93         1.03 o                         
  -8   1   7        354.02        391.57        10.54 o                         
  -7   1   7         21.71         23.69         1.80 o                         
  -6   1   7         17.41         14.11         1.08 o                         
  -5   1   7        144.88        183.46         4.46 o                         
  -4   1   7        212.22        231.37         5.95 o                         
  -3   1   7        134.92        139.61         4.80 o                         
  -2   1   7          7.48         10.19         0.73 o                         
  -1   1   7          0.50         -0.09         0.65 o                         
   0   1   7         56.03         48.63         1.26 o                         
   1   1   7       1454.24       1596.29        21.89 o                         
   2   1   7        168.58        191.17         3.65 o                         
   3   1   7         26.36         33.19         1.35 o                         
   4   1   7        593.67        628.46         9.90 o                         
   5   1   7       1613.20       1674.52        30.50 o                         
   6   1   7        505.14        555.11        10.82 o                         
   7   1   7        155.10        171.54         2.69 o                         
   8   1   7        344.14        367.25         8.59 o                         
   9   1   7        173.20        160.78         4.10 o                         
  10   1   7        149.73        142.24        18.82 o                         
  11   1   7         49.23         54.78         1.76 o                         
  12   1   7          3.37          2.20         1.09 o                         
  13   1   7        431.20        476.50         7.30 o                         
  14   1   7        406.40        416.33        13.94 o                         
  15   1   7         23.32         28.69         2.08 o                         
  16   1   7        286.93        298.16         5.16 o                         
  17   1   7        141.53        135.01         2.79 o                         
  18   1   7       1560.39       1757.67        29.71 o                         
  19   1   7        732.03        732.85        24.62 o                         
  20   1   7        168.97        157.91         8.38 o                         
 -26   2   7        208.02        212.47         4.68 o                         
 -25   2   7        448.08        443.73         7.91 o                         
 -24   2   7          8.20         10.25         1.75 o                         
 -23   2   7         59.01         53.54         2.21 o                         
 -22   2   7         36.28         40.23         1.66 o                         
 -21   2   7        121.74        121.32         5.97 o                         
 -20   2   7          9.07          9.59         1.32 o                         
 -19   2   7          1.38          0.89         2.10 o                         
 -18   2   7         27.94         34.31         1.66 o                         
 -17   2   7         30.34         26.50         1.50 o                         
 -16   2   7         42.50         47.66         1.66 o                         
 -15   2   7          3.76          2.58         1.41 o                         
 -14   2   7         16.58         22.60         1.26 o                         
 -13   2   7        464.86        483.88         6.01 o                         
 -12   2   7        535.24        570.05        11.76 o                         
 -11   2   7          0.26          1.65         0.88 o                         
 -10   2   7       2024.16       2120.57        27.65 o                         
  -9   2   7        533.37        619.08        11.20 o                         
  -8   2   7          9.16          6.27         0.85 o                         
  -7   2   7         22.79         16.86         0.99 o                         
  -6   2   7         68.98         66.08         1.49 o                         
  -5   2   7        993.35       1063.96        23.41 o                         
  -4   2   7         11.02          7.98         0.87 o                         
  -3   2   7        237.79        277.05         5.58 o                         
  -2   2   7         18.52         19.26         2.18 o                         
  -1   2   7         57.43         51.78         3.51 o                         
   0   2   7       1911.28       2095.47        33.96 o                         
   1   2   7          1.78          0.56         0.95 o                         
   2   2   7        262.39        272.12         6.13 o                         
   3   2   7        163.84        182.56         8.43 o                         
   4   2   7         64.69         71.56         2.56 o                         
   5   2   7         98.68         93.31         4.45 o                         
   6   2   7        102.15        114.49         3.78 o                         
   7   2   7         41.60         48.83         1.90 o                         
   8   2   7         26.91         28.57         2.68 o                         
   9   2   7        196.82        262.31         7.37 o                         
  10   2   7          7.01         10.31         1.25 o                         
  11   2   7        564.32        625.83        10.23 o                         
  12   2   7         22.17         23.93         2.03 o                         
  13   2   7         32.19         31.92         1.62 o                         
  14   2   7        106.44         86.75         2.18 o                         
  15   2   7          0.05          0.63         1.16 o                         
  16   2   7         10.82          8.46         1.60 o                         
  17   2   7          0.51          0.64         1.33 o                         
  18   2   7         32.61         37.02         1.99 o                         
  19   2   7         32.93         22.37         3.94 o                         
 -25   3   7         15.31         15.00         2.02 o                         
 -24   3   7         26.05         27.69         2.20 o                         
 -23   3   7          0.03          0.79         1.68 o                         
 -22   3   7         25.89         36.04         1.81 o                         
 -21   3   7        124.06        133.51         3.93 o                         
 -20   3   7         57.29         46.25         1.84 o                         
 -19   3   7         34.07         29.93         1.55 o                         
 -18   3   7          2.37          3.87         2.22 o                         
 -17   3   7          7.45         13.61         1.38 o                         
 -16   3   7         44.97         39.82         2.65 o                         
 -15   3   7          4.53          1.31         1.68 o                         
 -14   3   7       2272.75       2503.75        60.86 o                         
 -13   3   7        968.85        999.28        10.34 o                         
 -12   3   7        254.31        283.64         3.75 o                         
 -11   3   7        601.47        647.79         7.80 o                         
 -10   3   7        516.95        586.89         8.97 o                         
  -9   3   7        620.50        647.17         8.04 o                         
  -8   3   7          8.13          7.23         0.87 o                         
  -7   3   7        589.20        579.35         8.96 o                         
  -6   3   7         10.89         11.03         1.37 o                         
  -5   3   7        104.05        127.29         3.63 o                         
  -4   3   7          2.36          0.72         0.91 o                         
  -3   3   7         76.39         57.95         2.40 o                         
  -2   3   7        120.28        135.75         4.85 o                         
  -1   3   7         34.98         34.73         1.50 o                         
   0   3   7         57.93         56.81         1.54 o                         
   1   3   7        148.55        153.50         2.73 o                         
   2   3   7         13.07         24.39         1.65 o                         
   3   3   7        103.78         89.64         8.36 o                         
   5   3   7        671.17        760.21         6.72 o                         
   6   3   7         67.35         67.57         2.34 o                         
   8   3   7          5.55          7.99         1.21 o                         
   9   3   7        286.08        278.42         7.01 o                         
  10   3   7         19.36         23.98         1.68 o                         
  11   3   7        296.98        304.03        12.44 o                         
  12   3   7          6.32          9.86         1.25 o                         
  13   3   7         98.35         94.15         2.52 o                         
  14   3   7        144.12        155.85         7.94 o                         
  15   3   7        344.08        343.20         8.64 o                         
  16   3   7          0.10          1.80         1.29 o                         
  17   3   7          0.89          0.53         1.45 o                         
  18   3   7        193.87        174.45         6.53 o                         
 -24   4   7         85.14         94.25         3.39 o                         
 -23   4   7         55.10         65.21         6.94 o                         
 -22   4   7         32.78         31.35         2.23 o                         
 -21   4   7        239.65        250.88         3.97 o                         
 -20   4   7         57.30         58.58         2.25 o                         
 -19   4   7        114.94        120.07         5.54 o                         
 -18   4   7        705.68        740.57        13.03 o                         
 -17   4   7        139.30        123.85         2.45 o                         
 -16   4   7         46.20         48.54         2.84 o                         
 -15   4   7        514.39        535.78         8.38 o                         
 -14   4   7       2244.70       2335.27        15.85 o                         
 -13   4   7         83.97         93.49         1.77 o                         
 -12   4   7         77.10         82.20         2.11 o                         
 -11   4   7        604.12        606.06         4.62 o                         
 -10   4   7        232.81        251.17         3.48 o                         
  -9   4   7        103.48        108.28         4.89 o                         
  -8   4   7         73.73         68.32         1.78 o                         
  -7   4   7         77.98         77.90         2.04 o                         
  -6   4   7          7.46          7.10         0.94 o                         
  -5   4   7         54.23         49.07         1.52 o                         
  -4   4   7         13.40         15.64         1.24 o                         
  -3   4   7         27.53         25.92         1.17 o                         
  -2   4   7        228.96        239.83         3.41 o                         
  -1   4   7        215.76        204.50         5.64 o                         
   0   4   7          7.19          6.52         1.10 o                         
   1   4   7       1103.70       1018.90         8.46 o                         
   2   4   7        109.29         92.19         1.99 o                         
   3   4   7          6.16         12.73         1.18 o                         
   4   4   7         12.70         16.13         1.16 o                         
   5   4   7         80.63         65.45         2.55 o                         
   6   4   7        120.72        124.59         2.62 o                         
   7   4   7        282.29        297.49         7.05 o                         
   8   4   7         95.51         84.14         5.89 o                         
   9   4   7         19.64         20.65         1.75 o                         
  10   4   7        191.90        151.74        24.42 o                         
  11   4   7          0.07          2.40         1.29 o                         
  12   4   7        333.21        327.88        16.71 o                         
  13   4   7         25.56         19.86         1.50 o                         
  14   4   7         11.86         14.85         1.46 o                         
  15   4   7          5.00          5.63         1.30 o                         
  16   4   7         19.91         15.37         2.07 o                         
  17   4   7         14.64         11.07         2.41 o                         
 -22   5   7          1.09          0.56         1.81 o                         
 -21   5   7        139.24        157.71        11.79 o                         
 -20   5   7        366.60        378.99         9.26 o                         
 -19   5   7         25.31         23.72         2.40 o                         
 -18   5   7        323.62        329.38         5.10 o                         
 -17   5   7        279.38        259.89         5.19 o                         
 -16   5   7        271.19        278.37         4.19 o                         
 -15   5   7        131.57        134.49         3.23 o                         
 -14   5   7         73.70         98.29         3.49 o                         
 -13   5   7          5.44          9.74         1.34 o                         
 -12   5   7        630.78        659.75        17.53 o                         
 -11   5   7         39.66         33.35         1.33 o                         
 -10   5   7         65.14         68.09         1.68 o                         
  -9   5   7         18.17         15.28         1.27 o                         
  -8   5   7        416.66        407.58        16.66 o                         
  -7   5   7        178.10        178.15         2.92 o                         
  -6   5   7         21.94         24.58         1.45 o                         
  -5   5   7        239.02        221.22         3.79 o                         
  -4   5   7         80.25         81.44         2.04 o                         
  -3   5   7         38.78         52.92         1.41 o                         
  -2   5   7        198.95        168.09         3.33 o                         
  -1   5   7         54.59         45.29         1.50 o                         
   0   5   7          6.34          4.97         1.06 o                         
   1   5   7        390.07        417.55         5.14 o                         
   2   5   7         70.02         49.32         1.98 o                         
   3   5   7         14.94         14.21         1.44 o                         
   4   5   7          4.05         -0.64         1.03 o                         
   5   5   7        179.83        168.66         4.22 o                         
   6   5   7         67.91         65.01         1.91 o                         
   7   5   7         23.05         20.18         2.47 o                         
   8   5   7         28.24         24.84         2.23 o                         
   9   5   7         14.26         11.36         1.30 o                         
  10   5   7        157.68        146.68         3.41 o                         
  11   5   7        106.58        110.36         5.65 o                         
  12   5   7         39.20         43.63         2.17 o                         
  13   5   7        199.00        184.75         8.69 o                         
  14   5   7         10.66         10.08         1.96 o                         
  15   5   7         28.81         27.00         3.60 o                         
 -19   6   7         15.52         15.65         3.34 o                         
 -18   6   7         15.24         14.99         3.42 o                         
 -17   6   7        350.60        332.27         6.62 o                         
 -16   6   7         14.87         14.44         2.01 o                         
 -15   6   7          0.03          0.83         1.57 o                         
 -14   6   7         31.22         31.98         1.84 o                         
 -13   6   7          0.01          0.16         1.50 o                         
 -12   6   7          0.05         -1.02         1.34 o                         
 -11   6   7        262.32        266.27         4.86 o                         
 -10   6   7         28.35         25.12         1.42 o                         
  -9   6   7        113.21        113.10         4.35 o                         
  -8   6   7        165.74        154.13         5.95 o                         
  -7   6   7        130.27        115.92         4.26 o                         
  -6   6   7        612.57        586.48         7.20 o                         
  -5   6   7         80.81         83.69         2.09 o                         
  -4   6   7         17.55         15.53         1.70 o                         
  -3   6   7        453.24        450.39        13.03 o                         
  -2   6   7        268.67        235.38         8.37 o                         
  -1   6   7          0.16         -1.07         1.07 o                         
   0   6   7         30.27         36.36         1.47 o                         
   1   6   7         53.51         54.33         2.02 o                         
   2   6   7         49.46         38.76         3.86 o                         
   3   6   7         20.40         17.96         3.04 o                         
   4   6   7        108.45        106.47         2.87 o                         
   5   6   7        321.12        305.37         7.61 o                         
   6   6   7         52.23         56.53         3.29 o                         
   7   6   7          0.43         -1.78         1.78 o                         
   8   6   7         71.96         82.41         4.89 o                         
   9   6   7        272.73        290.42        12.00 o                         
  10   6   7        298.83        333.77        21.29 o                         
  11   6   7          5.41          8.15         1.83 o                         
  12   6   7         87.13        119.17         5.24 o                         
  13   6   7          5.74          8.13         3.22 o                         
 -16   7   7         21.74         19.74         2.24 o                         
 -15   7   7          3.70          2.66         2.03 o                         
 -14   7   7         20.07         19.94         1.55 o                         
 -13   7   7         18.77         22.57         1.51 o                         
 -12   7   7          0.01          0.14         1.23 o                         
 -11   7   7         80.16         84.22         2.24 o                         
 -10   7   7          1.85          0.30         1.56 o                         
  -9   7   7        279.88        257.06         7.51 o                         
  -8   7   7          6.85          7.77         1.29 o                         
  -7   7   7        248.67        230.55         4.05 o                         
  -6   7   7        383.06        355.61         6.84 o                         
  -5   7   7        111.04        109.62         2.26 o                         
  -4   7   7         13.73         13.03         1.58 o                         
  -3   7   7         49.68         42.36         1.76 o                         
  -2   7   7        100.73        100.58         9.14 o                         
  -1   7   7         16.64         20.80         2.41 o                         
   0   7   7        234.76        223.53        12.16 o                         
   1   7   7          2.36          2.90         1.50 o                         
   2   7   7         33.71         35.55         1.70 o                         
   3   7   7         71.80         71.58         2.02 o                         
   4   7   7          7.33          5.62         1.16 o                         
   5   7   7          3.43          3.94         1.17 o                         
   6   7   7        242.30        251.40        11.55 o                         
   7   7   7         48.33         56.21         3.38 o                         
   8   7   7         11.45          9.76         1.74 o                         
   9   7   7          3.77          1.54         1.88 o                         
  -9   8   7          0.29         -0.90         2.17 o                         
  -8   8   7         48.53         44.01         2.63 o                         
  -7   8   7         29.14         27.04         1.88 o                         
  -6   8   7        153.92        153.59        16.65 o                         
  -5   8   7         40.85         37.93         2.37 o                         
  -4   8   7         22.59         22.61         3.44 o                         
  -3   8   7         32.56         31.01         2.26 o                         
  -2   8   7          0.77          0.18         1.67 o                         
  -1   8   7         71.07         72.03         7.18 o                         
   0   8   7         64.82         67.61        11.48 o                         
   1   8   7         32.20         34.79         2.33 o                         
   2   8   7          3.23          5.88         2.87 o                         
   3   8   7          6.29          5.46         2.79 o                         
 -25   0   8        232.02        269.25         7.37 o                         
 -24   0   8         75.35         59.83         4.17 o                         
 -23   0   8          1.03          2.11         3.25 o                         
 -22   0   8       1982.27       1795.54        16.51 o                         
 -21   0   8        137.44        145.24         6.41 o                         
 -20   0   8         70.05         63.14         4.72 o                         
 -19   0   8         11.52         15.32         2.28 o                         
 -18   0   8       1239.12       1149.72        41.47 o                         
 -17   0   8        114.50        125.20         3.46 o                         
 -16   0   8         22.06         22.35         1.68 o                         
 -15   0   8         19.66         19.94         1.71 o                         
 -14   0   8        393.92        344.61        15.83 o                         
 -13   0   8        198.02        183.63        12.17 o                         
 -12   0   8       2762.36       2711.36        71.55 o                         
 -11   0   8         39.48         44.94         2.10 o                         
 -10   0   8          0.17          2.61         1.97 o                         
  -9   0   8        339.06        337.49         5.74 o                         
  -8   0   8        798.74        838.40        21.18 o                         
  -6   0   8       2985.82       3095.45        98.42 o                         
  -5   0   8         99.73         98.18         3.95 o                         
  -4   0   8       2429.17       2566.48        18.32 o                         
  -3   0   8        604.78        711.54        26.19 o                         
  -2   0   8         56.00         51.66         1.90 o                         
  -1   0   8        167.03        192.81         4.76 o                         
   0   0   8        444.20        445.43         5.80 o                         
   2   0   8        300.31        351.96         4.49 o                         
   3   0   8         32.01         34.15         5.99 o                         
   5   0   8          3.67          4.72         1.72 o                         
   6   0   8          5.32          4.74         1.82 o                         
   7   0   8         13.23         25.84         2.71 o                         
   8   0   8        682.30        589.25        13.67 o                         
   9   0   8        400.75        368.45         7.59 o                         
  10   0   8         30.60         41.05         2.33 o                         
  11   0   8        897.19        939.16        25.72 o                         
  12   0   8         20.08         20.85         3.19 o                         
  13   0   8         18.98         18.16         1.91 o                         
  14   0   8        502.19        555.81        27.35 o                         
  15   0   8         54.68         62.57         3.33 o                         
  16   0   8        628.65        668.21         9.21 o                         
  17   0   8         31.32         36.83         4.27 o                         
 -25   1   8          0.66          0.50         1.91 o                         
 -24   1   8        222.01        215.87         5.15 o                         
 -23   1   8          0.43          1.73         2.02 o                         
 -22   1   8        235.02        219.93         4.22 o                         
 -21   1   8         37.24         29.48         1.88 o                         
 -20   1   8        112.59        105.32         2.74 o                         
 -19   1   8         17.07         12.69         1.37 o                         
 -18   1   8        657.61        573.90        16.62 o                         
 -17   1   8        125.62        121.73         2.61 o                         
 -16   1   8        452.38        425.52         8.01 o                         
 -15   1   8          1.65          5.54         1.23 o                         
 -14   1   8         20.51         30.06         1.45 o                         
 -13   1   8          1.72         -0.10         0.84 o                         
 -12   1   8         93.69         89.32         1.87 o                         
 -11   1   8         42.15         40.83         1.33 o                         
 -10   1   8        443.01        452.90         3.79 o                         
  -9   1   8        293.39        312.14         6.41 o                         
  -8   1   8        872.92        850.95         7.80 o                         
  -7   1   8       1280.37       1317.43        14.76 o                         
  -6   1   8        583.88        565.89        13.51 o                         
  -5   1   8       1179.67       1269.43        29.28 o                         
  -4   1   8         10.77         11.77         0.85 o                         
  -3   1   8       1474.25       1575.48        24.23 o                         
  -2   1   8         91.31         96.65         2.43 o                         
  -1   1   8        630.82        748.11         8.80 o                         
   0   1   8          6.79          6.61         1.19 o                         
   1   1   8        258.32        283.46         6.17 o                         
   2   1   8          0.09          1.19         1.02 o                         
   3   1   8        187.64        211.26         3.29 o                         
   4   1   8         80.55         81.54         2.67 o                         
   5   1   8        108.25        104.23         2.50 o                         
   6   1   8        548.65        601.27         7.19 o                         
   7   1   8          0.02         -0.83         1.14 o                         
   8   1   8        298.54        318.15         3.66 o                         
   9   1   8        174.44        182.72         2.46 o                         
  10   1   8        480.61        493.90        16.82 o                         
  11   1   8         62.10         56.92         3.97 o                         
  12   1   8        216.53        234.51         4.89 o                         
  13   1   8          0.76          4.90         1.41 o                         
  14   1   8         22.72         18.46         1.44 o                         
  15   1   8        193.37        229.43         3.57 o                         
  16   1   8         54.54         54.62         2.09 o                         
  17   1   8          9.54         11.28         2.76 o                         
 -24   2   8         17.41         23.83         1.93 o                         
 -23   2   8          0.02          0.36         1.52 o                         
 -22   2   8          3.03          2.74         1.30 o                         
 -21   2   8        271.51        298.14         4.16 o                         
 -20   2   8         90.20         86.90         2.09 o                         
 -19   2   8         10.00          6.13         1.22 o                         
 -18   2   8        259.94        234.68         7.50 o                         
 -17   2   8        136.77        112.22         2.40 o                         
 -16   2   8        165.39        156.85         2.92 o                         
 -15   2   8        213.94        175.86         6.45 o                         
 -14   2   8        332.55        296.04         5.06 o                         
 -13   2   8          0.02         -1.10         1.10 o                         
 -12   2   8        170.76        173.13         3.23 o                         
 -11   2   8       2050.28       2106.73        36.32 o                         
 -10   2   8       1421.28       1496.13        38.40 o                         
  -9   2   8        972.03       1076.90         7.10 o                         
  -8   2   8        329.58        344.34        11.10 o                         
  -7   2   8         35.26         38.18         1.50 o                         
  -6   2   8       1224.49       1224.51        21.41 o                         
  -5   2   8         70.75         67.66         4.25 o                         
  -4   2   8        160.17        145.08         3.35 o                         
  -3   2   8        100.72         76.40         3.15 o                         
  -2   2   8        389.54        372.52        28.54 o                         
  -1   2   8          6.27         12.91         1.12 o                         
   0   2   8         95.18         99.76         1.98 o                         
   1   2   8        128.95        152.93         2.58 o                         
   2   2   8         30.96         27.11         1.84 o                         
   3   2   8        467.59        512.34        13.21 o                         
   4   2   8         20.15         10.95         1.30 o                         
   5   2   8        984.78       1061.15        22.08 o                         
   6   2   8        118.97        102.65         5.07 o                         
   7   2   8        320.24        329.62        12.46 o                         
   8   2   8        268.48        228.50        10.86 o                         
   9   2   8         48.38         42.77         2.30 o                         
  10   2   8        113.42        105.35         3.74 o                         
  11   2   8          0.44          0.97         2.16 o                         
  12   2   8        120.54        123.04         8.85 o                         
  13   2   8         11.20          9.80         1.54 o                         
  14   2   8          9.94          7.76         1.45 o                         
  15   2   8         42.72         46.18         4.82 o                         
  16   2   8         14.29         12.80         3.01 o                         
  17   2   8          0.07         -0.09         2.37 o                         
 -23   3   8          3.92          3.54         2.09 o                         
 -22   3   8          5.72          6.35         1.49 o                         
 -21   3   8          7.59          9.04         1.30 o                         
 -20   3   8          7.51         11.85         1.44 o                         
 -19   3   8         10.25          3.71         1.67 o                         
 -18   3   8         88.97         93.95         2.44 o                         
 -17   3   8        387.61        377.15         9.20 o                         
 -16   3   8        111.07        105.49         3.38 o                         
 -15   3   8       1436.71       1419.61        33.66 o                         
 -14   3   8        185.07        173.57         3.11 o                         
 -13   3   8          3.48          9.19         1.51 o                         
 -12   3   8         58.27         58.34         1.95 o                         
 -11   3   8        743.41        659.51         4.88 o                         
 -10   3   8         90.66         90.26         2.07 o                         
  -9   3   8         10.43         11.47         1.65 o                         
  -8   3   8        120.41        115.98         2.66 o                         
  -7   3   8        339.37        360.36        11.87 o                         
  -6   3   8          0.98          0.46         1.21 o                         
  -5   3   8          3.58          0.50         1.43 o                         
  -4   3   8        104.46        101.30         4.89 o                         
  -3   3   8        993.79       1035.84        14.62 o                         
  -2   3   8          4.85          3.02         1.05 o                         
  -1   3   8          0.28         -0.17         0.94 o                         
   0   3   8          6.21          1.59         1.56 o                         
   1   3   8         55.16         66.27         2.80 o                         
   2   3   8        578.63        656.96        10.89 o                         
   3   3   8        512.71        488.09        12.34 o                         
   4   3   8        128.38        134.16         3.76 o                         
   5   3   8         17.64         15.88         1.51 o                         
   6   3   8         38.74         32.81         2.16 o                         
   7   3   8        132.99        121.48         3.28 o                         
   8   3   8        145.62        152.84         5.56 o                         
   9   3   8         93.78         82.66         3.63 o                         
  10   3   8         10.27          5.70         2.47 o                         
  11   3   8        170.95        177.87         3.73 o                         
  12   3   8         10.86         10.58         1.89 o                         
  13   3   8         20.98         26.99         2.54 o                         
  14   3   8         29.03         32.34         3.64 o                         
  15   3   8         75.40         64.64         5.01 o                         
  16   3   8         26.19         23.07         3.66 o                         
 -22   4   8          4.38          3.77         3.05 o                         
 -21   4   8        228.91        230.28         5.38 o                         
 -20   4   8          9.56          9.89         1.53 o                         
 -19   4   8          0.93          4.81         1.59 o                         
 -18   4   8        155.41        171.02         4.85 o                         
 -17   4   8         13.83         14.82         1.58 o                         
 -16   4   8         22.82         26.84         1.64 o                         
 -15   4   8         78.03         86.98         2.71 o                         
 -14   4   8          0.47          2.74         1.72 o                         
 -13   4   8        144.77        130.06         2.35 o                         
 -12   4   8        290.27        284.01         6.37 o                         
 -11   4   8         11.27         11.81         1.84 o                         
 -10   4   8         94.55         92.73         3.07 o                         
  -9   4   8        106.64         91.06        11.37 o                         
  -8   4   8          8.49          7.74         1.69 o                         
  -7   4   8         59.45         63.99         2.84 o                         
  -6   4   8        405.29        384.48        11.13 o                         
  -5   4   8        478.92        479.45         9.58 o                         
  -4   4   8         25.91         18.28         1.29 o                         
  -3   4   8       1267.85       1259.10        24.40 o                         
  -2   4   8          8.61          8.97         1.10 o                         
  -1   4   8         93.51         79.06         1.83 o                         
   0   4   8        230.37        204.37         5.28 o                         
   1   4   8        212.97        176.28         2.86 o                         
   2   4   8         31.06         33.96         1.60 o                         
   3   4   8        390.43        352.33        15.05 o                         
   4   4   8          1.31         -0.43         1.44 o                         
   5   4   8          0.26          2.42         1.42 o                         
   6   4   8          5.06          2.94         1.43 o                         
   7   4   8         11.99          5.53         1.44 o                         
   8   4   8         88.57         83.22         3.50 o                         
   9   4   8        101.84         88.82         5.84 o                         
  10   4   8          9.10          9.34         1.46 o                         
  11   4   8         79.46         83.59         3.68 o                         
  12   4   8         45.21         53.02         2.58 o                         
  13   4   8        184.16        176.46         6.77 o                         
  14   4   8         39.67         44.47         3.85 o                         
 -19   5   8        138.85        122.08        13.11 o                         
 -18   5   8        237.56        227.80         8.67 o                         
 -17   5   8         35.00         30.11         2.18 o                         
 -16   5   8        134.08        138.35         4.31 o                         
 -15   5   8         23.49         24.08         2.19 o                         
 -14   5   8          5.98          3.49         1.78 o                         
 -13   5   8         10.28         14.94         2.14 o                         
 -12   5   8          0.29          1.45         1.79 o                         
 -11   5   8          0.08         -1.33         1.41 o                         
 -10   5   8          7.01          7.51         1.61 o                         
  -9   5   8         18.43         19.72         2.97 o                         
  -8   5   8        407.03        407.37         6.83 o                         
  -7   5   8         30.61         29.63         1.96 o                         
  -6   5   8        134.78        130.71         3.16 o                         
  -5   5   8          0.89          2.21         1.29 o                         
  -4   5   8        109.02         99.91         2.88 o                         
  -3   5   8          0.78          7.20         1.71 o                         
  -2   5   8         90.47        108.38         4.71 o                         
  -1   5   8        336.80        327.90        11.89 o                         
   0   5   8         13.47          9.72         1.30 o                         
   1   5   8         64.33         76.47         3.09 o                         
   2   5   8         23.38         24.73         3.26 o                         
   3   5   8        127.42        139.88         4.63 o                         
   4   5   8        140.51        135.85         8.66 o                         
   5   5   8          1.40          3.23         1.50 o                         
   6   5   8         38.84         55.37         1.93 o                         
   7   5   8         52.31         47.56         3.05 o                         
   8   5   8        125.37        132.61         6.13 o                         
   9   5   8        179.72        190.45        12.82 o                         
  10   5   8         24.96         21.37         2.03 o                         
  11   5   8        149.09        152.11         5.60 o                         
  12   5   8          1.16          1.34         1.77 o                         
 -16   6   8         27.85         23.90         2.65 o                         
 -15   6   8          0.30          2.56         2.69 o                         
 -14   6   8         27.33         20.46         2.81 o                         
 -13   6   8          0.12          0.98         2.78 o                         
 -12   6   8         79.76         89.28         4.32 o                         
 -11   6   8          3.66          0.57         2.45 o                         
 -10   6   8        380.31        395.39        36.30 o                         
  -9   6   8        130.08        143.95         7.05 o                         
  -8   6   8         22.18         14.03         1.68 o                         
  -7   6   8          1.96          0.40         1.22 o                         
  -6   6   8         10.06          2.91         1.28 o                         
  -5   6   8         64.63         67.25         2.35 o                         
  -4   6   8        126.56        140.69        18.20 o                         
  -3   6   8         40.53         23.98         2.90 o                         
  -2   6   8          3.31          5.34         1.37 o                         
  -1   6   8        250.20        218.36         9.29 o                         
   0   6   8        150.80        133.49         2.91 o                         
   1   6   8        151.22        147.21         5.75 o                         
   2   6   8          2.96          2.46         1.25 o                         
   3   6   8        116.16        102.75         2.48 o                         
   4   6   8        402.20        394.19        35.94 o                         
   5   6   8          1.14          5.78         2.58 o                         
   6   6   8         29.51         25.54         2.18 o                         
   7   6   8        306.58        328.46        22.70 o                         
   8   6   8         51.03         60.15         3.51 o                         
   9   6   8        124.57        140.62         3.29 o                         
 -12   7   8          0.70         -0.88         2.03 o                         
 -11   7   8         52.14         58.08         3.30 o                         
 -10   7   8         10.29          9.99         2.12 o                         
  -9   7   8          0.02          1.45         1.43 o                         
  -8   7   8          5.51          5.11         1.54 o                         
  -7   7   8          9.80         11.16         1.61 o                         
  -6   7   8          4.34          2.59         1.80 o                         
  -5   7   8         60.49         57.01         2.71 o                         
  -4   7   8         28.56         23.60         2.14 o                         
  -3   7   8        163.36        164.32         5.26 o                         
  -2   7   8          0.66          0.81         1.33 o                         
  -1   7   8        118.30        114.86         3.59 o                         
   0   7   8         47.71         57.51         2.25 o                         
   1   7   8         55.14         56.80         4.23 o                         
   2   7   8          2.23          2.97         1.86 o                         
   3   7   8        163.02         97.59        12.52 o                         
   4   7   8         20.72         23.94         3.26 o                         
   5   7   8         73.28         81.90         5.74 o                         
 -23   1   9         14.11          9.22         3.10 o                         
 -22   1   9          9.18         10.01         2.55 o                         
 -21   1   9        363.47        380.18        28.89 o                         
 -20   1   9          0.12          2.02         1.73 o                         
 -19   1   9         46.49         40.57         2.13 o                         
 -18   1   9        171.58        158.42         3.56 o                         
 -17   1   9        104.11        110.22         3.50 o                         
 -16   1   9          0.25          2.27         2.14 o                         
 -15   1   9        151.50        137.35         4.43 o                         
 -14   1   9         67.52         74.01         1.97 o                         
 -13   1   9         28.61         38.86         1.58 o                         
 -12   1   9          1.62          1.29         0.96 o                         
 -11   1   9          5.93          7.37         1.02 o                         
 -10   1   9        915.76        910.61        22.06 o                         
  -9   1   9        312.09        302.76         8.20 o                         
  -8   1   9         36.53         42.74         1.73 o                         
  -7   1   9        142.39        149.40         3.28 o                         
  -6   1   9       1751.82       1732.10        22.89 o                         
  -5   1   9       2284.62       1718.56       277.93 o                         
  -4   1   9       1086.44       1152.41        14.21 o                         
  -3   1   9        636.30        618.14        14.03 o                         
  -2   1   9        989.15       1058.49        15.51 o                         
  -1   1   9       1494.43       1658.46        27.23 o                         
   0   1   9        174.85        166.28         8.97 o                         
   1   1   9        814.13        814.11        21.08 o                         
   2   1   9          1.31          0.42         1.36 o                         
   3   1   9         19.63         21.21         1.60 o                         
   4   1   9         30.90         27.11         1.61 o                         
   5   1   9         43.32         40.25         3.25 o                         
   6   1   9          3.10          4.79         1.57 o                         
   7   1   9         83.47         79.34         5.66 o                         
   8   1   9          0.16          1.21         1.20 o                         
   9   1   9         52.61         53.47         1.77 o                         
  10   1   9         13.11         17.32         1.23 o                         
  11   1   9          6.55          3.69         1.46 o                         
  12   1   9         12.78         17.94         1.69 o                         
  13   1   9          0.67          0.35         1.53 o                         
  14   1   9         38.85         48.36         5.15 o                         
  15   1   9          1.05          3.27         2.96 o                         
 -22   2   9        104.23        106.76         3.54 o                         
 -21   2   9         14.40         12.28         1.61 o                         
 -20   2   9          8.64          7.03         1.50 o                         
 -19   2   9          8.20          5.70         1.64 o                         
 -18   2   9         20.85         21.76         1.75 o                         
 -17   2   9          0.39          0.62         1.63 o                         
 -16   2   9         70.20         53.31         2.28 o                         
 -15   2   9         37.42         30.86         1.99 o                         
 -14   2   9        123.24        123.34         2.98 o                         
 -13   2   9        772.26        755.71         6.86 o                         
 -12   2   9        291.98        281.94         3.27 o                         
 -11   2   9         77.73         83.72         6.04 o                         
 -10   2   9         70.96         79.44         2.26 o                         
  -9   2   9          7.59         11.46         1.60 o                         
  -8   2   9        114.23        126.64         3.50 o                         
  -7   2   9        514.60        502.98        27.39 o                         
  -6   2   9         85.32         85.89         2.25 o                         
  -5   2   9          3.88          8.02         1.44 o                         
  -4   2   9        188.45        198.36         8.19 o                         
  -3   2   9          1.56          2.78         1.49 o                         
  -2   2   9        260.57        262.51         6.68 o                         
  -1   2   9       1177.43       1311.29        14.33 o                         
   0   2   9        790.06        896.56        18.49 o                         
   1   2   9         21.66         17.90         1.49 o                         
   2   2   9        916.43        893.77        33.60 o                         
   3   2   9          0.17          0.90         1.36 o                         
   4   2   9        841.27        827.93        59.84 o                         
   5   2   9        273.15        221.71         9.22 o                         
   6   2   9          5.15         11.51         2.49 o                         
   7   2   9        114.91        121.74         3.34 o                         
   8   2   9         43.87         43.20         3.74 o                         
   9   2   9        223.42        241.38        15.19 o                         
  10   2   9        173.15        159.37         5.44 o                         
  11   2   9          0.89          1.84         1.48 o                         
  12   2   9          0.04          0.70         1.76 o                         
  13   2   9        163.98        179.89         5.67 o                         
  14   2   9         73.76         82.13         5.02 o                         
 -21   3   9          0.40          0.14         1.75 o                         
 -20   3   9         38.03         34.26         2.18 o                         
 -19   3   9        152.85        135.30         3.41 o                         
 -18   3   9        555.21        580.67         7.65 o                         
 -17   3   9          3.27          3.52         1.69 o                         
 -16   3   9        197.18        222.33         5.45 o                         
 -15   3   9        118.46        116.27         3.55 o                         
 -14   3   9        167.82        156.49         3.89 o                         
 -13   3   9        938.54        846.93        14.93 o                         
 -12   3   9        458.92        432.59        15.18 o                         
 -11   3   9         74.43         73.76         6.70 o                         
 -10   3   9          0.37         -0.70         1.41 o                         
  -9   3   9          1.17          0.81         1.59 o                         
  -8   3   9          5.63          6.64         2.70 o                         
  -7   3   9        107.66        110.52         9.92 o                         
  -6   3   9        263.18        244.08         3.57 o                         
  -5   3   9         25.52         22.72         1.42 o                         
  -4   3   9        333.25        346.77         3.80 o                         
  -3   3   9         53.71         51.46         1.80 o                         
  -2   3   9         14.09         17.60         1.24 o                         
  -1   3   9          1.58         -0.27         1.10 o                         
   0   3   9        227.64        255.37         7.11 o                         
   1   3   9        730.52        647.82        20.08 o                         
   2   3   9         27.36         15.34         1.62 o                         
   3   3   9         93.92         90.16         2.73 o                         
   4   3   9         23.76         18.60         2.04 o                         
   5   3   9          7.32          5.06         1.39 o                         
   6   3   9         12.26         19.03         1.55 o                         
   7   3   9        403.66        420.08        19.46 o                         
   8   3   9        156.26        129.11         4.71 o                         
   9   3   9         43.92         38.65         3.14 o                         
  10   3   9         27.02         27.31         2.06 o                         
  11   3   9         66.04         62.29         4.49 o                         
  12   3   9         45.09         48.75         2.20 o                         
  13   3   9        137.67        123.44         8.74 o                         
 -19   4   9         53.75         52.44         3.18 o                         
 -18   4   9          3.57          5.34         2.00 o                         
 -17   4   9        196.27        191.43        11.89 o                         
 -16   4   9          9.78         13.34         2.02 o                         
 -15   4   9        471.38        442.48         9.67 o                         
 -14   4   9        220.72        220.52         6.13 o                         
 -13   4   9          0.56         -0.31         2.88 o                         
 -12   4   9        132.09        122.81         7.70 o                         
 -11   4   9        350.86        350.04         6.10 o                         
 -10   4   9         88.26         95.33         3.49 o                         
  -9   4   9        478.64        492.06         8.10 o                         
  -8   4   9         49.05         50.80         3.95 o                         
  -7   4   9        132.69        123.91        11.95 o                         
  -6   4   9        335.41        340.03        18.59 o                         
  -5   4   9        210.87        195.72         3.63 o                         
  -4   4   9         48.63         45.73         3.98 o                         
  -3   4   9         30.13         41.24         2.01 o                         
  -2   4   9         68.12         74.99         4.45 o                         
  -1   4   9         21.20         17.71         1.30 o                         
   0   4   9        262.28        272.84        12.73 o                         
   1   4   9          0.13          1.36         1.43 o                         
   2   4   9          0.52         -0.37         1.32 o                         
   3   4   9         87.90         91.54         6.22 o                         
   4   4   9        350.52        335.58        14.79 o                         
   5   4   9          3.63          3.70         1.35 o                         
   6   4   9        336.26        329.18        21.52 o                         
   7   4   9         15.09         17.14         1.75 o                         
   8   4   9        277.41        282.27        19.55 o                         
   9   4   9        138.66        146.40         3.15 o                         
  10   4   9         80.98         77.90         5.19 o                         
  11   4   9         30.19         25.68         1.58 o                         
 -16   5   9        128.50        119.33         4.30 o                         
 -15   5   9          1.67          2.85         2.19 o                         
 -14   5   9        190.90        171.03         5.53 o                         
 -13   5   9         93.90         83.66         4.25 o                         
 -12   5   9         86.86         76.66         3.96 o                         
 -11   5   9         41.74         33.38         2.02 o                         
 -10   5   9         38.38         29.54         2.79 o                         
  -9   5   9         15.84         21.83         1.71 o                         
  -8   5   9       1161.92       1211.57         9.25 o                         
  -7   5   9        189.68        174.27         9.52 o                         
  -6   5   9         15.51         18.35         1.62 o                         
  -5   5   9        117.14         96.29         6.84 o                         
  -4   5   9         55.42         45.31         1.83 o                         
  -3   5   9       1058.74        771.57        49.76 o                         
  -2   5   9         39.20         32.99         2.97 o                         
  -1   5   9         34.72         27.24         3.29 o                         
   0   5   9        139.16        127.85         2.80 o                         
   1   5   9         18.05         24.02         1.47 o                         
   2   5   9        441.76        428.77         5.16 o                         
   3   5   9        179.06        172.99         3.65 o                         
   4   5   9          0.22          0.93         1.22 o                         
   5   5   9         69.80         56.70         6.35 o                         
   6   5   9          9.34         12.28         1.44 o                         
   7   5   9        318.27        319.98        14.75 o                         
   8   5   9         85.57        113.33         3.49 o                         
   9   5   9         19.97         19.51         1.81 o                         
 -13   6   9         19.58         16.80         2.48 o                         
 -12   6   9          0.70          2.45         1.84 o                         
 -11   6   9         34.55         21.70         2.35 o                         
 -10   6   9          7.24         10.59         2.24 o                         
  -9   6   9          0.02          2.84         3.12 o                         
  -8   6   9         10.69          9.45         1.43 o                         
  -7   6   9        171.07        162.29        15.63 o                         
  -6   6   9        202.66        219.95         8.38 o                         
  -5   6   9        255.76        256.99         4.45 o                         
  -4   6   9          7.87         12.93         1.63 o                         
  -3   6   9         74.79         79.30         2.67 o                         
  -2   6   9         70.38         80.51         2.62 o                         
  -1   6   9         35.77         32.81         1.76 o                         
   0   6   9         59.06         68.47         5.90 o                         
   1   6   9         17.28         16.24         2.26 o                         
   2   6   9         16.24         15.74         2.56 o                         
   3   6   9         90.11         97.56         3.66 o                         
   4   6   9         88.93         82.24         5.59 o                         
   5   6   9         54.79         68.66         4.33 o                         
 -20   0  10         90.88         99.37         4.93 o                         
 -19   0  10         35.01         32.04         3.98 o                         
 -18   0  10        204.85        207.30         6.61 o                         
 -17   0  10        321.93        317.29         8.13 o                         
 -16   0  10          3.87          3.02         3.16 o                         
 -15   0  10         13.96         12.10         2.15 o                         
 -14   0  10         37.79         37.47         3.21 o                         
 -13   0  10         53.71         45.48         3.71 o                         
 -12   0  10        709.95        704.25        14.86 o                         
 -11   0  10         10.61          4.88         2.56 o                         
 -10   0  10         17.29         11.92         1.94 o                         
  -9   0  10        392.19        406.30         8.02 o                         
  -8   0  10        135.48        140.68         4.44 o                         
  -7   0  10       1459.17       1461.20        21.15 o                         
  -6   0  10         37.05         30.56         2.69 o                         
  -5   0  10       1676.02       1728.94        14.83 o                         
  -1   0  10        156.69        162.21        13.04 o                         
   0   0  10        258.91        205.62        39.86 o                         
   1   0  10        509.48        443.39        59.09 o                         
   2   0  10         34.07         32.40         3.96 o                         
   3   0  10        200.09        237.51        17.99 o                         
   4   0  10        475.32        508.14        14.18 o                         
   5   0  10        134.44        123.23        10.69 o                         
   6   0  10         24.76         24.48         1.98 o                         
   7   0  10        373.16        358.89        10.52 o                         
   8   0  10        894.01        902.98        47.88 o                         
   9   0  10         60.66         68.56         2.53 o                         
  10   0  10          1.19          2.30         2.25 o                         
  11   0  10        326.96        291.09        10.30 o                         
 -19   1  10         49.31         39.26         4.01 o                         
 -18   1  10         33.61         29.46         2.03 o                         
 -17   1  10        185.48        184.48         8.11 o                         
 -16   1  10         99.38         99.24         2.79 o                         
 -15   1  10        123.92        120.74         3.22 o                         
 -14   1  10         47.76         52.21         3.68 o                         
 -13   1  10         13.26         13.17         2.11 o                         
 -12   1  10         73.31         70.47         3.71 o                         
 -11   1  10        306.46        338.34         8.02 o                         
 -10   1  10         76.22         75.69         3.91 o                         
  -9   1  10        251.51        250.52         6.23 o                         
  -8   1  10          3.20          5.39         2.27 o                         
  -7   1  10         40.96         40.81         2.88 o                         
  -6   1  10        212.41        206.28         6.66 o                         
  -5   1  10         41.49         44.62         6.67 o                         
  -4   1  10       1337.33       1362.02        16.62 o                         
  -3   1  10        782.32        843.71        19.09 o                         
  -2   1  10         11.89          6.19         1.59 o                         
  -1   1  10         41.14         46.39         1.71 o                         
   0   1  10         10.45         11.02         1.22 o                         
   1   1  10         21.97         23.87         1.51 o                         
   2   1  10        879.70        729.44        16.59 o                         
   3   1  10          3.81          6.08         1.32 o                         
   4   1  10        543.02        464.07        42.97 o                         
   5   1  10         53.05         54.94         2.00 o                         
   6   1  10         11.69         11.92         1.35 o                         
   7   1  10        278.50        262.13        10.00 o                         
   8   1  10          8.68          8.44         1.46 o                         
   9   1  10        396.16        451.46        23.47 o                         
  10   1  10         91.52         90.14         5.09 o                         
  11   1  10          7.14          5.66         1.52 o                         
 -19   2  10         37.98         44.06         2.98 o                         
 -18   2  10        101.95         96.06         4.02 o                         
 -17   2  10         42.41         50.03         3.16 o                         
 -16   2  10         17.44         18.25         2.26 o                         
 -15   2  10         63.49         73.17         3.71 o                         
 -14   2  10         69.42         84.59         3.81 o                         
 -13   2  10        342.34        330.45         9.78 o                         
 -12   2  10          1.63          2.18         1.86 o                         
 -11   2  10        420.34        395.83        17.01 o                         
 -10   2  10        775.96        780.92        54.51 o                         
  -9   2  10          0.52          2.03         1.45 o                         
  -8   2  10        295.75        298.45         8.50 o                         
  -7   2  10          0.23          1.49         1.53 o                         
  -6   2  10         74.34         66.92         2.57 o                         
  -5   2  10        118.51        129.03         3.31 o                         
  -4   2  10        322.37        316.45        28.49 o                         
  -3   2  10        677.03        621.25        40.27 o                         
  -2   2  10         37.06         29.74         2.85 o                         
  -1   2  10         33.37         28.60         2.38 o                         
   0   2  10        249.43        241.33         9.08 o                         
   1   2  10        201.10        212.47         3.43 o                         
   2   2  10         10.83          7.90         1.57 o                         
   3   2  10        252.93        242.09         7.16 o                         
   4   2  10        147.08        123.95         7.12 o                         
   5   2  10          2.22          1.14         1.40 o                         
   6   2  10         97.72         76.79         3.54 o                         
   7   2  10        156.08        161.09         8.45 o                         
   8   2  10        124.47        112.16         7.87 o                         
   9   2  10         35.07         27.43         1.59 o                         
  10   2  10        286.01        290.01        10.26 o                         
 -18   3  10          1.20          0.38         1.95 o                         
 -17   3  10        107.43         94.65         4.00 o                         
 -16   3  10          0.61         -1.44         2.11 o                         
 -15   3  10        148.16        132.91         4.19 o                         
 -14   3  10        119.86        103.79         4.33 o                         
 -13   3  10        555.06        564.93        11.40 o                         
 -12   3  10          9.58          7.98         2.74 o                         
 -11   3  10        310.18        304.58         8.50 o                         
 -10   3  10          4.79          3.95         1.43 o                         
  -9   3  10        198.91        219.17         5.06 o                         
  -8   3  10         39.12         42.55         2.04 o                         
  -7   3  10          0.19          2.77         1.49 o                         
  -6   3  10          1.96          3.20         1.82 o                         
  -5   3  10          1.81          0.40         1.33 o                         
  -4   3  10          0.01         -0.18         1.42 o                         
  -3   3  10       1336.56       1318.98        29.75 o                         
  -2   3  10         47.47         38.08         2.98 o                         
  -1   3  10          5.73          5.63         1.47 o                         
   0   3  10        548.68        516.32        19.23 o                         
   1   3  10       1013.87       1083.94        19.97 o                         
   2   3  10         27.34         41.41         2.12 o                         
   3   3  10         18.07         17.88         1.58 o                         
   4   3  10        142.28        131.44         6.22 o                         
   5   3  10         24.38         18.34         1.56 o                         
   6   3  10        236.65        252.31         9.34 o                         
   7   3  10         42.04         48.85         1.98 o                         
   8   3  10        127.64        118.08         2.76 o                         
   9   3  10         78.66         90.85         2.21 o                         
 -16   4  10          8.93         10.07         2.47 o                         
 -15   4  10         68.36         69.73         3.80 o                         
 -14   4  10          0.35          2.87         2.22 o                         
 -13   4  10         63.16         67.19         3.64 o                         
 -12   4  10         26.37         28.41         2.76 o                         
 -11   4  10         23.53         21.34         4.36 o                         
 -10   4  10        166.42        146.19         7.95 o                         
  -9   4  10         50.71         47.08         2.62 o                         
  -8   4  10        304.24        316.76        16.44 o                         
  -7   4  10        103.70        107.83         3.47 o                         
  -6   4  10        107.78         91.81         5.34 o                         
  -5   4  10        265.01        258.20         4.45 o                         
  -4   4  10         13.99         19.62         2.11 o                         
  -3   4  10          3.55          3.86         5.39 o                         
  -2   4  10         14.30         11.49         2.44 o                         
  -1   4  10          3.56          3.82         1.47 o                         
   0   4  10        180.57        214.09        15.62 o                         
   1   4  10        454.74        445.74        12.35 o                         
   2   4  10        158.48        124.66         6.72 o                         
   3   4  10          1.27          0.38         1.76 o                         
   4   4  10         67.52         80.66         4.45 o                         
   5   4  10        146.18        148.53         7.63 o                         
   6   4  10          1.94          2.53         1.32 o                         
   7   4  10         63.65         59.47         2.16 o                         
 -12   5  10         72.11         54.72         3.06 o                         
 -11   5  10         98.30         86.14         3.86 o                         
 -10   5  10        267.87        266.80         7.38 o                         
  -9   5  10          1.66         -0.24         1.52 o                         
  -8   5  10          0.57          0.76         1.51 o                         
  -7   5  10          7.72         16.01         1.85 o                         
  -6   5  10        265.57        284.47         5.72 o                         
  -5   5  10          0.00          0.24         1.52 o                         
  -4   5  10        113.78        124.75         7.34 o                         
  -3   5  10          0.46         -0.28         1.45 o                         
  -2   5  10         69.52         67.20         3.04 o                         
  -1   5  10         80.75         72.68         6.93 o                         
   0   5  10          0.57          3.47         2.34 o                         
   1   5  10         56.37         63.17         3.03 o                         
   2   5  10        172.57        140.26        25.23 o                         
   3   5  10        228.31        237.70         7.68 o                         
 -14   1  11        109.33        123.00         4.25 o                         
 -13   1  11         38.50         37.60         3.08 o                         
 -12   1  11         13.13         11.45         5.17 o                         
 -11   1  11          0.17          0.15         2.18 o                         
 -10   1  11         70.77         71.12         3.80 o                         
  -9   1  11         16.03         15.97         2.44 o                         
  -8   1  11         17.07         14.51         2.61 o                         
  -1   1  11        118.49        108.42         5.14 o                         
   0   1  11        147.48        131.57         8.19 o                         
   1   1  11          0.26         -0.42         1.49 o                         
   2   1  11        249.79        180.23        19.88 o                         
   3   1  11         28.42         24.94         1.96 o                         
   4   1  11          8.74          2.88         2.03 o                         
   5   1  11         19.69         28.73         1.87 o                         
   6   1  11        272.08        277.76        18.70 o                         
 -15   2  11        224.69        231.04         6.43 o                         
 -14   2  11         26.52         24.73         2.59 o                         
 -13   2  11        210.57        205.88         6.09 o                         
 -12   2  11         22.95         25.46         2.26 o                         
 -11   2  11         38.17         37.59         2.75 o                         
 -10   2  11         49.67         51.25         3.35 o                         
  -9   2  11          0.94          1.92         1.84 o                         
  -8   2  11          8.72          6.90         1.89 o                         
  -7   2  11          2.43          1.29         2.10 o                         
  -6   2  11          3.60          6.89         2.45 o                         
  -5   2  11         79.36         66.19         4.40 o                         
  -4   2  11          4.79          5.02         2.70 o                         
  -3   2  11          7.47         10.42         2.72 o                         
  -2   2  11          9.30          4.52         2.69 o                         
  -1   2  11         52.68         39.41         2.65 o                         
   0   2  11         34.24         38.03         2.57 o                         
   1   2  11          0.01          1.43         1.43 o                         
   2   2  11        138.41        124.84         3.18 o                         
   3   2  11          0.33          0.50         1.60 o                         
   4   2  11         38.68         30.83         2.95 o                         
   5   2  11        127.18        142.52         5.30 o                         
 -13   3  11         15.31         13.83         2.37 o                         
 -12   3  11         76.71         73.17         3.59 o                         
 -11   3  11         29.94         35.67         2.74 o                         
 -10   3  11         21.70         22.38         2.52 o                         
  -9   3  11          8.61          4.68         2.22 o                         
  -8   3  11        271.74        255.56        21.80 o                         
  -7   3  11          0.42          1.90         1.56 o                         
  -6   3  11        104.65        100.36         3.39 o                         
  -5   3  11         16.85         17.70         2.66 o                         
  -3   3  11         63.19         50.11         7.27 o                         
  -2   3  11         96.49         73.16         7.30 o                         
  -1   3  11        653.16        649.30        57.45 o                         
   0   3  11        283.73        273.16        15.94 o                         
   1   3  11        208.35        225.94        12.84 o                         
   2   3  11         20.51         12.96         3.06 o                         
  -6   4  11         36.27         29.31         7.19 o                         
  -5   4  11        371.19        386.45        10.42 o                         
  -3   4  11         12.42         16.24         2.62 o                         
  -2   4  11          7.52          7.78         4.40 o                         
                                                                                
